# Supplementary material for: Synthesis of α,β-unsaturated ketones through nickel-catalysed aldehyde-free hydroacylation of alkynes
Source: Commun Chem. 2022 Feb 3;5:13. doi: 10.1038/s42004-022-00633-3 (PMC9814684; doi:10.1038/s42004-022-00633-3)
Supplement: Supplementary file 2 — Supplementary Data 1 [file 42004_2022_633_MOESM2_ESM.cif]

 
data_C:\Users\jej2507\Desktop\JH1\x-2\P2(1)n_a\P2(1)n_a
 
_audit_creation_method            'SHELXL-2014/7'
_shelx_SHELXL_version_number      '2014/7'
_chemical_name_systematic         ?
_chemical_name_common             ?
_chemical_melting_point           ?
_chemical_formula_moiety          ?
_chemical_formula_sum
 'C16 H19 N O' 
_chemical_formula_weight          241.32

loop_
 _atom_type_symbol
 _atom_type_description
 _atom_type_scat_dispersion_real
 _atom_type_scat_dispersion_imag
 _atom_type_scat_source
 'C'  'C'   0.0033   0.0016
 'International Tables Vol C Tables 4.2.6.8 and 6.1.1.4'
 'H'  'H'   0.0000   0.0000
 'International Tables Vol C Tables 4.2.6.8 and 6.1.1.4'
 'O'  'O'   0.0106   0.0060
 'International Tables Vol C Tables 4.2.6.8 and 6.1.1.4'
 'N'  'N'   0.0061   0.0033
 'International Tables Vol C Tables 4.2.6.8 and 6.1.1.4'
 
_space_group_crystal_system       monoclinic
_space_group_IT_number            14
_space_group_name_H-M_alt         'P 21/n'
_space_group_name_Hall            '-P 2yn'
 
_shelx_space_group_comment
;
The symmetry employed for this shelxl refinement is uniquely defined
by the following loop, which should always be used as a source of
symmetry information in preference to the above space-group names.
They are only intended as comments.
;
 
loop_
 _space_group_symop_operation_xyz
 'x, y, z'
 '-x+1/2, y+1/2, -z+1/2'
 '-x, -y, -z'
 'x-1/2, -y-1/2, z-1/2'
 
_cell_length_a                    10.497(2)
_cell_length_b                    12.835(3)
_cell_length_c                    20.815(4)
_cell_angle_alpha                 90
_cell_angle_beta                  97.66(3)
_cell_angle_gamma                 90
_cell_volume                      2779.4(10)
_cell_formula_units_Z             8
_cell_measurement_temperature     100(2)
_cell_measurement_reflns_used     25404
_cell_measurement_theta_min       1.840
_cell_measurement_theta_max       29.573
 
_exptl_crystal_description        'block'
_exptl_crystal_colour             'colorless'
_exptl_crystal_density_meas       ?
_exptl_crystal_density_method     ?
_exptl_crystal_density_diffrn     1.153          
_exptl_crystal_F_000              1040
_exptl_transmission_factor_min    ?
_exptl_transmission_factor_max    ?
_exptl_crystal_size_max           0.200
_exptl_crystal_size_mid           0.150
_exptl_crystal_size_min           0.120
_exptl_absorpt_coefficient_mu     0.071
_shelx_estimated_absorpt_T_min    0.986
_shelx_estimated_absorpt_T_max    0.991
_exptl_absorpt_correction_type    'empirical'
_exptl_absorpt_correction_T_min   0.988
_exptl_absorpt_correction_T_max   1.000
_exptl_absorpt_process_details    'HKL3000sm Scalepack(Otwinowski et.al,2003)'
_exptl_absorpt_special_details    ?
_diffrn_ambient_temperature       100(2)
_diffrn_radiation_wavelength      0.700
_diffrn_radiation_type            synchrotron
_diffrn_source                    'PLSII 2D bending magnet'
_diffrn_measurement_device_type   'Rayonix MX225HS CCD area detector'
_diffrn_measurement_method        'omega scan'
_diffrn_detector_area_resol_mean  ?
_diffrn_reflns_number             19366
_diffrn_reflns_av_unetI/netI      0.0558
_diffrn_reflns_av_R_equivalents   0.0721
_diffrn_reflns_limit_h_min        -14
_diffrn_reflns_limit_h_max        14
_diffrn_reflns_limit_k_min        -18
_diffrn_reflns_limit_k_max        17
_diffrn_reflns_limit_l_min        -29
_diffrn_reflns_limit_l_max        29
_diffrn_reflns_theta_min          1.840
_diffrn_reflns_theta_max          29.537
_diffrn_reflns_theta_full         24.835
_diffrn_measured_fraction_theta_max   0.952
_diffrn_measured_fraction_theta_full  0.970
_diffrn_reflns_Laue_measured_fraction_max    0.952
_diffrn_reflns_Laue_measured_fraction_full   0.970
_diffrn_reflns_point_group_measured_fraction_max   0.952
_diffrn_reflns_point_group_measured_fraction_full  0.970
_reflns_number_total              7736
_reflns_number_gt                 6914
_reflns_threshold_expression      'I > 2\s(I)'
_reflns_Friedel_coverage          0.000
_reflns_Friedel_fraction_max      .
_reflns_Friedel_fraction_full     .
 
_reflns_special_details
;
 Reflections were merged by SHELXL according to the crystal
 class for the calculation of statistics and refinement.
 
 _reflns_Friedel_fraction is defined as the number of unique
 Friedel pairs measured divided by the number that would be
 possible theoretically, ignoring centric projections and
 systematic absences.
;
 
_computing_data_collection        'PAL BL2D-SMDC Program (Shin et. al, 2016)'
_computing_cell_refinement        'HKL3000sm (Otwinowski & Minor, 1997)'
_computing_data_reduction         'HKL3000sm (Otwinowski & Minor, 1997)'
_computing_structure_solution     ?
_computing_structure_refinement 'SHELXL-2014/7 (Sheldrick, 2014)'
_computing_molecular_graphics     ?
_computing_publication_material   ?
_refine_special_details           ?
_refine_ls_structure_factor_coef  Fsqd
_refine_ls_matrix_type            full
_refine_ls_weighting_scheme       calc
_refine_ls_weighting_details
'w=1/[\s^2^(Fo^2^)+(0.1424P)^2^+0.5885P] where P=(Fo^2^+2Fc^2^)/3'
_atom_sites_solution_primary      ?
_atom_sites_solution_secondary    ?
_atom_sites_solution_hydrogens    geom
_refine_ls_hydrogen_treatment     constr
_refine_ls_extinction_method      none
_refine_ls_extinction_coef        .
_refine_ls_number_reflns          7736
_refine_ls_number_parameters      333
_refine_ls_number_restraints      0
_refine_ls_R_factor_all           0.0783
_refine_ls_R_factor_gt            0.0736
_refine_ls_wR_factor_ref          0.2178
_refine_ls_wR_factor_gt           0.2088
_refine_ls_goodness_of_fit_ref    1.132
_refine_ls_restrained_S_all       1.132
_refine_ls_shift/su_max           0.000
_refine_ls_shift/su_mean          0.000
 
loop_
 _atom_site_label
 _atom_site_type_symbol
 _atom_site_fract_x
 _atom_site_fract_y
 _atom_site_fract_z
 _atom_site_U_iso_or_equiv
 _atom_site_adp_type
 _atom_site_occupancy
 _atom_site_site_symmetry_order  
 _atom_site_calc_flag
 _atom_site_refinement_flags_posn
 _atom_site_refinement_flags_adp
 _atom_site_refinement_flags_occupancy
 _atom_site_disorder_assembly
 _atom_site_disorder_group
O2 O 0.15199(8) 0.85244(7) 0.36355(4) 0.01467(19) Uani 1 1 d . . . . .
O1 O 0.63236(8) 0.62973(7) 0.40240(4) 0.01474(19) Uani 1 1 d . . . . .
N1 N 0.95325(9) 0.63456(7) 0.27379(4) 0.0109(2) Uani 1 1 d . . . . .
N2 N 0.48314(9) 0.80767(8) 0.24388(4) 0.0115(2) Uani 1 1 d . . . . .
C11 C 0.85700(10) 0.56604(8) 0.24941(5) 0.0103(2) Uani 1 1 d . . . . .
C23 C 0.25993(10) 0.81271(8) 0.36480(5) 0.0101(2) Uani 1 1 d . . . . .
C25 C 0.44844(10) 0.77961(9) 0.30192(5) 0.0113(2) Uani 1 1 d . . . . .
H25 H 0.4964 0.7344 0.3322 0.014 Uiso 1 1 calc R U . . .
C12 C 0.76588(10) 0.56146(8) 0.29364(5) 0.0095(2) Uani 1 1 d . . . . .
C8 C 0.81211(10) 0.63043(8) 0.34649(5) 0.0093(2) Uani 1 1 d . . . . .
C28 C 0.29432(10) 0.88776(8) 0.25310(5) 0.0101(2) Uani 1 1 d . . . . .
C22 C 0.31670(10) 0.74855(8) 0.42102(5) 0.0106(2) Uani 1 1 d . . . . .
H22 H 0.3971 0.7148 0.4203 0.013 Uiso 1 1 calc R U . . .
C24 C 0.33276(10) 0.82646(8) 0.31072(5) 0.0099(2) Uani 1 1 d . . . . .
C9 C 0.92686(10) 0.67230(8) 0.33161(5) 0.0107(2) Uani 1 1 d . . . . .
H9 H 0.9792 0.7203 0.3580 0.013 Uiso 1 1 calc R U . . .
C13 C 0.65585(10) 0.49936(9) 0.27860(5) 0.0133(2) Uani 1 1 d . . . . .
H13 H 0.5931 0.4950 0.3074 0.016 Uiso 1 1 calc R U . . .
C27 C 0.39111(10) 0.87454(8) 0.21287(5) 0.0111(2) Uani 1 1 d . . . . .
C7 C 0.74308(10) 0.66053(8) 0.39978(5) 0.0096(2) Uani 1 1 d . . . . .
C6 C 0.80722(11) 0.73431(9) 0.44897(5) 0.0128(2) Uani 1 1 d . . . . .
H6 H 0.8977 0.7435 0.4530 0.015 Uiso 1 1 calc R U . . .
C21 C 0.25374(10) 0.73863(8) 0.47262(5) 0.0108(2) Uani 1 1 d . . . . .
H21 H 0.1735 0.7737 0.4701 0.013 Uiso 1 1 calc R U . . .
C16 C 0.84328(11) 0.50989(9) 0.19127(5) 0.0142(2) Uani 1 1 d . . . . .
H16 H 0.9061 0.5131 0.1624 0.017 Uiso 1 1 calc R U . . .
C26 C 0.59682(11) 0.77349(10) 0.21706(6) 0.0172(2) Uani 1 1 d . . . . .
H26A H 0.6556 0.7386 0.2509 0.026 Uiso 1 1 calc R U . . .
H26B H 0.6399 0.8339 0.2009 0.026 Uiso 1 1 calc R U . . .
H26C H 0.5718 0.7248 0.1813 0.026 Uiso 1 1 calc R U . . .
C29 C 0.18859(11) 0.95165(9) 0.23172(5) 0.0145(2) Uani 1 1 d . . . . .
H29 H 0.1221 0.9622 0.2579 0.017 Uiso 1 1 calc R U . . .
C5 C 0.73866(11) 0.78756(9) 0.48739(5) 0.0141(2) Uani 1 1 d . . . . .
H5 H 0.6499 0.7706 0.4838 0.017 Uiso 1 1 calc R U . . .
C32 C 0.38761(12) 0.92309(10) 0.15268(5) 0.0160(2) Uani 1 1 d . . . . .
H32 H 0.4546 0.9140 0.1267 0.019 Uiso 1 1 calc R U . . .
C20 C 0.29443(11) 0.67875(9) 0.53414(5) 0.0121(2) Uani 1 1 d . . . . .
C10 C 1.06345(11) 0.66173(10) 0.24176(5) 0.0156(2) Uani 1 1 d . . . . .
H10A H 1.1176 0.7117 0.2685 0.023 Uiso 1 1 calc R U . . .
H10B H 1.0338 0.6930 0.1995 0.023 Uiso 1 1 calc R U . . .
H10C H 1.1133 0.5988 0.2357 0.023 Uiso 1 1 calc R U . . .
C19 C 0.18196(12) 0.60747(10) 0.54656(6) 0.0168(2) Uani 1 1 d . . . . .
H19A H 0.1040 0.6494 0.5467 0.025 Uiso 1 1 calc R U . . .
H19B H 0.2028 0.5729 0.5886 0.025 Uiso 1 1 calc R U . . .
H19C H 0.1677 0.5548 0.5123 0.025 Uiso 1 1 calc R U . . .
C30 C 0.18333(11) 0.99918(10) 0.17143(6) 0.0176(2) Uani 1 1 d . . . . .
H30 H 0.1118 1.0419 0.1561 0.021 Uiso 1 1 calc R U . . .
C15 C 0.73384(12) 0.44944(10) 0.17773(6) 0.0176(2) Uani 1 1 d . . . . .
H15 H 0.7211 0.4104 0.1386 0.021 Uiso 1 1 calc R U . . .
C14 C 0.64080(12) 0.44444(10) 0.22059(6) 0.0174(2) Uani 1 1 d . . . . .
H14 H 0.5663 0.4027 0.2096 0.021 Uiso 1 1 calc R U . . .
C31 C 0.28183(12) 0.98520(10) 0.13268(6) 0.0190(3) Uani 1 1 d . . . . .
H31 H 0.2757 1.0191 0.0918 0.023 Uiso 1 1 calc R U . . .
C17 C 0.41509(12) 0.61341(10) 0.53138(6) 0.0188(3) Uani 1 1 d . . . . .
H17A H 0.3999 0.5640 0.4953 0.028 Uiso 1 1 calc R U . . .
H17B H 0.4358 0.5750 0.5721 0.028 Uiso 1 1 calc R U . . .
H17C H 0.4870 0.6592 0.5250 0.028 Uiso 1 1 calc R U . . .
C4 C 0.78425(13) 0.87125(9) 0.53577(6) 0.0173(2) Uani 1 1 d . . . . .
C18 C 0.31745(14) 0.75854(11) 0.58968(6) 0.0207(3) Uani 1 1 d . . . . .
H18A H 0.3887 0.8046 0.5825 0.031 Uiso 1 1 calc R U . . .
H18B H 0.3388 0.7218 0.6310 0.031 Uiso 1 1 calc R U . . .
H18C H 0.2395 0.8001 0.5909 0.031 Uiso 1 1 calc R U . . .
C2 C 0.73340(18) 0.84795(13) 0.59964(7) 0.0317(3) Uani 1 1 d . . . . .
H2A H 0.6394 0.8440 0.5922 0.048 Uiso 1 1 calc R U . . .
H2B H 0.7598 0.9036 0.6308 0.048 Uiso 1 1 calc R U . . .
H2C H 0.7684 0.7813 0.6169 0.048 Uiso 1 1 calc R U . . .
C3 C 0.7286(2) 0.97500(12) 0.50865(8) 0.0412(5) Uani 1 1 d . . . . .
H3A H 0.7628 0.9910 0.4682 0.062 Uiso 1 1 calc R U . . .
H3B H 0.7526 1.0305 0.5403 0.062 Uiso 1 1 calc R U . . .
H3C H 0.6347 0.9698 0.5001 0.062 Uiso 1 1 calc R U . . .
C1 C 0.93062(17) 0.87977(16) 0.54802(9) 0.0392(4) Uani 1 1 d . . . . .
H1A H 0.9670 0.8135 0.5651 0.059 Uiso 1 1 calc R U . . .
H1B H 0.9552 0.9353 0.5795 0.059 Uiso 1 1 calc R U . . .
H1C H 0.9635 0.8960 0.5073 0.059 Uiso 1 1 calc R U . . .
 
loop_
 _atom_site_aniso_label
 _atom_site_aniso_U_11
 _atom_site_aniso_U_22
 _atom_site_aniso_U_33
 _atom_site_aniso_U_23
 _atom_site_aniso_U_13
 _atom_site_aniso_U_12
O2 0.0123(4) 0.0199(4) 0.0120(4) 0.0036(3) 0.0026(3) 0.0029(3)
O1 0.0136(4) 0.0151(4) 0.0164(4) -0.0020(3) 0.0053(3) -0.0019(3)
N1 0.0119(4) 0.0127(4) 0.0086(4) -0.0007(3) 0.0034(3) -0.0017(3)
N2 0.0121(4) 0.0141(4) 0.0090(4) 0.0033(3) 0.0040(3) 0.0015(3)
C11 0.0129(4) 0.0100(4) 0.0080(4) 0.0002(3) 0.0014(3) 0.0006(4)
C23 0.0126(5) 0.0102(4) 0.0075(4) 0.0006(3) 0.0014(3) -0.0021(4)
C25 0.0125(5) 0.0128(5) 0.0087(4) 0.0028(3) 0.0021(3) -0.0009(4)
C12 0.0113(4) 0.0092(4) 0.0080(4) 0.0000(3) 0.0010(3) 0.0010(4)
C8 0.0115(4) 0.0088(4) 0.0077(4) -0.0004(3) 0.0012(3) 0.0009(4)
C28 0.0110(4) 0.0114(5) 0.0078(4) 0.0022(3) 0.0009(3) -0.0018(4)
C22 0.0135(5) 0.0108(5) 0.0079(4) 0.0012(3) 0.0027(4) -0.0003(4)
C24 0.0111(4) 0.0115(5) 0.0071(4) 0.0027(3) 0.0011(3) -0.0018(4)
C9 0.0132(5) 0.0108(4) 0.0080(4) -0.0007(3) 0.0008(4) -0.0002(4)
C13 0.0123(5) 0.0132(5) 0.0143(5) -0.0027(4) 0.0018(4) -0.0019(4)
C27 0.0130(5) 0.0116(5) 0.0089(4) 0.0019(3) 0.0019(4) -0.0006(4)
C7 0.0126(4) 0.0079(4) 0.0085(4) 0.0006(3) 0.0023(3) 0.0014(4)
C6 0.0147(5) 0.0131(5) 0.0106(5) -0.0021(4) 0.0016(4) 0.0000(4)
C21 0.0138(5) 0.0098(4) 0.0093(4) 0.0009(3) 0.0028(4) -0.0005(4)
C16 0.0190(5) 0.0155(5) 0.0084(4) -0.0019(4) 0.0031(4) 0.0002(4)
C26 0.0170(5) 0.0204(5) 0.0160(5) 0.0028(4) 0.0090(4) 0.0050(4)
C29 0.0125(5) 0.0173(5) 0.0136(5) 0.0048(4) 0.0012(4) 0.0003(4)
C5 0.0194(5) 0.0124(5) 0.0111(5) -0.0010(4) 0.0044(4) 0.0001(4)
C32 0.0193(5) 0.0194(5) 0.0101(5) 0.0048(4) 0.0044(4) 0.0003(4)
C20 0.0149(5) 0.0141(5) 0.0079(4) 0.0022(3) 0.0038(4) 0.0004(4)
C10 0.0138(5) 0.0210(5) 0.0133(5) -0.0001(4) 0.0059(4) -0.0042(4)
C19 0.0203(5) 0.0176(5) 0.0140(5) 0.0037(4) 0.0079(4) -0.0020(4)
C30 0.0163(5) 0.0201(5) 0.0161(5) 0.0079(4) 0.0007(4) 0.0025(4)
C15 0.0226(6) 0.0179(5) 0.0121(5) -0.0060(4) 0.0019(4) -0.0018(5)
C14 0.0165(5) 0.0177(5) 0.0175(5) -0.0059(4) 0.0005(4) -0.0044(4)
C31 0.0219(6) 0.0233(6) 0.0118(5) 0.0091(4) 0.0022(4) 0.0015(5)
C17 0.0181(5) 0.0233(6) 0.0157(5) 0.0087(4) 0.0049(4) 0.0065(5)
C4 0.0273(6) 0.0144(5) 0.0113(5) -0.0042(4) 0.0064(4) -0.0001(4)
C18 0.0288(6) 0.0228(6) 0.0103(5) -0.0018(4) 0.0023(4) -0.0037(5)
C2 0.0501(9) 0.0334(7) 0.0146(6) -0.0053(5) 0.0153(6) -0.0049(7)
C3 0.0793(14) 0.0184(7) 0.0249(7) -0.0053(5) 0.0031(8) 0.0133(8)
C1 0.0328(8) 0.0510(10) 0.0345(8) -0.0277(7) 0.0070(6) -0.0150(8)
 
_geom_special_details
;
 All esds (except the esd in the dihedral angle between two l.s. planes)
 are estimated using the full covariance matrix.  The cell esds are taken
 into account individually in the estimation of esds in distances, angles
 and torsion angles; correlations between esds in cell parameters are only
 used when they are defined by crystal symmetry.  An approximate (isotropic)
 treatment of cell esds is used for estimating esds involving l.s. planes.
;
 
loop_
 _geom_bond_atom_site_label_1
 _geom_bond_atom_site_label_2
 _geom_bond_distance
 _geom_bond_site_symmetry_2
 _geom_bond_publ_flag
O2 C23 1.2397(13) . ?
O1 C7 1.2357(13) . ?
N1 C9 1.3596(13) . ?
N1 C11 1.3838(14) . ?
N1 C10 1.4525(14) . ?
N2 C25 1.3563(13) . ?
N2 C27 1.3857(14) . ?
N2 C26 1.4511(14) . ?
C11 C16 1.3995(14) . ?
C11 C12 1.4142(15) . ?
C23 C24 1.4533(14) . ?
C23 C22 1.4889(14) . ?
C25 C24 1.3888(15) . ?
C25 H25 0.9500 . ?
C12 C13 1.4039(15) . ?
C12 C8 1.4447(14) . ?
C8 C9 1.3912(15) . ?
C8 C7 1.4555(14) . ?
C28 C29 1.4038(15) . ?
C28 C27 1.4103(15) . ?
C28 C24 1.4460(14) . ?
C22 C21 1.3401(14) . ?
C22 H22 0.9500 . ?
C9 H9 0.9500 . ?
C13 C14 1.3889(15) . ?
C13 H13 0.9500 . ?
C27 C32 1.3954(14) . ?
C7 C6 1.4882(15) . ?
C6 C5 1.3334(15) . ?
C6 H6 0.9500 . ?
C21 C20 1.5058(15) . ?
C21 H21 0.9500 . ?
C16 C15 1.3838(17) . ?
C16 H16 0.9500 . ?
C26 H26A 0.9800 . ?
C26 H26B 0.9800 . ?
C26 H26C 0.9800 . ?
C29 C30 1.3899(15) . ?
C29 H29 0.9500 . ?
C5 C4 1.5062(16) . ?
C5 H5 0.9500 . ?
C32 C31 1.3851(17) . ?
C32 H32 0.9500 . ?
C20 C17 1.5266(16) . ?
C20 C18 1.5392(16) . ?
C20 C19 1.5423(16) . ?
C10 H10A 0.9800 . ?
C10 H10B 0.9800 . ?
C10 H10C 0.9800 . ?
C19 H19A 0.9800 . ?
C19 H19B 0.9800 . ?
C19 H19C 0.9800 . ?
C30 C31 1.4049(17) . ?
C30 H30 0.9500 . ?
C15 C14 1.4091(17) . ?
C15 H15 0.9500 . ?
C14 H14 0.9500 . ?
C31 H31 0.9500 . ?
C17 H17A 0.9800 . ?
C17 H17B 0.9800 . ?
C17 H17C 0.9800 . ?
C4 C2 1.5268(18) . ?
C4 C1 1.528(2) . ?
C4 C3 1.531(2) . ?
C18 H18A 0.9800 . ?
C18 H18B 0.9800 . ?
C18 H18C 0.9800 . ?
C2 H2A 0.9800 . ?
C2 H2B 0.9800 . ?
C2 H2C 0.9800 . ?
C3 H3A 0.9800 . ?
C3 H3B 0.9800 . ?
C3 H3C 0.9800 . ?
C1 H1A 0.9800 . ?
C1 H1B 0.9800 . ?
C1 H1C 0.9800 . ?
 
loop_
 _geom_angle_atom_site_label_1
 _geom_angle_atom_site_label_2
 _geom_angle_atom_site_label_3
 _geom_angle
 _geom_angle_site_symmetry_1
 _geom_angle_site_symmetry_3
 _geom_angle_publ_flag
C9 N1 C11 109.04(9) . . ?
C9 N1 C10 126.11(10) . . ?
C11 N1 C10 124.85(9) . . ?
C25 N2 C27 109.03(9) . . ?
C25 N2 C26 126.49(10) . . ?
C27 N2 C26 124.48(9) . . ?
N1 C11 C16 129.08(10) . . ?
N1 C11 C12 108.16(9) . . ?
C16 C11 C12 122.74(10) . . ?
O2 C23 C24 120.50(10) . . ?
O2 C23 C22 120.86(9) . . ?
C24 C23 C22 118.64(9) . . ?
N2 C25 C24 110.23(10) . . ?
N2 C25 H25 124.9 . . ?
C24 C25 H25 124.9 . . ?
C13 C12 C11 119.09(9) . . ?
C13 C12 C8 134.47(10) . . ?
C11 C12 C8 106.42(9) . . ?
C9 C8 C12 106.26(9) . . ?
C9 C8 C7 126.94(10) . . ?
C12 C8 C7 126.31(9) . . ?
C29 C28 C27 118.93(10) . . ?
C29 C28 C24 134.60(10) . . ?
C27 C28 C24 106.47(9) . . ?
C21 C22 C23 119.60(10) . . ?
C21 C22 H22 120.2 . . ?
C23 C22 H22 120.2 . . ?
C25 C24 C28 106.17(9) . . ?
C25 C24 C23 127.51(10) . . ?
C28 C24 C23 126.23(10) . . ?
N1 C9 C8 110.12(10) . . ?
N1 C9 H9 124.9 . . ?
C8 C9 H9 124.9 . . ?
C14 C13 C12 118.48(10) . . ?
C14 C13 H13 120.8 . . ?
C12 C13 H13 120.8 . . ?
N2 C27 C32 128.91(10) . . ?
N2 C27 C28 108.10(9) . . ?
C32 C27 C28 122.99(10) . . ?
O1 C7 C8 121.02(10) . . ?
O1 C7 C6 121.00(10) . . ?
C8 C7 C6 117.88(9) . . ?
C5 C6 C7 120.53(10) . . ?
C5 C6 H6 119.7 . . ?
C7 C6 H6 119.7 . . ?
C22 C21 C20 128.01(10) . . ?
C22 C21 H21 116.0 . . ?
C20 C21 H21 116.0 . . ?
C15 C16 C11 116.86(10) . . ?
C15 C16 H16 121.6 . . ?
C11 C16 H16 121.6 . . ?
N2 C26 H26A 109.5 . . ?
N2 C26 H26B 109.5 . . ?
H26A C26 H26B 109.5 . . ?
N2 C26 H26C 109.5 . . ?
H26A C26 H26C 109.5 . . ?
H26B C26 H26C 109.5 . . ?
C30 C29 C28 118.50(11) . . ?
C30 C29 H29 120.7 . . ?
C28 C29 H29 120.7 . . ?
C6 C5 C4 128.15(11) . . ?
C6 C5 H5 115.9 . . ?
C4 C5 H5 115.9 . . ?
C31 C32 C27 116.81(11) . . ?
C31 C32 H32 121.6 . . ?
C27 C32 H32 121.6 . . ?
C21 C20 C17 113.02(9) . . ?
C21 C20 C18 107.31(9) . . ?
C17 C20 C18 110.23(10) . . ?
C21 C20 C19 107.97(9) . . ?
C17 C20 C19 109.75(10) . . ?
C18 C20 C19 108.42(9) . . ?
N1 C10 H10A 109.5 . . ?
N1 C10 H10B 109.5 . . ?
H10A C10 H10B 109.5 . . ?
N1 C10 H10C 109.5 . . ?
H10A C10 H10C 109.5 . . ?
H10B C10 H10C 109.5 . . ?
C20 C19 H19A 109.5 . . ?
C20 C19 H19B 109.5 . . ?
H19A C19 H19B 109.5 . . ?
C20 C19 H19C 109.5 . . ?
H19A C19 H19C 109.5 . . ?
H19B C19 H19C 109.5 . . ?
C29 C30 C31 121.24(11) . . ?
C29 C30 H30 119.4 . . ?
C31 C30 H30 119.4 . . ?
C16 C15 C14 121.55(11) . . ?
C16 C15 H15 119.2 . . ?
C14 C15 H15 119.2 . . ?
C13 C14 C15 121.27(11) . . ?
C13 C14 H14 119.4 . . ?
C15 C14 H14 119.4 . . ?
C32 C31 C30 121.52(11) . . ?
C32 C31 H31 119.2 . . ?
C30 C31 H31 119.2 . . ?
C20 C17 H17A 109.5 . . ?
C20 C17 H17B 109.5 . . ?
H17A C17 H17B 109.5 . . ?
C20 C17 H17C 109.5 . . ?
H17A C17 H17C 109.5 . . ?
H17B C17 H17C 109.5 . . ?
C5 C4 C2 109.01(11) . . ?
C5 C4 C1 112.67(11) . . ?
C2 C4 C1 109.22(13) . . ?
C5 C4 C3 107.58(11) . . ?
C2 C4 C3 109.31(12) . . ?
C1 C4 C3 108.99(14) . . ?
C20 C18 H18A 109.5 . . ?
C20 C18 H18B 109.5 . . ?
H18A C18 H18B 109.5 . . ?
C20 C18 H18C 109.5 . . ?
H18A C18 H18C 109.5 . . ?
H18B C18 H18C 109.5 . . ?
C4 C2 H2A 109.5 . . ?
C4 C2 H2B 109.5 . . ?
H2A C2 H2B 109.5 . . ?
C4 C2 H2C 109.5 . . ?
H2A C2 H2C 109.5 . . ?
H2B C2 H2C 109.5 . . ?
C4 C3 H3A 109.5 . . ?
C4 C3 H3B 109.5 . . ?
H3A C3 H3B 109.5 . . ?
C4 C3 H3C 109.5 . . ?
H3A C3 H3C 109.5 . . ?
H3B C3 H3C 109.5 . . ?
C4 C1 H1A 109.5 . . ?
C4 C1 H1B 109.5 . . ?
H1A C1 H1B 109.5 . . ?
C4 C1 H1C 109.5 . . ?
H1A C1 H1C 109.5 . . ?
H1B C1 H1C 109.5 . . ?
 
loop_
 _geom_torsion_atom_site_label_1
 _geom_torsion_atom_site_label_2
 _geom_torsion_atom_site_label_3
 _geom_torsion_atom_site_label_4
 _geom_torsion
 _geom_torsion_site_symmetry_1
 _geom_torsion_site_symmetry_2
 _geom_torsion_site_symmetry_3
 _geom_torsion_site_symmetry_4
 _geom_torsion_publ_flag
C9 N1 C11 C16 179.22(11) . . . . ?
C10 N1 C11 C16 -0.20(18) . . . . ?
C9 N1 C11 C12 0.54(12) . . . . ?
C10 N1 C11 C12 -178.88(10) . . . . ?
C27 N2 C25 C24 0.31(13) . . . . ?
C26 N2 C25 C24 -179.03(10) . . . . ?
N1 C11 C12 C13 177.86(9) . . . . ?
C16 C11 C12 C13 -0.92(16) . . . . ?
N1 C11 C12 C8 -0.32(11) . . . . ?
C16 C11 C12 C8 -179.10(10) . . . . ?
C13 C12 C8 C9 -177.78(12) . . . . ?
C11 C12 C8 C9 -0.01(11) . . . . ?
C13 C12 C8 C7 -5.42(19) . . . . ?
C11 C12 C8 C7 172.34(10) . . . . ?
O2 C23 C22 C21 -3.96(16) . . . . ?
C24 C23 C22 C21 177.08(10) . . . . ?
N2 C25 C24 C28 0.12(12) . . . . ?
N2 C25 C24 C23 176.82(10) . . . . ?
C29 C28 C24 C25 179.33(12) . . . . ?
C27 C28 C24 C25 -0.50(12) . . . . ?
C29 C28 C24 C23 2.6(2) . . . . ?
C27 C28 C24 C23 -177.25(10) . . . . ?
O2 C23 C24 C25 -173.49(11) . . . . ?
C22 C23 C24 C25 5.46(16) . . . . ?
O2 C23 C24 C28 2.57(17) . . . . ?
C22 C23 C24 C28 -178.47(10) . . . . ?
C11 N1 C9 C8 -0.55(12) . . . . ?
C10 N1 C9 C8 178.86(10) . . . . ?
C12 C8 C9 N1 0.34(12) . . . . ?
C7 C8 C9 N1 -171.95(10) . . . . ?
C11 C12 C13 C14 0.08(16) . . . . ?
C8 C12 C13 C14 177.63(11) . . . . ?
C25 N2 C27 C32 179.51(12) . . . . ?
C26 N2 C27 C32 -1.13(19) . . . . ?
C25 N2 C27 C28 -0.63(12) . . . . ?
C26 N2 C27 C28 178.73(10) . . . . ?
C29 C28 C27 N2 -179.17(10) . . . . ?
C24 C28 C27 N2 0.69(12) . . . . ?
C29 C28 C27 C32 0.70(17) . . . . ?
C24 C28 C27 C32 -179.44(10) . . . . ?
C9 C8 C7 O1 168.46(10) . . . . ?
C12 C8 C7 O1 -2.34(16) . . . . ?
C9 C8 C7 C6 -8.15(16) . . . . ?
C12 C8 C7 C6 -178.96(10) . . . . ?
O1 C7 C6 C5 -15.88(16) . . . . ?
C8 C7 C6 C5 160.74(11) . . . . ?
C23 C22 C21 C20 -179.39(10) . . . . ?
N1 C11 C16 C15 -177.55(11) . . . . ?
C12 C11 C16 C15 0.96(17) . . . . ?
C27 C28 C29 C30 0.23(17) . . . . ?
C24 C28 C29 C30 -179.58(12) . . . . ?
C7 C6 C5 C4 -174.59(10) . . . . ?
N2 C27 C32 C31 178.81(11) . . . . ?
C28 C27 C32 C31 -1.03(18) . . . . ?
C22 C21 C20 C17 -7.34(17) . . . . ?
C22 C21 C20 C18 114.39(13) . . . . ?
C22 C21 C20 C19 -128.93(12) . . . . ?
C28 C29 C30 C31 -0.78(19) . . . . ?
C11 C16 C15 C14 -0.18(18) . . . . ?
C12 C13 C14 C15 0.67(18) . . . . ?
C16 C15 C14 C13 -0.63(19) . . . . ?
C27 C32 C31 C30 0.46(19) . . . . ?
C29 C30 C31 C32 0.4(2) . . . . ?
C6 C5 C4 C2 -132.24(14) . . . . ?
C6 C5 C4 C1 -10.82(19) . . . . ?
C6 C5 C4 C3 109.33(16) . . . . ?
 
_refine_diff_density_max    0.751
_refine_diff_density_min   -0.478
_refine_diff_density_rms    0.081

_shelx_res_file
;

    C:\Users\jej2507\Desktop\JH1\x-2\P2(1)n_a\P2(1)n_a.res created by SHELXL-2014/7

TITL P2(1)n_a.res in P2(1)/n
CELL  0.7  10.4970  12.8350  20.8150   90.000   97.656   90.000
ZERR   8.000   0.0021   0.0026   0.0042    0.000    0.030    0.000
LATT 1
SYMM 1/2-X, 1/2+Y, 1/2-Z
SFAC C  H  O  N
UNIT 128 152 8 8
MERG 2
L.S. 10
ACTA
BOND $H
FMAP 2
PLAN 5
LIST 4
CONF
SIZE 0.2 0.15 0.12
TEMP -173
WGHT    0.142400    0.588500
FVAR       0.87386
O2    3    0.151989    0.852439    0.363549    11.00000    0.01233    0.01990 =
         0.01203    0.00362    0.00260    0.00288
O1    3    0.632360    0.629731    0.402402    11.00000    0.01357    0.01512 =
         0.01642   -0.00203    0.00526   -0.00189
N1    4    0.953245    0.634557    0.273791    11.00000    0.01189    0.01274 =
         0.00861   -0.00071    0.00344   -0.00168
N2    4    0.483138    0.807669    0.243877    11.00000    0.01214    0.01410 =
         0.00899    0.00327    0.00396    0.00151
C11   1    0.856997    0.566041    0.249412    11.00000    0.01294    0.00998 =
         0.00800    0.00020    0.00137    0.00061
C23   1    0.259934    0.812711    0.364796    11.00000    0.01258    0.01021 =
         0.00755    0.00061    0.00137   -0.00209
C25   1    0.448435    0.779610    0.301922    11.00000    0.01248    0.01276 =
         0.00871    0.00280    0.00207   -0.00095
AFIX  43
H25   2    0.496358    0.734410    0.332207    11.00000   -1.20000
AFIX   0
C12   1    0.765885    0.561460    0.293636    11.00000    0.01126    0.00924 =
         0.00802   -0.00005    0.00104    0.00100
C8    1    0.812106    0.630427    0.346494    11.00000    0.01147    0.00878 =
         0.00771   -0.00040    0.00115    0.00087
C28   1    0.294320    0.887758    0.253101    11.00000    0.01101    0.01137 =
         0.00782    0.00215    0.00088   -0.00177
C22   1    0.316702    0.748548    0.421016    11.00000    0.01346    0.01084 =
         0.00795    0.00119    0.00268   -0.00032
AFIX  43
H22   2    0.397078    0.714844    0.420311    11.00000   -1.20000
AFIX   0
C24   1    0.332757    0.826464    0.310716    11.00000    0.01106    0.01151 =
         0.00714    0.00269    0.00111   -0.00183
C9    1    0.926864    0.672301    0.331606    11.00000    0.01319    0.01082 =
         0.00800   -0.00071    0.00080   -0.00024
AFIX  43
H9    2    0.979187    0.720291    0.358001    11.00000   -1.20000
AFIX   0
C13   1    0.655852    0.499359    0.278599    11.00000    0.01227    0.01318 =
         0.01433   -0.00267    0.00177   -0.00192
AFIX  43
H13   2    0.593125    0.495001    0.307443    11.00000   -1.20000
AFIX   0
C27   1    0.391112    0.874541    0.212873    11.00000    0.01303    0.01161 =
         0.00892    0.00188    0.00190   -0.00060
C7    1    0.743080    0.660530    0.399778    11.00000    0.01264    0.00790 =
         0.00846    0.00057    0.00233    0.00137
C6    1    0.807219    0.734307    0.448971    11.00000    0.01473    0.01314 =
         0.01060   -0.00213    0.00162    0.00005
AFIX  43
H6    2    0.897733    0.743533    0.453035    11.00000   -1.20000
AFIX   0
C21   1    0.253738    0.738627    0.472616    11.00000    0.01383    0.00975 =
         0.00931    0.00093    0.00284   -0.00049
AFIX  43
H21   2    0.173527    0.773701    0.470065    11.00000   -1.20000
AFIX   0
C16   1    0.843276    0.509892    0.191265    11.00000    0.01896    0.01555 =
         0.00843   -0.00189    0.00312    0.00017
AFIX  43
H16   2    0.906133    0.513127    0.162442    11.00000   -1.20000
AFIX   0
C26   1    0.596820    0.773486    0.217057    11.00000    0.01697    0.02039 =
         0.01597    0.00278    0.00900    0.00495
AFIX 137
H26A  2    0.655614    0.738626    0.250858    11.00000   -1.50000
H26B  2    0.639860    0.833943    0.200864    11.00000   -1.50000
H26C  2    0.571762    0.724803    0.181334    11.00000   -1.50000
AFIX   0
C29   1    0.188589    0.951646    0.231721    11.00000    0.01248    0.01733 =
         0.01359    0.00479    0.00123    0.00033
AFIX  43
H29   2    0.122124    0.962158    0.257874    11.00000   -1.20000
AFIX   0
C5    1    0.738659    0.787563    0.487388    11.00000    0.01938    0.01238 =
         0.01111   -0.00101    0.00442    0.00013
AFIX  43
H5    2    0.649904    0.770587    0.483791    11.00000   -1.20000
AFIX   0
C32   1    0.387615    0.923091    0.152682    11.00000    0.01930    0.01943 =
         0.01006    0.00481    0.00440    0.00026
AFIX  43
H32   2    0.454581    0.913985    0.126665    11.00000   -1.20000
AFIX   0
C20   1    0.294428    0.678748    0.534144    11.00000    0.01489    0.01406 =
         0.00787    0.00224    0.00381    0.00039
C10   1    1.063453    0.661727    0.241762    11.00000    0.01377    0.02099 =
         0.01330   -0.00007    0.00587   -0.00421
AFIX 137
H10A  2    1.117601    0.711701    0.268523    11.00000   -1.50000
H10B  2    1.033766    0.693018    0.199466    11.00000   -1.50000
H10C  2    1.113347    0.598793    0.235688    11.00000   -1.50000
AFIX   0
C19   1    0.181959    0.607473    0.546556    11.00000    0.02026    0.01764 =
         0.01395    0.00371    0.00790   -0.00199
AFIX 137
H19A  2    0.103953    0.649384    0.546677    11.00000   -1.50000
H19B  2    0.202808    0.572916    0.588626    11.00000   -1.50000
H19C  2    0.167651    0.554829    0.512251    11.00000   -1.50000
AFIX   0
C30   1    0.183335    0.999175    0.171429    11.00000    0.01633    0.02007 =
         0.01606    0.00794    0.00065    0.00246
AFIX  43
H30   2    0.111798    1.041916    0.156131    11.00000   -1.20000
AFIX   0
C15   1    0.733836    0.449438    0.177732    11.00000    0.02260    0.01787 =
         0.01212   -0.00599    0.00188   -0.00182
AFIX  43
H15   2    0.721127    0.410388    0.138630    11.00000   -1.20000
AFIX   0
C14   1    0.640799    0.444438    0.220586    11.00000    0.01648    0.01766 =
         0.01750   -0.00594    0.00049   -0.00438
AFIX  43
H14   2    0.566348    0.402700    0.209587    11.00000   -1.20000
AFIX   0
C31   1    0.281829    0.985198    0.132683    11.00000    0.02192    0.02329 =
         0.01176    0.00906    0.00225    0.00154
AFIX  43
H31   2    0.275738    1.019125    0.091825    11.00000   -1.20000
AFIX   0
C17   1    0.415091    0.613407    0.531377    11.00000    0.01812    0.02330 =
         0.01569    0.00871    0.00494    0.00654
AFIX 137
H17A  2    0.399916    0.564031    0.495256    11.00000   -1.50000
H17B  2    0.435816    0.575002    0.572121    11.00000   -1.50000
H17C  2    0.487003    0.659240    0.524979    11.00000   -1.50000
AFIX   0
C4    1    0.784248    0.871254    0.535769    11.00000    0.02728    0.01444 =
         0.01132   -0.00422    0.00636   -0.00013
C18   1    0.317445    0.758540    0.589681    11.00000    0.02878    0.02276 =
         0.01035   -0.00179    0.00227   -0.00373
AFIX 137
H18A  2    0.388708    0.804558    0.582516    11.00000   -1.50000
H18B  2    0.338821    0.721797    0.630982    11.00000   -1.50000
H18C  2    0.239462    0.800068    0.590906    11.00000   -1.50000
AFIX   0
C2    1    0.733397    0.847953    0.599644    11.00000    0.05006    0.03343 =
         0.01459   -0.00534    0.01529   -0.00488
AFIX 137
H2A   2    0.639352    0.844003    0.592160    11.00000   -1.50000
H2B   2    0.759832    0.903579    0.630841    11.00000   -1.50000
H2C   2    0.768368    0.781322    0.616930    11.00000   -1.50000
AFIX   0
C3    1    0.728557    0.974996    0.508651    11.00000    0.07926    0.01845 =
         0.02490   -0.00535    0.00307    0.01331
AFIX 137
H3A   2    0.762785    0.991015    0.468214    11.00000   -1.50000
H3B   2    0.752570    1.030521    0.540271    11.00000   -1.50000
H3C   2    0.634678    0.969839    0.500116    11.00000   -1.50000
AFIX   0
C1    1    0.930625    0.879766    0.548016    11.00000    0.03279    0.05104 =
         0.03450   -0.02766    0.00698   -0.01502
AFIX 137
H1A   2    0.967024    0.813470    0.565109    11.00000   -1.50000
H1B   2    0.955236    0.935313    0.579538    11.00000   -1.50000
H1C   2    0.963522    0.895975    0.507256    11.00000   -1.50000
AFIX   0
HKLF 4

REM  P2(1)n_a.res in P2(1)/n
REM R1 =  0.0736 for    6914 Fo > 4sig(Fo)  and  0.0783 for all    7736 data
REM    333 parameters refined using      0 restraints

END

WGHT      0.1424      0.5885

REM Highest difference peak  0.751,  deepest hole -0.478,  1-sigma level  0.081
Q1    1   0.3581  0.6448  0.5309  11.00000  0.05    0.75
Q2    1   0.2386  0.6433  0.5402  11.00000  0.05    0.70
Q3    1   0.2431  0.9228  0.2457  11.00000  0.05    0.66
Q4    1   0.7039  0.5335  0.2792  11.00000  0.05    0.63
Q5    1   0.4387  0.8433  0.2281  11.00000  0.05    0.60
;
_shelx_res_checksum   60025

_shelx_hkl_file
;
   0   0  -3   -0.21    0.33
   0   0   3    0.03    0.21
   0   0  -5    0.06    0.57
   0   0   5    1.89    0.38
   0   0  -6  815.27   31.18
   0   0   6  764.21   28.85
   0   0  -7   -0.54    0.59
   0   0   7   -0.08    0.33
   0   0   8  935.55   35.16
   0   0  -9   -0.17    0.84
   0   0   9   -0.30    0.40
   0   0 -10  626.71   23.23
   0   0  10  567.84   22.95
   0   0 -11   -0.03    0.78
   0   0  11    0.62    0.46
   0   0 -12   13.77    1.70
   0   0  12   14.98    1.27
   0   0 -13    0.10    0.95
   0   0  13   -0.16    0.52
   0   0  14  691.74   26.59
   0   0 -15   -0.32    1.25
   0   0  15   -0.21    0.49
   0   0  16 1120.73   40.31
   0   0 -17    0.27    1.52
   0   0  17    0.05    0.67
   0   0  18  907.39   35.86
   0   0 -19   -0.51    1.03
   0   0  19    0.32    0.78
   0   0  20  286.55   11.79
   0   0 -21   -0.95    1.35
   0   0  21    0.33    0.83
   0   0 -23    0.30    1.40
   0   0  23    0.97    1.19
   0   0  24  116.55    5.65
   0   0 -25    0.27    1.84
   0   0  25    0.00    1.62
   0   0 -27    1.87    2.36
   0   0  27   -2.97    2.13
   0   0 -29   -0.62    3.70
   0   0  29    0.89    1.52
   0  -1  29    1.94    1.52
   0   1 -29    1.35    2.59
   0  -1  28    1.43    1.62
   0   1 -28   -1.97    2.67
   0  -1  27   14.88    1.75
   0   1 -27   11.28    3.62
   0  -1  26    2.22    1.19
   0   1 -26   -0.43    3.09
   0  -1  25    4.35    1.30
   0   1 -25    1.17    2.41
   0  -1  24  164.89    7.27
   0  -1  23   21.87    2.70
   0   1 -23   19.87    2.48
   0  -1  22  219.63   11.09
   0  -1  21  325.87   13.68
   0  -1  20   39.16    2.55
   0   1 -20   40.83    2.86
   0  -1  19  520.52   19.99
   0  -1  18  315.78   15.88
   0  -1  17  236.75   12.19
   0  -1  16  691.76   28.34
   0   1 -15 1173.94   45.35
   0  -1  14   19.03    1.70
   0   1 -14   19.30    1.89
   0  -1  13  737.38   27.83
   0  -1  12   74.55    4.17
   0  -1  10  490.10   19.31
   0  -1   9  124.56    4.43
   0  -1   8  309.57    9.41
   0   1  -8  315.93   12.12
   0  -1   7  672.81   18.15
   0   1  -7  650.64   25.64
   0  -1   5   63.22    3.03
   0  -1   1  543.52   13.79
   0   1  -1  552.20   19.22
   0  -1  -1  531.01   18.36
   0   1   1  519.06   16.88
   0  -1  -5   69.20    3.06
   0  -1  -6 1116.07   42.29
   0   1   6 1198.50   46.29
   0   1   7  674.90   24.85
   0  -1  -8  335.04   12.92
   0   1   8  337.45   13.47
   0  -1  -9  129.85    5.86
   0   1   9  124.90    5.76
   0  -1 -10  522.52   15.14
   0   1  10  517.41   20.57
   0   1  11 1174.99   42.30
   0  -1 -12   74.91    2.84
   0   1  12   77.77    4.16
   0  -1 -13  786.44   29.96
   0   1  13  734.27   27.39
   0  -1 -14   19.36    1.35
   0   1  14   19.53    1.24
   0   1  16  670.38   25.67
   0   1  17  239.55   11.17
   0   1  18  328.96   10.25
   0   1  19  523.28   23.72
   0  -1 -20   39.18    2.36
   0   1  20   38.67    3.09
   0   1  21  331.85   14.14
   0   1  22  216.09   10.14
   0  -1 -23   21.69    3.68
   0   1  23   22.85    1.86
   0   1  24  162.58    8.51
   0  -1 -25    2.03    2.08
   0   1  25    0.21    1.29
   0  -1 -26    0.60    2.29
   0   1  26    4.27    1.49
   0  -1 -27   13.08    3.40
   0   1  27   14.04    2.06
   0  -1 -28   -0.17    3.17
   0   1  28    0.71    1.48
   0  -1 -29    4.81    3.30
   0   1  29    1.00    1.30
   0  -2  28   45.95    3.78
   0   2 -28   36.31    5.74
   0  -2  27   13.84    2.08
   0   2 -27   13.71    2.75
   0  -2  26    8.57    1.56
   0  -2  25   -0.29    1.70
   0   2 -25    1.54    3.44
   0  -2  24    2.17    1.70
   0  -2  23   22.93    1.48
   0  -2  22   15.92    1.60
   0  -2  21  399.53   19.20
   0  -2  20   84.74    4.92
   0  -2  19   -0.41    0.79
   0  -2  18  641.52   28.04
   0  -2  16  103.86    4.17
   0  -2  15    7.27    1.21
   0   2 -15    9.77    1.40
   0  -2  14  122.20    4.22
   0   2 -14  128.83    6.92
   0  -2  13 1919.09   67.11
   0  -2  12    1.87    0.76
   0   2 -12    1.62    0.63
   0  -2  11  123.15    6.09
   0   2 -11  124.79    4.19
   0  -2  10    3.60    0.75
   0   2 -10    3.25    0.65
   0  -2   9 2790.97  100.08
   0  -2   8   87.08    3.78
   0   2  -8   93.10    4.01
   0  -2   5  169.07    5.35
   0   2  -5  181.77    8.52
   0  -2   4  369.11   14.49
   0   2  -4  390.56   14.63
   0  -2  -1  384.04   13.52
   0   2   1  368.62   13.76
   0   2   4  358.91   14.12
   0  -2  -5  181.26    8.22
   0   2   5  182.15    7.20
   0   2   7 2867.70  102.13
   0  -2  -8   91.43    4.89
   0   2   8  100.16    5.00
   0   2   9 3167.17  110.97
   0  -2 -10    3.41    0.89
   0   2  10    4.13    0.86
   0  -2 -11  131.64    6.14
   0   2  11  131.04    6.00
   0  -2 -12    0.81    0.62
   0   2  12    1.32    0.52
   0   2  13 1669.61   57.44
   0  -2 -14  116.06    5.62
   0   2  14  122.77    4.24
   0  -2 -15    7.98    1.05
   0   2  15    8.46    1.05
   0  -2 -16  104.97    6.68
   0   2  16  101.40    6.17
   0   2  18  631.74   19.55
   0  -2 -19   -1.24    1.24
   0   2  19    1.24    0.89
   0   2  20   81.97    4.33
   0   2  21  410.22   17.36
   0  -2 -22   15.46    1.65
   0   2  22   16.92    2.13
   0  -2 -23   20.07    2.71
   0   2  23   24.09    2.30
   0  -2 -24    1.78    2.36
   0   2  24    3.30    1.29
   0  -2 -25   -0.81    2.76
   0   2  25   -1.08    1.35
   0  -2 -26    8.38    2.51
   0   2  26    8.70    2.41
   0  -2 -27   14.74    2.76
   0   2  27   16.12    2.89
   0  -2 -28   35.04    4.43
   0   2  28   39.18    2.73
   0  -3  25    5.46    1.98
   0   3 -25    5.46    1.73
   0  -3  24  229.10    9.43
   0  -3  23    9.16    1.27
   0   3 -23    9.24    2.49
   0  -3  22   19.69    2.43
   0   3 -22   15.44    2.22
   0  -3  21  169.92    8.28
   0  -3  20   30.29    1.81
   0   3 -20   31.10    2.40
   0  -3  19  644.63   27.77
   0   3 -19  677.78   25.87
   0  -3  18   11.04    1.11
   0   3 -18    9.43    1.84
   0  -3  17    4.06    0.70
   0   3 -17    4.38    1.22
   0  -3  16   78.04    5.03
   0   3 -16   72.77    3.25
   0  -3  14  185.04    7.35
   0  -3  13    5.01    0.83
   0   3 -13    4.33    0.94
   0  -3  12   68.72    2.87
   0   3 -12   73.91    3.17
   0  -3  11  383.50   15.63
   0   3 -11  405.45   15.93
   0  -3  10  234.83    7.30
   0   3 -10  242.47   11.33
   0  -3   9   33.70    2.09
   0   3  -9   32.99    1.68
   0  -3   7  757.02   20.18
   0   3  -7  816.64   32.77
   0  -3   5  919.67   32.91
   0   3  -5  971.38   38.80
   0   3  -3 2039.37   73.25
   0   3  -2  817.32   29.90
   0  -3   1   54.62    3.06
   0   3  -1   61.68    3.03
   0  -3   0   -0.10    0.63
   0   3   0   -0.63    0.63
   0  -3  -2  835.84   29.29
   0   3   2  852.01   29.64
   0  -3  -3 2069.63   72.41
   0   3   3 1988.15   68.65
   0  -3  -5  910.15   33.24
   0   3   5  922.60   31.28
   0  -3  -7  788.55   31.04
   0   3   7  733.39   29.40
   0  -3  -9   36.16    2.44
   0   3   9   35.26    1.65
   0  -3 -10  247.96   10.58
   0   3  10  241.66   10.81
   0  -3 -11  385.83   14.77
   0   3  11  383.82   16.88
   0  -3 -12   67.50    3.71
   0   3  12   69.49    3.87
   0  -3 -13    4.35    0.70
   0   3  13    4.41    0.78
   0   3  14  189.91    8.78
   0   3  16   77.29    3.16
   0  -3 -17    3.13    1.06
   0   3  17    4.47    1.21
   0  -3 -18   12.11    2.00
   0   3  18    7.49    1.56
   0  -3 -20   31.21    2.11
   0   3  20   29.85    2.29
   0   3  21  157.54    8.74
   0  -3 -22   14.77    2.44
   0   3  22   16.14    1.43
   0  -3 -23    7.89    1.49
   0   3  23    8.95    1.98
   0   3  24  218.00   10.43
   0  -3 -25    5.28    2.76
   0   3  25    9.24    1.62
   0   3  26   76.58    4.90
   0   3  28   80.07    5.65
   0  -4  27   11.35    2.38
   0   4 -27   11.27    2.25
   0  -4  26    3.97    1.43
   0   4 -26   -1.32    3.27
   0  -4  25   70.88    3.55
   0   4 -25   62.90    7.65
   0  -4  24    8.39    2.09
   0   4 -24    9.14    2.08
   0  -4  23  135.89    6.20
   0  -4  22    6.47    1.59
   0   4 -22    3.48    1.48
   0  -4  21  148.45    7.25
   0  -4  19  439.99   14.23
   0  -4  18   -0.29    1.08
   0   4 -18    0.67    1.68
   0  -4  16  673.46   25.20
   0  -4  15   13.30    1.19
   0   4 -15   13.20    1.32
   0  -4  13  353.45   13.73
   0  -4  12  239.20   10.25
   0  -4  10 1748.89   60.24
   0  -4   9  406.57   16.11
   0  -4   7  371.81   14.88
   0   4  -7  410.75   17.41
   0  -4   6 1493.52   36.58
   0  -4   5   50.56    2.48
   0   4  -5   53.97    2.89
   0  -4   4  471.19   18.87
   0   4  -4  500.37   18.99
   0  -4   3 1320.58   32.21
   0   4  -3 1383.32   50.75
   0  -4   2    0.10    0.54
   0   4  -2    0.00    0.73
   0  -4   1  226.68    9.20
   0  -4   0  283.75   11.41
   0  -4  -1  241.96   10.52
   0   4   1  242.53    9.06
   0  -4  -2   -0.44    0.44
   0   4   2   -0.63    0.70
   0   4   3 1350.01   45.13
   0  -4  -4  497.62   18.11
   0   4   4  474.57   16.88
   0  -4  -5   48.16    2.13
   0   4   5   45.81    2.48
   0  -4  -6 1611.42   55.55
   0   4   6 1566.41   57.25
   0  -4  -7  396.97   14.39
   0   4   7  396.05   16.44
   0  -4  -9  427.27   15.82
   0   4   9  413.95   16.85
   0   4  11 1010.74   36.29
   0  -4 -12  237.58    9.71
   0   4  12  235.47   10.22
   0   4  13  362.95   14.96
   0   4  14  752.28   28.67
   0  -4 -15   14.03    1.57
   0   4  15   12.68    1.33
   0   4  16  658.07   27.04
   0   4  17 2177.95   84.47
   0  -4 -18    0.79    0.97
   0   4  18    0.03    1.02
   0   4  19  417.78   16.90
   0   4  20  892.42   25.82
   0   4  21  140.21    7.51
   0  -4 -22    5.73    2.36
   0   4  22    5.63    1.33
   0   4  23  128.55    6.59
   0  -4 -24    9.58    2.13
   0   4  24   11.08    1.65
   0  -4 -25   69.71    6.00
   0   4  25   73.26    4.22
   0  -4 -26    2.02    2.82
   0   4  26    2.78    2.14
   0  -4 -27    9.85    2.43
   0   4  27   13.71    2.49
   0  -5  27   18.44    2.22
   0   5 -27   26.18    4.32
   0  -5  26    6.46    2.29
   0   5 -26    4.55    1.94
   0  -5  25    0.38    1.09
   0   5 -25    0.11    3.16
   0  -5  22  470.38   21.88
   0  -5  21  353.40   15.01
   0  -5  20   38.92    2.71
   0   5 -20   39.91    3.57
   0  -5  19   68.17    3.49
   0  -5  18   65.22    3.46
   0   5 -18   62.22    3.46
   0  -5  17  340.01   13.19
   0  -5  16   27.40    2.24
   0   5 -16   19.64    2.97
   0  -5  15  718.45   21.37
   0  -5  14  506.02   21.22
   0  -5  13   42.11    2.02
   0   5 -13   41.18    3.48
   0  -5  12  385.25   14.92
   0  -5  11 1005.40   37.86
   0   5 -11  993.28   39.24
   0  -5  10   20.61    1.56
   0   5 -10   21.90    1.98
   0  -5   9  220.66    6.71
   0  -5   8  397.00   16.03
   0   5  -8  396.27   16.34
   0  -5   7   46.67    1.84
   0   5  -7   51.75    3.55
   0  -5   5  203.64    8.17
   0   5  -5  207.65   10.01
   0  -5   3   21.77    1.86
   0   5  -3   23.41    1.56
   0  -5   2  808.99   21.30
   0  -5   1  953.02   35.39
   0   5  -1  929.60   34.53
   0  -5   0    0.25    0.46
   0  -5  -1  987.52   36.07
   0   5   1  916.94   31.40
   0  -5  -2  833.76   30.63
   0   5   2  771.00   27.34
   0  -5  -3   22.74    1.40
   0   5   3   22.75    1.68
   0  -5  -5  203.54    8.03
   0   5   5  208.14    8.92
   0  -5  -7   50.67    3.54
   0   5   7   49.54    2.71
   0  -5  -8  394.97   14.30
   0   5   8  404.16   16.79
   0  -5  -9  220.49    8.87
   0   5   9  221.66    9.19
   0  -5 -10   22.68    1.95
   0   5  10   24.07    1.92
   0   5  11 1025.70   36.83
   0  -5 -12  409.52   14.19
   0   5  12  400.97   17.76
   0  -5 -13   41.78    3.28
   0   5  13   35.27    2.84
   0   5  14  480.47   17.77
   0   5  15  674.22   24.02
   0  -5 -16   25.18    2.00
   0   5  16   22.14    1.98
   0   5  17  318.35   14.09
   0   5  18   66.50    3.95
   0  -5 -19   58.63    3.67
   0   5  19   70.30    4.25
   0   5  20   37.94    2.22
   0   5  21  335.34   14.98
   0   5  22  418.79   16.25
   0   5  23  352.80   18.26
   0   5  24  229.88   10.25
   0  -5 -25    1.21    2.00
   0   5  25   -0.25    2.16
   0  -5 -26    4.35    2.22
   0   5  26    3.62    1.78
   0  -5 -27   15.98    4.17
   0   5  27   25.10    2.92
   0  -6  26   56.67    4.25
   0   6 -26   62.96    5.92
   0  -6  21  118.46    6.90
   0  -6  20   18.25    1.81
   0  -6  19   58.74    3.16
   0   6 -19   53.21    4.21
   0  -6  18   22.47    1.94
   0   6 -18   20.15    2.24
   0  -6  17  304.07   12.20
   0  -6  16  160.30    6.09
   0  -6  15   77.25    4.65
   0   6 -15   76.18    5.09
   0  -6  14  222.76    6.55
   0  -6  13  129.85    4.86
   0  -6  12    8.95    0.89
   0   6 -12    8.49    1.56
   0  -6  11   35.07    1.86
   0   6 -11   34.81    2.75
   0  -6  10   82.93    3.03
   0   6 -10   87.70    5.27
   0  -6   9   22.10    1.13
   0   6  -9   21.99    2.14
   0  -6   8  298.02   11.89
   0   6  -8  313.54   13.30
   0  -6   7  184.91    8.58
   0  -6   6  742.50   28.61
   0   6  -6  780.44   28.39
   0  -6   5    0.65    0.51
   0   6  -5    1.11    0.89
   0  -6   4 1262.34   44.45
   0   6  -4 1312.85   46.32
   0  -6   3   29.88    1.17
   0  -6   2 1220.64   42.15
   0   6  -2 1175.67   40.75
   0  -6   1 2589.16   85.16
   0  -6   0  996.50   35.27
   0   6   0 1012.94   37.70
   0  -6  -1 2519.19   80.59
   0  -6  -2 1270.42   32.50
   0   6   2 1202.63   41.02
   0  -6  -3   27.82    1.56
   0   6   3   29.13    1.89
   0  -6  -4 1291.22   44.22
   0   6   4 1298.93   45.13
   0  -6  -5    1.05    0.62
   0   6   5    3.74    0.87
   0  -6  -6  772.02   28.28
   0   6   6  782.92   29.47
   0  -6  -7  178.69    7.87
   0   6   7  172.49    7.95
   0  -6  -8  304.51   14.19
   0   6   8  308.06   12.28
   0  -6  -9   23.23    1.95
   0   6   9   21.49    1.44
   0  -6 -10   88.73    4.21
   0   6  10   94.84    5.86
   0  -6 -11   35.26    2.40
   0   6  11   35.67    2.46
   0  -6 -12   10.16    1.16
   0   6  12   10.95    1.43
   0  -6 -13  124.04    5.36
   0   6  13  125.26    5.49
   0  -6 -14  219.96   11.57
   0   6  14  164.22    8.22
   0  -6 -15   79.69    4.11
   0   6  15   75.14    4.13
   0   6  16  161.20    6.86
   0   6  17  282.34   11.93
   0  -6 -18   20.72    2.17
   0   6  18   21.68    1.75
   0  -6 -19   53.48    3.68
   0   6  19   53.98    3.08
   0  -6 -20   16.76    2.09
   0   6  20   16.69    1.82
   0   6  21  110.46    5.63
   0   6  22  366.20   14.85
   0   6  24  184.36    9.74
   0   6  25  281.75   11.44
   0   6  26   55.14    4.21
   0   6  27   76.12    4.92
   0   7 -26   91.05    9.00
   0  -7  21  231.18    9.90
   0  -7  20   30.37    2.05
   0   7 -20   32.12    2.82
   0  -7  19   40.78    3.44
   0   7 -19   37.32    3.08
   0  -7  18  430.06   16.30
   0  -7  17   -0.54    0.89
   0   7 -17    2.29    1.87
   0  -7  16    0.51    1.09
   0   7 -16    0.89    1.16
   0  -7  15  181.36    5.59
   0  -7  14  363.25   11.62
   0  -7  13   81.10    3.09
   0  -7  12   82.91    4.59
   0   7 -12   87.81    5.11
   0  -7  11  372.11   13.76
   0  -7  10  101.18    4.89
   0   7 -10   95.26    5.13
   0  -7   9  408.95   14.55
   0  -7   8  102.06    5.17
   0   7  -8   96.62    4.76
   0  -7   7   67.52    3.33
   0   7  -7   72.88    4.55
   0  -7   6    9.73    0.92
   0  -7   5   30.02    1.38
   0   7  -5   32.78    2.16
   0  -7   4  684.31   24.39
   0   7  -4  603.07   25.50
   0  -7   3  613.35   24.10
   0   7  -3  606.26   22.41
   0  -7   2  297.10    8.38
   0  -7   1   20.15    1.24
   0  -7   0   -0.10    0.46
   0  -7  -1   16.74    1.33
   0   7   1   17.45    1.49
   0  -7  -2  304.94    8.84
   0  -7  -3  588.44   20.34
   0  -7  -4  661.72   24.34
   0   7   4  658.78   25.25
   0  -7  -5   30.75    1.81
   0   7   5   27.69    1.95
   0  -7  -6   12.41    1.36
   0   7   6   10.47    1.38
   0  -7  -7   72.98    4.28
   0   7   7   77.36    4.21
   0  -7  -8  107.25    4.89
   0   7   8  108.22    4.68
   0   7   9  397.99   15.03
   0  -7 -10   95.86    5.11
   0   7  10   97.53    4.68
   0   7  11  381.93   15.28
   0  -7 -12   68.33    3.68
   0   7  12   76.82    4.43
   0  -7 -13   71.34    4.46
   0   7  13   73.14    4.40
   0   7  14  323.19   14.69
   0   7  15  172.57    7.78
   0  -7 -16    0.19    0.86
   0   7  16    1.09    0.97
   0  -7 -17    0.79    1.51
   0   7  17    1.14    1.19
   0   7  18  355.70   14.08
   0  -7 -19   36.08    3.63
   0   7  19   34.35    2.82
   0  -7 -20   28.01    3.16
   0   7  20   24.33    2.17
   0   7  21  203.35    9.66
   0   7  22  308.52   14.09
   0   7  23  153.83    6.13
   0  -8  26    8.44    1.81
   0  -8  25    2.49    2.16
   0   8 -25   -0.49    2.38
   0  -8  24    2.65    2.30
   0   8 -24    1.70    3.73
   0  -8  23   19.49    1.68
   0   8 -23   16.76    3.60
   0  -8  22  252.81   13.11
   0  -8  20    7.46    1.00
   0   8 -20    8.27    2.75
   0  -8  19    0.48    0.89
   0   8 -19    0.71    2.13
   0  -8  18   28.05    2.40
   0  -8  17   99.37    6.27
   0  -8  15   73.88    3.97
   0   8 -15   67.71    4.93
   0  -8  14   21.31    1.43
   0   8 -14   22.29    2.09
   0  -8  13  551.64   21.25
   0  -8  12  284.93   10.54
   0  -8  11   39.18    2.03
   0   8 -11   32.24    2.52
   0  -8  10   11.65    0.92
   0   8 -10   10.25    1.57
   0  -8   9   48.78    2.35
   0   8  -9   44.11    3.54
   0  -8   8  328.22   12.36
   0  -8   7   85.59    3.76
   0   8  -7   84.86    4.60
   0  -8   6  136.37    5.52
   0   8  -6  139.08    7.68
   0  -8   5  212.59    8.87
   0  -8   4   84.51    4.03
   0   8  -4   84.09    4.05
   0  -8   3   90.23    3.48
   0  -8   2 1485.08   51.67
   0  -8   0 2152.21   51.46
   0  -8  -1  509.80   19.69
   0  -8  -2 1546.00   51.21
   0   8   2 1558.33   57.52
   0  -8  -3   87.56    3.05
   0   8   3   94.51    4.27
   0  -8  -4   82.01    2.95
   0   8   4   79.64    4.35
   0  -8  -5  216.82    9.84
   0   8   5  213.25    9.16
   0  -8  -6  136.20    6.33
   0   8   6  139.21    6.87
   0  -8  -7   81.28    3.94
   0   8   7   84.80    4.90
   0  -8  -8  329.42   12.41
   0   8   8  342.88   14.25
   0  -8  -9   46.29    2.81
   0   8   9   46.40    2.32
   0  -8 -10   11.33    1.27
   0   8  10   13.31    1.51
   0  -8 -11   37.16    2.36
   0   8  11   34.86    2.09
   0   8  12  267.12   11.16
   0  -8 -13  531.15   19.76
   0   8  13  484.49   22.50
   0  -8 -14   19.15    1.84
   0   8  14   15.30    1.63
   0  -8 -15   65.30    3.63
   0   8  15   61.33    3.89
   0   8  16  774.29   27.56
   0  -8 -17   85.28    4.97
   0   8  17   78.98    4.06
   0  -8 -18   18.03    1.97
   0   8  18   20.20    2.48
   0  -8 -19    2.09    1.30
   0   8  19   -0.29    1.13
   0  -8 -20    5.20    1.48
   0   8  20    3.87    2.08
   0   8  23   16.50    2.57
   0  -8 -24    3.17    2.55
   0   8  24    2.33    1.57
   0  -8 -25    0.81    1.86
   0   8  25    1.25    2.49
   0  -8 -26    5.13    2.60
   0   8  26    7.08    2.71
   0  -9  22    4.38    1.82
   0   9 -22    2.22    2.21
   0  -9  21   22.82    2.02
   0  -9  20   18.26    1.60
   0   9 -20   15.95    3.36
   0  -9  19   22.79    2.08
   0   9 -19   22.50    3.21
   0  -9  18   54.48    3.71
   0   9 -18   54.44    3.76
   0  -9  17   47.64    3.33
   0   9 -17   43.72    3.98
   0  -9  16   92.72    5.16
   0   9 -16   89.37    5.43
   0  -9  15   22.87    1.43
   0   9 -15   22.06    2.79
   0  -9  14  320.66   11.96
   0  -9  13   43.61    2.67
   0   9 -13   48.10    3.54
   0  -9  12  223.65    8.81
   0  -9  11  577.44   15.30
   0  -9  10    6.25    1.13
   0   9 -10    6.98    1.78
   0  -9   9    0.41    0.86
   0  -9   8   22.64    1.71
   0   9  -8   26.75    2.08
   0  -9   7   59.20    2.14
   0  -9   6   84.21    4.22
   0   9  -6   80.53    4.06
   0  -9   5    2.08    0.84
   0  -9   4  155.70    6.30
   0   9  -4  155.57    7.36
   0  -9   3  432.60   16.49
   0  -9   2  201.08    9.46
   0  -9   1   90.29    3.14
   0  -9   0   -0.06    0.51
   0  -9  -1   95.49    3.41
   0  -9  -2  203.49    9.11
   0   9   2  210.94    8.17
   0  -9  -3  447.04   16.12
   0   9   3  441.88   16.19
   0  -9  -4  145.80    6.47
   0   9   4  147.15    7.38
   0  -9  -5    3.32    0.73
   0   9   5    3.22    1.03
   0  -9  -6   86.83    4.28
   0   9   6   84.04    4.40
   0  -9  -7   53.94    3.27
   0   9   7   58.47    3.52
   0  -9  -8   23.10    1.56
   0   9   8   26.01    2.13
   0  -9  -9    0.32    1.05
   0   9   9    0.67    1.29
   0  -9 -10    6.52    1.44
   0   9  10    9.25    1.36
   0   9  11  484.95   19.93
   0  -9 -12  203.79    8.54
   0  -9 -13   46.87    2.63
   0   9  13   37.46    2.78
   0   9  14  250.00   11.14
   0  -9 -15   21.72    1.92
   0   9  15   20.77    2.13
   0   9  16   76.52    5.47
   0  -9 -17   38.77    3.21
   0   9  17   40.29    2.63
   0   9  18   44.41    2.79
   0  -9 -19   18.98    2.40
   0   9  19   20.12    2.55
   0  -9 -20   18.14    1.87
   0   9  20   16.28    2.02
   0   9  21   16.85    2.29
   0  -9 -22    4.93    2.22
   0   9  22    4.41    2.62
   0 -10  24   31.34    2.36
   0  10 -24   29.69    5.17
   0 -10  22   14.50    1.95
   0  10 -22   12.49    3.68
   0 -10  21  232.96   12.41
   0 -10  20    3.67    1.51
   0  10 -20    3.22    2.86
   0 -10  19  132.91    7.32
   0 -10  18   30.83    2.25
   0  10 -18   26.21    3.30
   0 -10  17   71.12    4.05
   0 -10  16  348.29   13.77
   0 -10  15   22.33    2.03
   0  10 -15   19.71    2.19
   0 -10  14   16.73    1.81
   0 -10  13   13.93    1.19
   0  10 -13   15.73    2.40
   0 -10  12   63.42    2.49
   0  10 -12   61.19    3.55
   0 -10  11   14.87    0.98
   0  10 -11   13.04    2.13
   0 -10  10  126.96    4.13
   0 -10   9   28.78    2.60
   0 -10   8    1.17    0.94
   0  10  -8    0.25    1.52
   0 -10   7  208.59    6.89
   0 -10   6  487.87   19.41
   0 -10   5   12.31    1.24
   0  10  -5   12.01    1.52
   0 -10   4  123.87    4.62
   0 -10   3 1096.11   37.00
   0 -10   2    4.65    0.67
   0 -10   1    1.29    0.59
   0 -10   0  522.60   13.92
   0 -10  -1    0.46    0.62
   0 -10  -2    3.68    0.81
   0 -10  -3  963.48   33.50
   0 -10  -4  128.02    3.92
   0 -10  -5   10.95    1.13
   0  10   5   12.71    1.73
   0 -10  -6  503.83   19.77
   0 -10  -7  252.14   10.92
   0  10   7  243.77    9.79
   0 -10  -8    2.52    1.08
   0  10   8    2.43    1.27
   0 -10  -9   24.74    1.95
   0  10   9   25.34    1.90
   0 -10 -10  101.06    6.32
   0  10  10   85.94    4.28
   0 -10 -11   12.62    1.30
   0  10  11   11.22    2.22
   0 -10 -12   53.68    3.19
   0  10  12   42.97    2.73
   0 -10 -13   14.39    1.65
   0  10  13   13.33    1.76
   0 -10 -14   16.88    2.70
   0  10  14   15.07    1.52
   0 -10 -15   17.49    2.19
   0  10  15   16.69    2.30
   0  10  16  314.78   13.36
   0  10  17   73.26    4.49
   0 -10 -18   27.18    3.13
   0  10  18   26.34    2.54
   0  10  19  122.87    6.22
   0 -10 -20    2.19    1.87
   0  10  20    2.40    2.19
   0 -10 -22   15.68    1.84
   0  10  22   12.82    2.78
   0  10  24   27.56    3.21
   0 -11  23  140.80    8.16
   0 -11  21   66.61    4.97
   0  11 -21   66.93    6.14
   0 -11  20    6.13    1.62
   0 -11  19   16.03    2.14
   0  11 -19   16.53    3.17
   0 -11  18    2.09    1.22
   0  11 -18    1.05    2.73
   0 -11  17    9.52    1.32
   0 -11  16    0.63    1.21
   0 -11  15   51.67    2.49
   0  11 -15   45.14    3.70
   0 -11  14  267.46   11.03
   0 -11  13   21.30    1.54
   0 -11  12    9.68    1.49
   0  11 -12    8.98    1.56
   0 -11  11   55.35    3.27
   0 -11  10   60.77    2.25
   0 -11   9  191.27    9.66
   0 -11   8   44.19    2.79
   0  11  -8   54.51    3.59
   0 -11   7  158.14    7.17
   0 -11   6  498.24   13.25
   0 -11   5    5.78    0.68
   0 -11   4    0.27    0.73
   0 -11   3   25.94    1.46
   0 -11   2  359.46   10.04
   0 -11   1   42.35    1.86
   0 -11   0    0.46    0.63
   0 -11  -1   44.29    2.03
   0 -11  -2  338.28   13.98
   0 -11  -3   26.98    1.63
   0 -11  -4    0.16    0.83
   0  11   4   -0.02    1.21
   0 -11  -5    4.62    0.97
   0  11   5    3.87    1.24
   0 -11  -7  175.12    7.51
   0  11   7  181.69    7.97
   0 -11  -8   53.05    2.68
   0  11   8   53.21    3.67
   0 -11  -9  194.29    8.84
   0  11   9  188.91    9.71
   0 -11 -10   66.55    3.90
   0  11  10   53.00    4.11
   0 -11 -11   56.62    3.49
   0  11  11   44.07    3.89
   0 -11 -12   10.04    1.68
   0  11  12    8.79    1.87
   0 -11 -13   15.66    1.70
   0  11  14  232.82    9.71
   0 -11 -15   54.68    4.27
   0  11  15   52.52    3.52
   0 -11 -16   -0.25    1.16
   0  11  16    0.76    1.43
   0 -11 -17    5.71    1.87
   0  11  17   10.73    1.87
   0 -11 -18    3.67    1.78
   0  11  18    2.27    1.60
   0 -11 -19   13.95    2.73
   0  11  19   16.31    1.97
   0 -11 -20    6.98    2.44
   0  11  20    9.38    1.79
   0  11  21   59.90    4.95
   0  11  23  141.59    8.71
   0 -12  21   24.99    2.17
   0  12 -21   25.48    5.44
   0 -12  20   19.76    2.62
   0 -12  19  758.59   30.50
   0 -12  18  108.47    4.09
   0 -12  17   -0.63    1.02
   0  12 -17    1.06    2.70
   0 -12  16   23.71    1.56
   0  12 -16   20.96    2.98
   0 -12  15  267.70   12.33
   0 -12  14   62.31    3.52
   0 -12  13  141.64    6.27
   0 -12  12  164.03    5.14
   0 -12  11   47.49    2.78
   0  12 -11   47.68    3.73
   0 -12  10    0.49    1.19
   0  12 -10    1.02    1.89
   0 -12   9  478.31   18.95
   0 -12   8  110.85    3.81
   0 -12   7  169.22    5.63
   0 -12   6    8.41    1.00
   0  12  -6    8.11    1.98
   0 -12   5  610.91   17.11
   0 -12   4  442.44   12.54
   0 -12   3  112.31    3.89
   0 -12   2    0.32    1.21
   0 -12   1  280.90   10.22
   0 -12   0    0.35    0.79
   0 -12  -1  288.80   11.96
   0 -12  -2   -0.30    0.68
   0 -12  -3  118.06    4.06
   0 -12  -4  468.93   17.85
   0 -12  -6    9.27    1.60
   0 -12  -7  152.48    5.24
   0  12   7  159.14    9.60
   0 -12  -8  102.84    4.62
   0  12   8   68.52    4.63
   0  12   9  394.89   15.92
   0 -12 -10    1.14    0.95
   0  12  10    1.81    1.63
   0 -12 -11   42.29    2.79
   0  12  11   44.97    2.89
   0  12  12  150.40    7.16
   0  12  13  119.74    7.95
   0 -12 -14   51.81    4.22
   0  12  14   51.63    4.14
   0  12  15  238.59   10.30
   0 -12 -16   19.87    2.17
   0  12  16   19.06    2.14
   0 -12 -17    0.17    1.05
   0  12  17    0.63    1.33
   0  12  18   98.24    5.47
   0  12  20   19.77    2.48
   0  12  21   20.91    2.73
   0 -13  20    0.25    1.90
   0  13 -19   75.60    6.17
   0 -13  18   14.34    2.36
   0  13 -18   12.88    3.36
   0 -13  17    2.94    1.73
   0  13 -17    1.16    2.73
   0 -13  16  100.37    5.59
   0 -13  15   -0.44    1.56
   0 -13  14    9.62    1.30
   0  13 -14   13.54    2.67
   0 -13  13   11.74    1.36
   0 -13  12   15.85    2.09
   0 -13  11   13.25    1.70
   0 -13  10  219.30    6.70
   0 -13   9   46.37    2.89
   0 -13   8    4.84    1.27
   0  13  -8    1.49    1.84
   0 -13   7   43.54    2.11
   0 -13   6    1.36    0.79
   0 -13   5   25.44    1.51
   0 -13   4   92.04    3.35
   0 -13   3    8.76    0.97
   0 -13   2  118.22    6.41
   0 -13   1   36.73    2.02
   0 -13   0   -0.03    0.87
   0 -13  -1   39.05    1.89
   0 -13  -2  112.25    3.73
   0 -13  -3    9.62    1.57
   0 -13  -4   90.29    5.35
   0 -13  -5   25.61    1.84
   0 -13  -6    2.38    1.27
   0  13   6    1.56    1.48
   0 -13  -7   39.92    1.97
   0 -13  -8    3.03    1.41
   0  13   8    0.10    1.73
   0 -13  -9   40.70    2.78
   0  13   9   39.77    2.82
   0  13  10  180.21    8.65
   0 -13 -11   12.49    2.08
   0  13  11   15.22    2.21
   0 -13 -12   14.98    2.13
   0  13  12   14.23    2.33
   0 -13 -13    9.04    1.70
   0  13  13   10.54    2.21
   0 -13 -14    9.01    1.70
   0  13  14   10.98    2.35
   0 -13 -15   -0.24    1.89
   0  13  15    0.17    1.38
   0  13  16   82.77    5.25
   0 -13 -17   -0.49    1.40
   0  13  17    3.05    2.13
   0 -13 -18   11.33    2.84
   0  13  18   13.55    2.87
   0  13  19   77.12    5.81
   0 -13 -20    0.08    2.03
   0  13  20   -0.48    2.38
   0 -14  18  120.98    8.78
   0 -14  17    7.51    1.81
   0  14 -17    6.60    3.22
   0 -14  16   25.64    2.57
   0 -14  15   97.03    4.57
   0 -14  14  394.80   17.25
   0 -14  13  353.56   16.33
   0 -14  12   24.07    1.79
   0  14 -12   25.18    3.43
   0 -14  11    8.43    1.22
   0  14 -11    8.79    2.52
   0 -14  10  128.12    6.43
   0  14 -10  122.42    7.08
   0 -14   9    3.36    0.95
   0 -14   8   34.67    1.75
   0 -14   7   21.69    1.56
   0 -14   6   21.76    1.36
   0 -14   5  246.50    7.33
   0 -14   4   18.99    1.43
   0 -14   3   21.42    1.68
   0 -14   2  473.24   13.11
   0 -14   1   84.80    3.14
   0 -14   0   21.80    1.51
   0 -14  -1   85.32    3.32
   0 -14  -2  449.05   12.77
   0 -14  -3   20.49    1.51
   0 -14  -4   18.12    2.05
   0 -14  -5  223.53    6.93
   0  14   5  213.38   10.47
   0 -14  -6   16.09    1.89
   0 -14  -7   15.90    1.87
   0 -14  -8   30.80    2.41
   0  14   8   32.91    3.51
   0 -14  -9    3.28    1.03
   0  14   9    2.76    1.75
   0  14  10  109.49    6.49
   0 -14 -11    6.81    1.29
   0  14  11    7.63    1.76
   0 -14 -12   21.56    2.11
   0  14  12   18.30    2.16
   0  14  14  310.05   14.28
   0  14  15   76.50    4.79
   0 -14 -16   16.23    2.82
   0  14  16   22.39    2.89
   0 -14 -17    2.79    1.44
   0  14  17    4.27    2.51
   0  14  18  101.60    8.14
   0 -15  16   39.91    3.17
   0 -15  15    5.59    1.97
   0  15 -15    3.22    3.32
   0 -15  14   -0.24    1.43
   0 -15  13  387.56   17.99
   0 -15  12    9.03    1.60
   0  15 -12    8.63    2.79
   0 -15  11   36.83    2.36
   0 -15  10  187.47    6.39
   0 -15   9  209.46    7.19
   0 -15   8   12.63    1.43
   0 -15   7   47.56    2.09
   0 -15   6   80.93    3.17
   0 -15   5   48.19    2.65
   0 -15   4  233.88    7.12
   0 -15   3  447.62   11.95
   0 -15   2  100.37    4.05
   0 -15   1   42.94    2.51
   0 -15   0   -0.40    0.90
   0 -15  -1   43.49    2.67
   0 -15  -2  108.36    3.79
   0 -15  -3  451.10   14.57
   0 -15  -4  223.30    9.24
   0 -15  -5   45.86    2.30
   0 -15  -6   79.01    3.28
   0 -15  -7   42.86    2.09
   0 -15  -8   12.44    1.27
   0 -15  -9  187.12   10.31
   0 -15 -11   30.37    2.05
   0 -15 -12    8.51    1.84
   0  15  13  292.81   13.30
   0 -15 -14    0.25    1.82
   0  15  14    1.63    2.21
   0 -15 -15    1.81    1.68
   0  15  15    3.84    1.65
   0  15  16   27.28    2.86
   0 -16  13    6.05    1.54
   0 -16  12    6.03    1.51
   0 -16  11   28.58    1.86
   0 -16  10  126.48    8.78
   0 -16   9   35.99    2.05
   0 -16   8   40.08    2.21
   0 -16   7    3.98    1.32
   0 -16   6   74.72    3.32
   0 -16   5  149.16    6.20
   0 -16   4   43.37    2.29
   0 -16   3  236.20    7.11
   0 -16   2  231.28    7.38
   0 -16   1  101.56    4.38
   0 -16  -1  107.46    3.86
   0 -16  -2  205.81    8.60
   0 -16  -3  217.84    9.58
   0 -16  -4   40.32    2.97
   0 -16  -5  141.53    6.74
   0 -16  -6   59.38    5.24
   0 -16  -7    5.09    1.75
   0 -16  -8   28.82    3.59
   0 -16  -9   35.12    3.46
   0 -16 -11   19.22    2.48
   0 -16 -12    4.74    1.62
   0 -16 -13    5.84    1.86
   0  16  13    5.24    2.16
   0 -17   9    2.30    1.22
   0 -17   8   24.15    1.60
   0 -17   7    4.01    1.27
   0 -17   6   14.60    1.54
   0 -17   5  101.48    4.65
   0 -17   4   56.17    2.49
   0 -17   3   26.96    1.87
   0 -17   2    9.79    2.21
   0 -17   1  265.84   11.11
   0 -17   0    0.22    1.17
   0 -17  -1  257.19   10.49
   0 -17  -2    8.11    1.22
   0 -17  -3   27.52    2.08
   0 -17  -4   46.89    3.30
   0 -17  -5   93.48    4.89
   0 -17  -6   11.49    1.49
   0 -17  -7    3.90    1.27
   0 -17  -8   16.90    1.79
   0 -17  -9    1.06    1.16
   0 -18   2  207.62   10.31
   0 -18   1   35.64    3.89
   0 -18   0  160.95    8.01
   0 -18  -1   35.23    2.76
   0 -18  -2  193.15    9.14
  -1 -18  -1   53.30    3.17
  -1 -18   0  182.50    9.77
  -1 -18   1   38.77    3.36
  -1 -18   2  132.67    6.03
  -1 -17  -9   76.83    7.76
   1  17   8   36.80    3.11
  -1 -17  -8   39.31    3.98
  -1 -17  -7   54.81    5.47
  -1 -17  -6   54.59    4.40
  -1 -17  -5   15.07    2.62
  -1 -17  -4   24.29    2.27
  -1 -17  -3   15.84    2.05
  -1 -17  -2   37.19    3.32
  -1 -17  -1    4.27    1.56
  -1 -17   0    7.11    1.33
  -1 -17   1   -0.40    1.43
  -1 -17   2   16.14    1.41
  -1 -17   3   11.06    1.33
  -1 -17   4    0.67    2.11
  -1 -17   5   49.21    3.17
  -1 -17   6  115.16    4.60
  -1 -17   7    6.03    1.54
  -1 -17   8    3.17    1.40
  -1 -17   9    1.13    1.21
  -1 -16 -13    8.52    1.86
  -1 -16 -11   29.86    2.43
   1  16  10   15.11    2.84
  -1 -16 -10   13.30    2.02
  -1 -16  -9   34.20    3.21
  -1 -16  -8   79.71    3.84
  -1 -16  -7    2.03    1.95
  -1 -16  -6  108.35    6.01
  -1 -16  -5   57.24    3.46
  -1 -16  -4   11.68    2.22
  -1 -16  -3   62.22    2.86
  -1 -16  -2   53.90    2.55
  -1 -16  -1   99.92    5.32
  -1 -16   0   36.23    2.21
  -1 -16   1   33.48    1.84
  -1 -16   2   60.84    4.33
  -1 -16   3  154.73    5.63
  -1 -16   4   85.18    3.90
  -1 -16   5  102.33    3.90
  -1 -16   6   68.22    2.78
  -1 -16   7   57.09    3.33
  -1 -16   8   86.35    3.30
  -1 -16   9   -0.62    1.38
  -1 -16  10  136.31    5.52
  -1 -16  11   20.58    1.65
  -1 -16  12   20.76    1.95
  -1 -16  13    1.41    1.60
   1  15  15   38.31    3.95
   1  15  14    1.67    1.78
  -1 -15 -14    2.94    1.36
   1  15  13    3.51    2.36
  -1 -15 -13    2.97    2.24
   1  15  12   61.92    4.73
  -1 -15 -12   49.54    4.68
   1  15  11    0.10    1.84
  -1 -15 -11    1.22    1.44
   1  15   9   12.25    2.49
  -1 -15  -9   10.93    1.59
  -1 -15  -8  147.32    7.65
   1  15   7   22.15    3.27
  -1 -15  -7   25.93    1.94
  -1 -15  -6   28.77    2.06
  -1 -15  -5   74.14    3.86
  -1 -15  -4    1.82    1.33
  -1 -15  -3  247.96    7.36
  -1 -15  -2    9.22    1.46
  -1 -15  -1  318.81    9.62
  -1 -15   0   23.56    2.11
  -1 -15   1  272.14    8.93
  -1 -15   2   49.68    2.55
  -1 -15   3  255.81    8.54
  -1 -15   4   79.39    3.81
  -1 -15   5  300.62    9.27
  -1 -15   6   81.42    3.52
  -1 -15   7  434.03   13.55
  -1 -15   8   24.17    1.62
   1  15  -9    0.83    2.14
  -1 -15   9    0.25    1.21
  -1 -15  10    2.03    1.29
  -1 -15  11   93.43    4.54
  -1 -15  12   20.31    1.78
  -1 -15  13    1.27    1.40
   1  15 -14   65.23    6.08
  -1 -15  14   65.49    4.97
  -1 -15  15   36.13    2.75
   1  15 -16   66.69    5.19
  -1 -15  16   80.25    5.62
   1  14  18    0.35    2.67
  -1 -14 -18    0.32    1.19
  -1 -14 -16   25.67    3.30
   1  14  15   54.57    4.55
  -1 -14 -15   42.70    4.79
   1  14  14  148.02    7.89
   1  14  13   20.82    2.44
  -1 -14 -13   24.33    2.70
  -1 -14 -12    1.22    1.24
   1  14  10   59.52    5.27
  -1 -14 -10   50.05    3.94
   1  14   9   25.93    2.21
  -1 -14  -9   19.20    2.22
  -1 -14  -7  243.54    7.62
  -1 -14  -6   55.87    3.09
  -1 -14  -5  230.18    7.66
  -1 -14  -4  198.35    6.71
  -1 -14  -3  436.06   12.68
  -1 -14  -2   76.15    4.13
  -1 -14  -1  102.84    3.94
  -1 -14   0    6.97    1.11
  -1 -14   1  278.22    8.74
  -1 -14   2  120.15    6.52
  -1 -14   3  314.01    9.81
  -1 -14   4  114.73    4.62
  -1 -14   5  100.84    3.79
  -1 -14   6   43.56    1.97
  -1 -14   7  113.03    4.22
  -1 -14   8  154.02    5.59
   1  14  -9   17.58    3.06
  -1 -14   9   20.10    1.65
  -1 -14  10   15.38    1.65
  -1 -14  11   32.02    2.11
  -1 -14  12  176.31    6.39
  -1 -14  13  148.32    5.52
   1  14 -14   80.67    7.27
  -1 -14  14   79.01    5.65
  -1 -14  15   54.84    3.17
   1  14 -16   36.56    4.52
  -1 -14  16   37.24    3.43
   1  14 -18   15.95    4.87
  -1 -14  18   16.92    2.05
   1  13  19   23.82    2.75
   1  13  18    0.79    1.68
  -1 -13 -18    1.56    2.16
   1  13  17  119.84    8.22
   1  13  16    6.52    2.71
  -1 -13 -16    8.51    1.71
   1  13  15   71.96    4.78
   1  13  14    2.33    2.24
  -1 -13 -14    3.24    1.54
   1  13  13  114.30    7.06
   1  13  12    9.79    2.40
  -1 -13 -12    4.73    1.86
   1  13  11   19.98    2.52
  -1 -13 -11   22.18    3.08
   1  13  10    0.33    1.30
  -1 -13 -10   -1.24    1.59
   1  13   9   97.62    5.87
  -1 -13  -9   95.16    3.62
  -1 -13  -7  725.68   26.10
  -1 -13  -6    1.03    0.98
  -1 -13  -5  382.52   11.95
   1  13   4   77.47    4.98
  -1 -13  -4   76.94    2.86
  -1 -13  -3  111.06    3.92
  -1 -13  -2   46.22    2.00
  -1 -13  -1  490.83   13.36
  -1 -13   0   64.69    2.62
  -1 -13   1  476.79   13.96
  -1 -13   2   -0.30    0.97
  -1 -13   3    1.94    0.86
  -1 -13   4   35.27    2.22
  -1 -13   5  218.52    6.73
  -1 -13   6    3.33    0.90
  -1 -13   7  123.76    3.94
  -1 -13   8 1264.91   31.67
   1  13  -9   61.01    4.28
  -1 -13   9   66.84    4.44
  -1 -13  10   15.17    1.32
  -1 -13  11   39.24    2.03
  -1 -13  12  134.47    6.19
  -1 -13  13    7.17    1.49
   1  13 -14   39.46    4.41
  -1 -13  14   42.62    2.90
  -1 -13  15  196.97    7.06
  -1 -13  16  218.22   10.12
   1  13 -18   34.75    4.97
  -1 -13  18   30.90    2.98
  -1 -13  19   99.78    7.08
  -1 -13  20  300.72   10.92
   1  12  21    3.98    2.75
  -1 -12 -21    3.41    2.11
   1  12  20  201.48   10.47
   1  12  19   99.45    5.17
   1  12  18  118.47    7.00
   1  12  17   16.65    2.75
  -1 -12 -17   21.17    2.87
   1  12  16  140.69    6.82
   1  12  15  115.88    6.68
   1  12  14   26.02    2.33
  -1 -12 -14   23.37    2.63
   1  12  13    0.83    1.97
  -1 -12 -13    0.02    1.11
   1  12  12   45.35    3.49
  -1 -12 -12   41.56    3.01
   1  12  11    5.92    1.59
  -1 -12 -11    6.79    1.63
   1  12  10   39.91    3.19
  -1 -12 -10   40.18    2.16
   1  12   9   79.85    3.87
  -1 -12  -9   85.13    3.81
   1  12   8   41.03    3.22
  -1 -12  -8   44.56    2.98
  -1 -12  -7  636.42   23.07
   1  12   6    1.19    1.57
  -1 -12  -6    0.57    1.08
  -1 -12  -5  842.01   22.17
   1  12   4    9.68    1.73
  -1 -12  -4   15.93    1.86
  -1 -12  -3  149.65    7.84
  -1 -12  -2   24.75    1.70
  -1 -12  -1    1.06    0.84
  -1 -12   0   48.16    3.01
  -1 -12   1    7.30    1.13
  -1 -12   3   46.16    2.09
  -1 -12   4   43.56    1.90
   1  12  -5   87.21    4.36
  -1 -12   5   77.10    3.11
  -1 -12   6   72.83    2.97
  -1 -12   7   50.30    2.32
  -1 -12   8    1.00    0.78
   1  12  -9   46.59    4.09
  -1 -12   9   45.62    3.21
  -1 -12  10    4.41    1.36
  -1 -12  11  306.05   13.76
  -1 -12  12    5.74    1.06
  -1 -12  13  134.24    4.78
   1  12 -14  101.44    7.41
  -1 -12  14  102.95    5.32
  -1 -12  15   73.49    2.87
   1  12 -16   47.43    3.70
  -1 -12  16   48.59    3.52
  -1 -12  17  209.79   11.16
   1  12 -18    0.40    2.17
  -1 -12  18    3.86    1.82
  -1 -12  19   10.82    2.19
  -1 -12  20  360.63   21.45
   1  12 -21   -0.60    2.51
  -1 -12  21    1.06    2.13
   1  11  20  138.86    8.06
   1  11  19   95.92    6.71
   1  11  17   82.78    5.01
   1  11  16  181.75   10.38
   1  11  15  440.69   19.04
   1  11  14  512.67   21.37
   1  11  13   48.27    2.95
  -1 -11 -13   56.44    3.40
   1  11  12   57.73    3.70
  -1 -11 -12   57.36    3.01
   1  11  11  114.14    5.08
   1  11  10  286.98   13.38
  -1 -11 -10  302.56   12.12
   1  11   9   29.80    2.24
  -1 -11  -9   27.53    2.43
   1  11   8   66.66    3.86
  -1 -11  -8   69.45    3.44
  -1 -11  -7  837.98   30.50
   1  11   6  122.84    6.98
  -1 -11  -6  117.08    7.03
  -1 -11  -5  195.73    6.82
  -1 -11  -4   76.66    5.01
   1  11   3  629.85   23.44
  -1 -11  -3  577.14   23.56
  -1 -11  -2  136.28    8.17
  -1 -11  -1   68.60    2.97
  -1 -11   0    7.92    1.02
  -1 -11   1  836.69   24.52
  -1 -11   2   17.79    1.40
  -1 -11   3   19.98    1.46
  -1 -11   4  244.00    9.74
  -1 -11   5  181.55   10.70
   1  11  -6  167.96    9.58
  -1 -11   6  156.62    4.84
  -1 -11   7   17.49    1.30
  -1 -11   8    0.35    0.84
  -1 -11   9  136.47    5.00
  -1 -11  10    0.24    0.95
   1  11 -11    0.33    2.05
  -1 -11  11    0.40    0.79
  -1 -11  12  304.87   12.20
  -1 -11  13  187.05    9.09
   1  11 -14   30.96    3.03
  -1 -11  14   35.32    1.95
  -1 -11  15    0.92    0.87
  -1 -11  16  119.39    6.54
  -1 -11  17   63.84    3.92
  -1 -11  18   54.78    3.59
  -1 -11  19  512.84   16.04
   1  11 -20   -1.05    3.36
  -1 -11  20    0.56    1.82
  -1 -11  21   27.34    2.49
   1  11 -22  107.00    9.89
  -1 -11  22  117.98    8.70
   1  11 -23   22.34    5.41
  -1 -11  23   29.97    2.63
   1  10  23   50.79    4.27
   1  10  22  216.58   11.93
   1  10  20   16.74    2.82
  -1 -10 -20   11.62    1.98
   1  10  19   59.54    3.90
   1  10  18    2.05    1.52
  -1 -10 -18    2.76    1.79
   1  10  17    6.60    2.13
  -1 -10 -17    5.08    1.35
   1  10  16   47.40    3.11
  -1 -10 -16   47.21    5.08
   1  10  14    1.62    1.90
  -1 -10 -14    1.94    1.49
   1  10  13   50.70    2.97
  -1 -10 -13   46.92    4.17
   1  10  12  197.86    9.90
  -1 -10 -12  193.43    9.57
   1  10  11   25.69    2.06
  -1 -10 -11   28.13    2.87
   1  10  10   19.84    2.06
  -1 -10 -10   24.94    2.09
   1  10   9   48.18    3.38
  -1 -10  -9   53.76    2.87
  -1 -10  -8   45.14    2.32
   1  10   7   57.59    4.21
  -1 -10  -7   54.40    3.57
   1  10   6  144.65    6.86
  -1 -10  -6  145.53    8.20
  -1 -10  -5  968.27   36.29
   1  10   4  115.60    5.03
  -1 -10  -4  108.70    4.86
  -1 -10  -3   13.19    1.06
   1  10   2  264.63   11.73
  -1 -10  -2  274.68    8.03
  -1 -10  -1   90.78    4.01
  -1 -10   0   60.97    2.29
  -1 -10   1  240.47    7.27
  -1 -10   2   76.02    2.78
  -1 -10   3  456.49   18.90
  -1 -10   4  238.36    7.57
  -1 -10   5    1.97    0.65
  -1 -10   6  528.39   22.77
  -1 -10   7   59.14    3.51
  -1 -10   8  106.35    3.81
  -1 -10   9   69.07    2.67
  -1 -10  10  215.03    8.84
  -1 -10  11  296.02   12.41
   1  10 -12  162.63    8.14
  -1 -10  12  160.43    6.92
   1  10 -13    1.56    1.41
  -1 -10  13    0.51    1.24
   1  10 -14    2.09    1.89
  -1 -10  14    0.16    0.78
  -1 -10  15   17.03    1.97
   1  10 -16   -1.76    1.68
  -1 -10  16    0.56    1.35
  -1 -10  17   72.14    4.14
  -1 -10  18   -0.08    0.94
   1  10 -19   -0.59    2.38
  -1 -10  19    1.30    0.92
  -1 -10  20   80.61    4.76
   1  10 -21    1.43    2.94
  -1 -10  21    1.38    1.13
   1  10 -22  104.97    6.03
  -1 -10  22   99.32    4.78
   1  10 -23    7.35    2.51
  -1 -10  23   10.27    2.46
   1   9  24   32.75    3.27
   1   9  23  137.08    7.90
   1   9  22   80.75    6.38
   1   9  21  144.19    7.49
   1   9  20    0.73    1.43
  -1  -9 -20    0.00    2.30
   1   9  19   54.41    3.40
   1   9  18   29.99    2.65
   1   9  17  157.13    7.28
   1   9  16  472.41   17.80
   1   9  15   90.27    5.17
  -1  -9 -15   90.13    5.28
   1   9  14  393.01   15.30
   1   9  13   37.78    3.01
  -1  -9 -13   38.48    2.81
   1   9  12   85.43    4.79
  -1  -9 -12   87.91    5.65
   1   9  11  318.46   13.31
  -1  -9 -11  346.48   17.44
   1   9  10   13.92    2.06
  -1  -9 -10   15.57    1.59
   1   9   9  470.14   18.80
  -1  -9  -9  446.86   18.69
   1   9   8    0.22    0.90
  -1  -9  -8    0.14    1.14
   1   9   7    3.94    1.41
  -1  -9  -7    3.87    1.25
  -1  -9  -6  391.29   15.95
  -1  -9  -5    3.67    0.95
   1   9   4   13.60    1.62
  -1  -9  -4   11.93    1.21
  -1  -9  -3  219.39    6.49
  -1  -9  -2   66.63    3.17
  -1  -9  -1 1223.40   40.40
  -1  -9   0    0.54    0.70
  -1  -9   1    2.16    0.83
  -1  -9   2  587.64   21.85
  -1  -9   3  166.35    5.22
   1   9  -4   85.16    4.01
  -1  -9   4   79.23    2.94
  -1  -9   5    3.22    0.76
   1   9  -6  238.53   10.30
  -1  -9   6  218.88    6.95
   1   9  -7   35.54    2.44
  -1  -9   7   43.70    2.35
   1   9  -8   46.62    3.30
  -1  -9   8   41.30    2.14
   1   9  -9  140.24    7.19
  -1  -9   9  135.21    7.44
  -1  -9  10  379.11   11.03
  -1  -9  11   -0.13    0.81
  -1  -9  12 2635.36   90.23
   1   9 -13   52.02    3.38
  -1  -9  13   52.32    2.84
  -1  -9  14  620.97   16.23
  -1  -9  15   89.78    4.65
   1   9 -17    5.11    1.41
  -1  -9  17    8.47    1.59
   1   9 -18    1.19    2.14
  -1  -9  18    1.25    1.11
  -1  -9  19  314.86   12.90
   1   9 -20   17.99    3.08
  -1  -9  20   15.69    1.48
   1   9 -22    7.54    2.44
  -1  -9  22    8.08    2.13
   1   9 -23   13.98    3.48
  -1  -9  23    9.55    2.38
   1   9 -24   37.51    5.63
  -1  -9  24   38.00    2.51
   1   9 -25   19.79    4.51
  -1  -9  25   26.59    2.62
   1   8  25  122.04    7.25
   1   8  24   36.69    4.03
   1   8  22    3.17    2.33
  -1  -8 -22    2.21    2.30
   1   8  21    8.33    2.29
  -1  -8 -21    7.39    2.49
   1   8  20    5.92    1.52
  -1  -8 -20    2.43    2.22
   1   8  19   91.34    5.44
  -1  -8 -19   86.12    5.44
   1   8  18   23.28    2.11
  -1  -8 -18   24.34    2.35
   1   8  17  228.95   11.20
   1   8  16  184.18   10.04
   1   8  15   97.67    5.51
  -1  -8 -15   98.08    5.66
   1   8  14  389.69   15.17
   1   8  13   55.09    3.13
  -1  -8 -13   60.33    4.67
   1   8  12  560.48   21.99
   1   8  11  328.22   14.42
  -1  -8 -11  329.66   15.38
   1   8  10   11.96    1.41
  -1  -8 -10   11.50    1.27
   1   8   9   96.64    4.87
  -1  -8  -9  105.24    5.41
   1   8   8   41.99    2.40
  -1  -8  -8   39.62    3.08
   1   8   7   99.37    4.68
  -1  -8  -7  104.16    3.82
   1   8   6  173.14    8.55
  -1  -8  -6  174.37    8.79
   1   8   5  716.64   26.98
  -1  -8  -5  701.02   18.41
   1   8   4  372.90   13.71
  -1  -8  -4  378.04   14.42
   1   8   3   14.33    1.30
  -1  -8  -3   15.34    1.44
  -1  -8  -2   24.96    1.48
   1   8   1    1.36    1.16
  -1  -8  -1    3.52    0.86
  -1  -8   0  437.47   12.25
  -1  -8   1  163.81    7.43
   1   8  -2    7.33    1.46
  -1  -8   2    8.00    1.22
   1   8  -3  342.48   13.71
  -1  -8   3  323.46   10.47
   1   8  -4   76.18    4.25
  -1  -8   4   71.49    3.03
  -1  -8   5  102.24    4.76
   1   8  -6   57.44    3.08
  -1  -8   6   55.08    3.70
   1   8  -7  231.99    9.01
  -1  -8   7  220.82    6.98
  -1  -8   8   89.24    3.24
   1   8  -9   66.01    3.79
  -1  -8   9   67.20    2.40
   1   8 -10   60.03    4.11
  -1  -8  10   59.41    3.48
  -1  -8  11  927.94   33.23
   1   8 -12   43.68    3.25
  -1  -8  12   43.49    2.36
  -1  -8  13  354.41   10.00
   1   8 -14   13.46    1.30
  -1  -8  14   12.52    1.56
  -1  -8  15  193.83    8.52
   1   8 -16   24.50    2.11
  -1  -8  16   24.29    2.19
   1   8 -17   67.30    5.03
  -1  -8  17   79.86    5.35
   1   8 -18    3.41    1.60
  -1  -8  18    0.29    1.02
   1   8 -19    2.05    1.62
  -1  -8  19   -0.02    1.25
  -1  -8  20  424.47   17.04
  -1  -8  21   99.79    4.60
  -1  -8  22  268.89    9.73
   1   8 -23 1484.48   60.90
  -1  -8  23 1540.51   59.16
  -1  -8  24  195.40   12.58
   1   8 -26   20.28    3.95
  -1  -8  26   16.58    2.87
   1   7  24   97.65    5.86
   1   7  23    3.98    2.00
  -1  -7 -23    2.00    1.65
   1   7  22   78.23    4.57
   1   7  21   79.61    4.73
   1   7  20   84.99    4.95
   1   7  19    2.08    1.40
  -1  -7 -19    2.89    1.87
   1   7  18  220.77   10.17
   1   7  17    9.17    1.54
  -1  -7 -17    8.20    1.38
   1   7  16   71.64    4.16
  -1  -7 -16   68.30    3.57
   1   7  15  130.64    5.79
   1   7  14 1097.22   39.27
   1   7  13  276.61   12.01
   1   7  12    2.71    1.33
  -1  -7 -12    1.73    0.95
   1   7  11  269.95   11.31
   1   7  10  131.85    6.14
  -1  -7 -10  131.05    7.36
   1   7   9  211.47    8.85
  -1  -7  -9  206.97    8.90
   1   7   8   13.74    1.60
  -1  -7  -8   12.62    1.14
   1   7   7   99.51    4.62
  -1  -7  -7   94.54    5.57
   1   7   6   89.54    4.68
  -1  -7  -6   95.37    5.25
   1   7   5   18.53    1.40
  -1  -7  -5   19.69    1.82
   1   7   4  157.86    6.84
  -1  -7  -4  160.46    7.05
   1   7   3   61.58    3.03
  -1  -7  -3   62.58    2.22
  -1  -7  -2 1556.14   54.13
  -1  -7  -1 1378.05   51.17
   1   7   0  565.76   21.56
  -1  -7   0  566.17   14.20
   1   7  -1  110.76    5.60
  -1  -7   1  104.87    4.81
   1   7  -2  703.05   26.74
  -1  -7   2  705.43   26.20
   1   7  -3  129.66    7.27
  -1  -7   3  122.77    5.79
   1   7  -4 1085.92   38.15
  -1  -7   4 1129.30   41.64
   1   7  -5    8.05    1.49
  -1  -7   5    5.74    0.70
   1   7  -6   59.35    3.19
  -1  -7   6   52.33    2.21
   1   7  -7  399.45   18.45
  -1  -7   7  394.37   15.19
   1   7  -8   28.05    2.46
  -1  -7   8   25.56    1.33
   1   7  -9  648.69   27.23
  -1  -7   9  635.04   16.87
  -1  -7  10  578.42   22.44
   1   7 -11  295.73   13.68
  -1  -7  11  258.33   11.01
   1   7 -12   31.07    1.95
  -1  -7  12   30.47    1.71
  -1  -7  13  377.72   15.23
  -1  -7  15  341.21   12.73
  -1  -7  16  109.98    6.35
  -1  -7  17  335.99   13.66
   1   7 -18   31.96    2.97
  -1  -7  18   31.23    2.14
   1   7 -19   53.35    3.90
  -1  -7  19   57.86    2.63
   1   7 -21   88.88    4.65
  -1  -7  21  101.62    5.40
   1   7 -23   68.60    4.11
  -1  -7  23   71.96    3.74
  -1  -7  24    4.79    1.59
   1   7 -25   25.85    5.09
  -1  -7  25   28.15    2.32
   1   7 -26   18.91    4.06
  -1  -7  26   14.34    2.46
   1   6  27  182.20   11.69
   1   6  24  139.99    7.19
   1   6  23  370.74   16.00
   1   6  22  130.48    6.89
   1   6  21   52.54    3.92
   1   6  20   82.94    5.17
   1   6  19  124.12    7.44
   1   6  18  316.85   14.54
   1   6  17  166.76    8.09
   1   6  16  353.78   14.19
   1   6  15  113.55    5.54
   1   6  14  877.40   30.78
   1   6  13   82.12    3.87
  -1  -6 -13   78.42    3.62
   1   6  12  148.92    7.84
   1   6  11    3.67    0.87
  -1  -6 -11    2.08    0.73
   1   6  10 1306.20   46.76
   1   6   9   12.90    1.62
  -1  -6  -9   14.01    1.08
   1   6   8 1148.98   42.00
  -1  -6  -8 1206.98   44.48
   1   6   7   14.00    1.30
  -1  -6  -7   13.55    1.49
   1   6   6 1507.69   52.43
   1   6   5 1195.62   41.75
  -1  -6  -5 1240.74   31.10
   1   6   4    4.38    1.09
  -1  -6  -4    4.09    0.73
   1   6   3   87.27    5.01
  -1  -6  -3   89.78    3.11
   1   6   2  111.19    5.41
  -1  -6  -2  114.33    5.35
   1   6   1  397.89   14.39
  -1  -6  -1  404.27   16.50
   1   6   0  237.72    9.36
  -1  -6   0  243.96    9.06
  -1  -6   1 1075.57   27.31
  -1  -6   2   23.34    1.52
   1   6  -3    5.92    1.41
  -1  -6   3    5.84    1.05
   1   6  -4    1.02    1.13
  -1  -6   4    0.29    0.81
   1   6  -5   23.98    1.95
  -1  -6   5   21.93    1.90
   1   6  -6    0.32    1.36
  -1  -6   6    0.35    0.52
   1   6  -7  294.62   14.41
  -1  -6   7  287.24    8.31
  -1  -6   8  257.54    7.24
   1   6  -9   87.69    3.60
  -1  -6   9   84.29    3.08
  -1  -6  10  111.74    4.82
   1   6 -11   69.09    4.55
  -1  -6  11   72.12    3.40
  -1  -6  12 1934.28   61.93
  -1  -6  13  628.00   17.50
   1   6 -14    4.95    1.62
  -1  -6  14    8.43    0.94
  -1  -6  15  333.87   10.17
   1   6 -16   10.39    1.71
  -1  -6  16    7.08    0.90
  -1  -6  17  205.08    7.16
   1   6 -18   42.94    3.60
  -1  -6  18   43.86    3.38
   1   6 -19   25.26    2.55
  -1  -6  19   24.56    2.09
   1   6 -20   36.88    3.25
  -1  -6  20   36.31    1.84
   1   6 -21   40.43    3.60
  -1  -6  21   42.70    2.36
   1   6 -22    1.98    2.59
  -1  -6  22    1.30    1.25
  -1  -6  23  230.75   12.19
   1   6 -24   11.39    2.48
  -1  -6  24   12.19    1.90
   1   6 -26    8.78    3.06
  -1  -6  26   14.30    2.52
   1   6 -27   31.42    5.28
  -1  -6  27   25.23    2.49
   1   5  27   35.13    3.13
   1   5  25   61.20    4.33
   1   5  24   16.95    2.11
  -1  -5 -24   13.98    2.78
   1   5  23  256.44   12.49
   1   5  22    4.71    1.29
  -1  -5 -22    8.57    2.06
   1   5  21  136.59    4.79
   1   5  20    0.11    1.03
  -1  -5 -20    1.38    1.70
   1   5  19  268.95   11.93
   1   5  18  169.90    8.19
   1   5  17  470.25   21.22
   1   5  16   44.61    3.11
  -1  -5 -16   48.83    3.48
   1   5  15  371.14   16.88
   1   5  14   61.49    3.57
  -1  -5 -14   64.27    3.03
   1   5  13    7.28    1.22
  -1  -5 -13    5.52    1.19
   1   5  12  219.88   10.39
  -1  -5 -12  235.44   10.06
   1   5  11  979.63   36.78
   1   5  10    1.59    0.78
  -1  -5 -10    2.65    0.94
   1   5   9  674.95   26.50
  -1  -5  -9  671.24   27.25
   1   5   8  200.10    8.46
  -1  -5  -8  199.89    8.20
   1   5   7  439.02   16.76
  -1  -5  -7  436.20   16.07
   1   5   6    8.58    1.09
  -1  -5  -6    9.54    1.02
   1   5   4 1546.03   56.30
  -1  -5  -4 1524.75   53.82
   1   5   3   84.99    3.71
  -1  -5  -3   79.52    4.30
   1   5   2  571.08   22.61
  -1  -5  -2  580.79   21.64
   1   5   1  991.25   36.02
  -1  -5  -1  994.44   36.56
   1   5   0 1566.63   58.33
  -1  -5   0 1586.13   39.19
  -1  -5   1    3.19    0.67
  -1  -5   2  182.82    5.49
   1   5  -3  386.52   16.01
  -1  -5   3  391.34   10.82
   1   5  -4  226.95    8.90
  -1  -5   4  228.75   10.33
   1   5  -5  997.58   24.74
  -1  -5   5  981.06   25.79
   1   5  -6   31.15    2.27
  -1  -5   6   28.28    1.87
   1   5  -7 1700.89   60.31
  -1  -5   7 1529.45   52.62
  -1  -5   8  701.77   26.83
  -1  -5   9   42.43    2.41
  -1  -5  10  367.05   14.47
  -1  -5  11 2114.03   75.94
  -1  -5  12  227.64    9.92
   1   5 -13   98.95    6.05
  -1  -5  13   91.72    4.06
  -1  -5  14  680.00   28.02
  -1  -5  16  222.39    9.73
  -1  -5  17  830.87   23.15
  -1  -5  18  360.63   13.50
   1   5 -19   15.96    1.92
  -1  -5  19   18.68    1.78
  -1  -5  20  271.22   12.87
   1   5 -21    9.43    2.46
  -1  -5  21   14.06    1.94
   1   5 -22    7.32    1.92
  -1  -5  22    7.82    1.32
   1   5 -23    6.49    2.62
  -1  -5  23    6.62    1.30
   1   5 -24   37.70    3.52
  -1  -5  24   37.16    3.27
   1   5 -27    7.98    2.98
  -1  -5  27    8.35    1.81
   1   5 -28   -1.94    2.89
  -1  -5  28   -0.41    1.73
   1   4  28   94.61    5.66
   1   4  27    1.59    2.76
  -1  -4 -27    4.93    2.03
   1   4  26   95.53    5.32
   1   4  25  204.08    8.85
   1   4  24   32.04    2.95
  -1  -4 -24   29.10    4.28
   1   4  23  275.79   12.30
   1   4  22  529.55   22.31
   1   4  21    4.52    1.75
  -1  -4 -21    8.06    1.54
   1   4  20    8.47    1.40
  -1  -4 -20    5.97    1.87
   1   4  19   13.25    1.48
  -1  -4 -19   12.39    1.54
   1   4  18   -0.30    0.81
  -1  -4 -18    1.84    0.86
   1   4  17   28.50    2.29
  -1  -4 -17   26.64    1.92
   1   4  16  127.85    6.79
  -1  -4 -16  131.99    5.52
   1   4  15    0.95    1.14
  -1  -4 -15    0.08    0.89
   1   4  14   10.93    1.52
  -1  -4 -14   12.77    1.52
   1   4  13   78.52    4.43
  -1  -4 -13   75.77    2.68
   1   4  12   67.85    3.52
  -1  -4 -12   73.41    4.52
   1   4  11   31.94    2.24
  -1  -4 -11   36.54    2.16
   1   4  10   -0.06    0.70
  -1  -4 -10   -0.79    0.89
   1   4   9  116.30    5.43
  -1  -4  -9  113.54    4.63
   1   4   8    2.49    0.95
  -1  -4  -8    2.38    0.89
   1   4   7  300.92   11.47
  -1  -4  -7  306.65    8.54
   1   4   6 1520.56   56.09
  -1  -4  -6 1514.15   50.48
  -1  -4  -5 4087.04  136.47
  -1  -4  -2 1468.71   35.48
   1   4   1 3085.21  102.81
  -1  -4  -1 3207.90  111.19
   1   4   0  144.89    5.86
  -1  -4   0  145.26    4.54
   1   4  -1   23.29    2.03
  -1  -4   1   25.72    1.73
  -1  -4   2  104.33    3.36
   1   4  -3   17.01    1.17
  -1  -4   4  685.87   25.99
   1   4  -5  187.72    8.25
  -1  -4   5  179.37    5.70
   1   4  -6  395.74   16.55
  -1  -4   6  376.66   16.65
   1   4  -7   33.51    1.57
  -1  -4   7   30.13    2.17
  -1  -4   8 2510.32   86.34
   1   4  -9    9.03    1.41
  -1  -4   9    9.70    0.76
  -1  -4  10  725.35   18.69
  -1  -4  11  340.20   13.38
   1   4 -12   75.56    4.35
  -1  -4  12   71.98    3.44
  -1  -4  13  939.46   35.10
   1   4 -14  138.54    6.92
  -1  -4  14  137.05    5.24
  -1  -4  15  506.00   20.76
   1   4 -16   27.31    2.02
  -1  -4  16   27.88    2.40
   1   4 -17   41.65    2.82
  -1  -4  17   45.29    2.63
  -1  -4  18  228.42    7.92
  -1  -4  19  119.28    4.92
  -1  -4  20  313.55   12.77
   1   4 -21   19.09    2.13
  -1  -4  21   23.04    2.30
  -1  -4  22  954.52   39.31
   1   4 -23    4.14    2.30
  -1  -4  23    3.06    1.22
   1   4 -25   67.99    6.03
  -1  -4  25   68.65    3.90
   1   4 -26    9.09    2.57
  -1  -4  26    9.24    2.27
   1   4 -27   67.19    6.43
   1   3  27   35.34    2.51
  -1  -3 -27   27.36    5.20
   1   3  26   63.76    4.35
   1   3  25  112.43    5.82
   1   3  24    2.86    1.79
  -1  -3 -24    2.49    1.36
   1   3  23    1.35    1.13
  -1  -3 -23    2.40    2.43
   1   3  22  110.74    6.16
   1   3  21  258.48    7.97
   1   3  20 1173.78   46.29
  -1  -3 -20 1117.02   45.11
   1   3  19    1.03    1.00
  -1  -3 -19    0.63    1.16
   1   3  18  700.31   20.18
   1   3  17  170.33    8.27
   1   3  16  545.36   21.83
   1   3  15   93.13    4.68
  -1  -3 -15   96.46    4.46
   1   3  14   73.90    4.30
  -1  -3 -14   73.42    5.14
   1   3  13  349.56    9.85
   1   3  12  116.46    6.41
  -1  -3 -12  117.54    5.49
   1   3  11  101.43    3.59
  -1  -3 -11  101.62    5.70
   1   3  10  156.68    5.00
  -1  -3 -10  165.30    8.54
   1   3   9 1172.85   42.35
   1   3   8  819.18   30.45
   1   3   7 2359.70   56.78
   1   3   6   77.79    2.87
  -1  -3  -6   80.59    4.40
   1   3   5 1671.49   59.43
  -1  -3  -5 1666.74   58.01
  -1  -3   1  296.53   11.57
  -1  -3   2 1793.72   67.63
   1   3  -3    0.16    0.60
  -1  -3   3    0.38    0.71
  -1  -3   4 1767.60   61.79
   1   3  -5   80.93    5.46
  -1  -3   5   71.61    2.63
  -1  -3   6 1726.06   62.58
   1   3  -7  438.31   12.71
  -1  -3   7  411.75   11.96
   1   3  -8 1074.43   41.62
  -1  -3   8 1007.98   37.18
   1   3  -9 1168.35   47.18
  -1  -3   9 1109.33   28.88
   1   3 -10   13.27    1.35
  -1  -3  10   13.55    1.14
   1   3 -11    1.63    0.76
  -1  -3  11    1.32    0.73
  -1  -3  12  771.56   30.18
  -1  -3  13  243.39    7.36
   1   3 -14   36.02    3.13
  -1  -3  14   34.70    2.17
  -1  -3  15  396.66   16.55
  -1  -3  16  708.83   27.45
  -1  -3  18   33.96    2.78
  -1  -3  19  233.44   12.74
  -1  -3  20 2380.55   85.04
  -1  -3  21   32.59    2.90
  -1  -3  22    0.54    1.36
  -1  -3  23  131.69    6.60
  -1  -3  24   72.83    5.11
  -1  -3  25   41.59    2.87
   1   2  28    6.60    2.27
  -1  -2 -28    7.62    3.44
   1   2  26  306.70   13.00
   1   2  24  163.74   10.54
   1   2  23   78.44    4.92
  -1  -2 -23   78.94    6.13
   1   2  22  268.00   12.95
   1   2  21  147.94    8.92
   1   2  20  441.97   18.11
   1   2  19   73.15    5.27
  -1  -2 -19   59.68    5.22
   1   2  18   60.87    3.87
  -1  -2 -18   58.81    3.82
   1   2  17 1288.24   47.65
   1   2  16   -0.25    1.03
  -1  -2 -16    0.30    0.68
   1   2  15  308.98   13.17
   1   2  14  400.99   17.53
   1   2  13   26.59    1.82
  -1  -2 -13   27.31    1.68
   1   2  12  868.21   32.67
  -1  -2 -12  923.64   33.91
   1   2  11    0.68    0.57
  -1  -2 -11    0.62    0.89
   1   2  10   87.15    4.06
  -1  -2 -10   85.20    3.13
   1   2   9 1102.30   38.75
   1   2   7   58.00    3.17
  -1  -2  -7   57.79    2.46
   1   2   6  532.65   18.52
  -1  -2  -6  522.52   19.18
   1   2   5 1043.87   37.78
  -1  -2  -5 1054.98   36.99
   1   2   1  603.15   22.63
  -1  -2  -1  605.13   17.09
   1   2   0 2705.02   88.45
  -1  -2   0 2598.80   63.84
   1   2  -1 1201.93   41.92
  -1  -2   1 1193.22   28.45
  -1  -2   3 1693.56   59.81
  -1  -2   5  852.96   22.22
  -1  -2   7   45.84    1.86
  -1  -2   8   24.83    1.65
  -1  -2   9  959.05   25.55
  -1  -2  10   19.57    1.54
  -1  -2  11 1268.43   32.69
  -1  -2  12  190.47    8.89
  -1  -2  13  528.15   22.01
  -1  -2  14  671.30   27.17
   1   2 -15   22.56    1.86
  -1  -2  15   24.01    2.22
  -1  -2  16  389.21   16.79
   1   2 -17    0.29    1.05
  -1  -2  17    0.30    0.65
  -1  -2  18  356.64   16.87
  -1  -2  19  237.77   11.06
  -1  -2  20  484.26   20.72
   1   2 -21    7.46    2.03
  -1  -2  21    8.05    1.44
   1   2 -22    4.78    2.33
  -1  -2  22    4.06    1.43
  -1  -2  23  394.59   14.95
   1   2 -24   14.27    2.32
  -1  -2  24   20.10    2.21
  -1  -2  25  125.85    6.00
  -1  -2  26  115.69    6.66
   1   2 -29    4.35    2.84
  -1  -2  29    2.95    1.70
   1   1  28    6.65    1.52
  -1  -1 -28    4.79    3.87
   1   1  27   62.74    4.17
  -1  -1 -27   71.61    7.79
   1   1  26    0.48    2.22
  -1  -1 -26   -0.89    1.78
   1   1  25  100.76    7.25
   1   1  24   46.33    2.63
  -1  -1 -24   43.45    5.60
   1   1  23   30.10    2.46
  -1  -1 -23   31.93    2.90
   1   1  22  440.75   19.30
   1   1  21  107.65    4.60
   1   1  20  319.30   14.28
   1   1  19 3112.90  108.00
   1   1  18  474.49   21.72
   1   1  17  196.54    9.51
  -1  -1 -17  193.12   10.25
   1   1  16  141.15    8.01
   1   1  15  330.90   16.61
   1   1  14   -0.40    0.86
  -1  -1 -14    0.51    0.65
   1   1  13  317.87   13.42
  -1  -1 -13  313.60   11.49
   1   1  12   48.32    2.59
  -1  -1 -12   50.19    3.06
   1   1  11    0.30    0.44
  -1  -1 -11    0.14    0.84
   1   1  10 2185.71   75.56
  -1  -1  -9 3131.67  105.17
   1   1   8  196.07    8.93
  -1  -1  -8  203.56    8.16
   1   1   7    2.09    0.57
  -1  -1  -7    3.13    0.54
   1   1   6  338.01   13.63
  -1  -1  -6  340.34   13.82
   1   1   5  142.32    5.78
  -1  -1  -5  137.93    4.49
   1   1   3    1.17    0.51
   1   1   1  263.16   10.43
  -1  -1  -1  254.03   10.57
   1   1   0  544.40   20.76
  -1  -1   0  566.83   21.45
   1   1  -1  218.35    6.55
  -1  -1   1  216.03    9.77
   1   1  -2 1462.38   36.51
  -1  -1   2 1426.40   52.32
   1   1  -3  201.64    9.81
  -1  -1   3  198.68    9.31
   1   1  -5  418.38   16.33
   1   1  -6  522.24   21.87
  -1  -1   6  500.13   19.72
   1   1  -7   19.03    1.08
  -1  -1   7   18.74    1.52
   1   1  -8   87.88    4.74
  -1  -1   8   83.28    4.03
   1   1  -9  323.25   14.08
  -1  -1   9  309.35   13.11
   1   1 -10  551.91   22.50
  -1  -1  10  524.54   21.53
  -1  -1  11  748.79   28.44
  -1  -1  12  860.27   31.58
   1   1 -13   87.31    3.51
  -1  -1  13   79.86    4.00
   1   1 -14    0.95    0.67
  -1  -1  14    0.56    0.84
   1   1 -16  327.36   13.98
  -1  -1  16  314.70   12.52
  -1  -1  17  827.19   30.44
  -1  -1  18 1445.22   53.27
  -1  -1  19 1242.43   33.51
  -1  -1  20  174.01    8.51
  -1  -1  21  430.39   18.68
   1   1 -22   19.74    2.30
  -1  -1  22   24.04    1.71
  -1  -1  23  153.97    7.66
   1   1 -24    4.67    2.02
  -1  -1  24    4.92    1.52
   1   1 -25   32.70    3.49
  -1  -1  25   33.13    3.22
   1   1 -26   21.71    2.65
  -1  -1  26   20.63    2.43
   1   1 -27   26.33    4.62
  -1  -1  27   31.80    2.06
   1   1 -28   41.34    7.81
  -1  -1  28   50.40    2.90
   1   1 -29   33.91    4.86
  -1  -1  29   32.20    4.11
   1   0  28   -0.21    1.62
  -1   0 -28    2.79    3.46
   1   0  27   17.17    2.24
  -1   0 -27   17.49    5.06
   1   0  26   -0.89    1.43
  -1   0 -26    0.92    3.28
   1   0  25  279.66   12.47
   1   0  24   -0.52    1.09
  -1   0 -24   -0.25    1.70
   1   0  23   74.34    4.51
   1   0  22   -1.16    1.05
  -1   0 -22    0.00    2.11
   1   0  20    0.25    1.38
  -1   0 -20    1.25    1.22
   1   0  19  341.48   14.98
   1   0  18    0.29    0.81
  -1   0 -18   -0.38    1.43
   1   0  16   -0.97    1.03
  -1   0 -16    0.17    0.73
   1   0  15   29.64    2.13
   1   0  14    0.33    0.62
   1   0  13  198.21    8.76
  -1   0 -13  213.59   10.28
   1   0  12    0.05    0.60
   1   0  10    0.86    0.76
  -1   0 -10   -0.94    1.24
   1   0   8    0.06    0.63
  -1   0  -8   -0.44    1.03
   1   0   7  495.64   19.31
   1   0   6    0.49    0.60
  -1   0  -6    0.84    0.78
   1   0   5 1023.62   34.75
   1   0   4    0.29    0.54
  -1   0  -4    0.52    0.76
   1   0   3  608.45   21.22
  -1   0  -3  598.29   23.53
   1   0   2    0.16    0.32
  -1   0  -2    0.00    0.25
   1   0   1   12.66    0.83
  -1   0  -1   13.06    1.06
   1   0   0    0.56    0.30
  -1   0   0    0.33    0.29
   1   0  -1  151.48    5.89
  -1   0   1  147.86    4.13
   1   0  -2    0.38    0.24
  -1   0   2   -0.27    0.27
  -1   0   3 1795.30   61.52
   1   0  -4    0.19    0.57
  -1   0   4    0.49    0.51
   1   0  -6    0.32    0.57
  -1   0   6    0.06    0.46
   1   0  -8    2.94    0.62
  -1   0   8   -0.22    0.52
   1   0 -10    0.30    0.68
  -1   0  10    0.06    0.48
   1   0 -12   -1.19    0.68
  -1   0  12    0.49    0.49
   1   0 -14   -0.32    0.70
  -1   0  14   -0.05    0.49
   1   0 -15   22.77    2.32
  -1   0  15   23.26    1.40
   1   0 -16    0.41    0.79
  -1   0  16    0.65    0.92
  -1   0  17 1565.98   56.47
   1   0 -18   -0.02    1.49
  -1   0  18    1.13    0.65
   1   0 -20    0.14    1.21
  -1   0  20    1.89    1.38
   1   0 -21    7.14    1.57
  -1   0  21    5.38    1.33
   1   0 -22    1.67    2.21
  -1   0  22   -0.63    1.08
   1   0 -24   -0.22    2.59
  -1   0  24    1.48    1.30
   1   0 -25    0.17    2.40
  -1   0  25    1.27    1.06
   1   0 -26    0.90    2.51
  -1   0  26   -0.98    1.16
   1   0 -27   93.75    8.39
  -1   0  27  101.89    5.89
   1   0 -28   -0.11    2.84
  -1   0  28    2.41    2.30
   1   0 -29   20.14    4.49
  -1   0  29   20.91    2.84
   1  -1  28    3.09    2.32
   1  -1  27   64.04    4.93
  -1   1 -27   61.27    6.33
   1  -1  26    0.65    1.44
  -1   1 -26   -0.32    3.65
   1  -1  25   95.05    5.01
   1  -1  24   52.30    2.73
  -1   1 -24   41.72    6.39
   1  -1  23   32.97    3.86
  -1   1 -23   25.74    4.40
   1  -1  22  428.88   22.31
   1  -1  21   95.38    6.01
   1  -1  20  335.21   16.65
   1  -1  18  504.78   20.68
   1  -1  17  191.23    9.52
   1  -1  16  140.48    7.16
  -1   1 -16  149.11    7.00
   1  -1  15  322.61   13.60
   1  -1  14   -0.19    0.51
  -1   1 -14   -0.35    0.89
   1  -1  13  296.69    9.25
   1  -1  12   51.48    2.33
  -1   1 -12   50.19    2.90
   1  -1  11    1.44    0.76
  -1   1 -11    0.67    0.67
   1  -1  10 2194.70   81.20
  -1   1 -10 2255.34   77.77
   1  -1   8  189.86    7.95
  -1   1  -8  201.84    6.87
   1  -1   7    3.73    0.40
  -1   1  -7    3.09    0.76
   1  -1   6  325.96   12.66
  -1   1  -6  329.63    9.82
   1  -1   5  145.51    6.13
  -1   1  -5  146.83    6.14
   1  -1   3    1.86    0.41
  -1   1  -3    2.13    0.43
   1  -1   1  255.51    9.27
  -1   1  -1  271.19   10.17
   1  -1  -1  230.50    8.08
   1  -1  -3  192.40    7.82
  -1   1   3  189.32    7.49
   1  -1  -5  426.08   15.53
  -1   1   5  401.62   15.60
   1  -1  -6  522.20   18.42
  -1   1   6  494.82   18.60
   1  -1  -7   18.15    1.09
  -1   1   7   18.20    1.44
   1  -1  -8   84.50    4.86
  -1   1   8   83.34    3.87
   1  -1  -9  310.24   14.20
  -1   1   9  315.17   13.27
   1  -1 -10  546.42   23.85
  -1   1  10  507.68   19.88
   1  -1 -11  821.25   32.56
  -1   1  11  746.50   30.01
   1  -1 -12  855.36   31.69
  -1   1  12  823.65   33.29
   1  -1 -13   85.18    3.11
  -1   1  13   84.29    4.89
   1  -1 -14    0.40    0.81
  -1   1  14    1.90    0.83
  -1   1  15  844.99   22.45
  -1   1  16  309.27    9.58
  -1   1  17  818.29   32.02
  -1   1  18 1362.36   49.29
  -1   1  20  169.44    7.81
  -1   1  21  392.88   16.42
   1  -1 -22   21.60    2.27
  -1   1  22   22.47    2.33
  -1   1  23  148.78    8.47
   1  -1 -24    2.13    1.56
  -1   1  24    6.52    1.75
   1  -1 -25   35.20    4.38
  -1   1  25   38.24    3.06
   1  -1 -26   19.28    3.43
  -1   1  26   24.41    2.48
   1  -1 -27   29.72    3.79
  -1   1  27   31.51    2.46
  -1   1  28   44.62    3.55
  -1   1  29   37.72    3.16
   1  -2  28    6.81    2.36
  -1   2 -28   10.00    3.30
   1  -2  24  155.05    7.73
   1  -2  23   73.69    4.22
   1  -2  22  253.35   11.85
   1  -2  21  157.75    8.43
   1  -2  20  442.67   17.22
   1  -2  19   69.07    3.09
  -1   2 -19   69.52    5.01
   1  -2  18   56.92    2.95
  -1   2 -18   55.17    4.25
   1  -2  16    0.38    1.03
  -1   2 -16   -0.02    0.86
   1  -2  15  297.35   13.49
   1  -2  14  374.71   14.00
   1  -2  13   29.13    1.41
  -1   2 -13   28.31    2.44
   1  -2  12  839.79   31.89
   1  -2  11    0.43    0.67
  -1   2 -11    0.10    0.56
   1  -2  10   86.43    4.46
  -1   2 -10   86.13    3.73
   1  -2   9 1066.16   38.32
   1  -2   7   56.25    2.76
  -1   2  -7   58.70    3.44
   1  -2   6  495.10   18.31
  -1   2  -6  524.92   19.34
   1  -2   5  958.29   32.21
  -1   2  -5  932.67   23.98
  -1   2  -1  662.76   22.01
   1  -2  -5  883.66   34.66
  -1   2   5  927.25   33.94
   1  -2  -7   48.32    2.59
  -1   2   7   45.05    2.55
   1  -2  -8   26.25    2.02
  -1   2   8   26.28    1.68
  -1   2   9  953.71   33.78
   1  -2 -10   20.25    1.41
  -1   2  10   17.69    1.33
   1  -2 -11 1312.68   48.60
  -1   2  11 1217.26   43.19
   1  -2 -12  200.21    9.03
  -1   2  12  195.51    6.44
  -1   2  13  484.04   19.31
  -1   2  14  677.70   25.96
   1  -2 -15   22.77    2.02
  -1   2  15   23.91    1.84
  -1   2  16  384.44   16.96
   1  -2 -17    0.03    1.27
  -1   2  17    0.33    0.62
  -1   2  18  348.24   15.49
  -1   2  19  232.12   11.47
  -1   2  20  483.23   13.88
   1  -2 -21    6.87    2.11
  -1   2  21    9.30    1.36
   1  -2 -22    3.90    1.76
  -1   2  22    7.43    1.67
  -1   2  23  374.55   16.46
   1  -2 -24   21.64    2.54
  -1   2  24   19.44    2.73
  -1   2  25  123.01    7.08
  -1   2  26  113.57    6.70
   1  -2 -29    0.57    3.22
  -1   2  29    0.83    1.92
   1  -3  27   28.20    3.17
  -1   3 -27   38.19    4.40
   1  -3  26   69.42    6.47
   1  -3  25   95.99    6.19
   1  -3  24    2.78    1.27
  -1   3 -24    2.71    1.82
   1  -3  23    0.94    1.25
  -1   3 -23    2.13    1.63
   1  -3  22  111.08    5.95
   1  -3  21  262.36   10.20
  -1   3 -20 1156.20   48.94
   1  -3  19   -0.35    0.83
  -1   3 -19    0.27    1.27
   1  -3  18  682.87   25.55
   1  -3  17  168.22    7.92
   1  -3  16  537.76   22.06
   1  -3  15   94.65    4.00
  -1   3 -15   98.70    6.52
   1  -3  14   74.58    4.03
  -1   3 -14   71.23    5.24
   1  -3  13  336.55   13.79
   1  -3  12  112.62    3.94
   1  -3  11   91.24    4.67
   1  -3  10  157.13    6.76
   1  -3   9 1083.27   27.15
   1  -3   8  728.44   27.90
   1  -3   6   74.48    3.68
  -1   3  -6   76.64    4.16
   1  -3  -3    0.65    0.41
  -1   3   3    0.29    0.41
  -1   3   4 2148.86   73.69
   1  -3  -5   79.55    3.90
  -1   3   5   78.91    4.01
   1  -3  -6 1911.25   66.50
  -1   3   6 1731.47   60.25
   1  -3  -7  406.91   16.52
  -1   3   7  415.32   17.63
   1  -3  -8 1053.75   41.00
   1  -3  -9 1119.04   39.91
  -1   3   9 1075.59   39.78
   1  -3 -10   13.93    1.16
  -1   3  10   13.22    1.27
   1  -3 -11    2.16    0.81
  -1   3  11    1.76    0.51
  -1   3  12  802.58   30.17
  -1   3  13  218.76    9.68
   1  -3 -14   36.94    2.65
  -1   3  14   35.86    2.65
  -1   3  15  377.49   14.30
  -1   3  16  666.14   25.83
  -1   3  17 2138.82   78.02
   1  -3 -18   32.96    2.11
  -1   3  18   32.72    3.06
  -1   3  19  215.98   10.06
  -1   3  20 2189.15   74.18
   1  -3 -21   32.64    2.27
  -1   3  21   27.12    3.05
   1  -3 -22    2.43    2.03
  -1   3  22    1.17    0.94
  -1   3  23  123.83    7.20
  -1   3  24   62.65    3.97
   1  -3 -25   45.54    4.00
  -1   3  25   43.83    3.16
  -1   3  26  140.46    7.12
   1  -4  27    3.48    1.49
  -1   4 -27    2.63    3.76
   1  -4  26   86.13    4.78
   1  -4  25  206.00   12.88
   1  -4  24   30.13    2.16
  -1   4 -24   36.37    3.49
   1  -4  21    6.16    1.68
  -1   4 -21    3.43    1.38
   1  -4  20    9.95    1.21
  -1   4 -20    7.12    2.25
   1  -4  19   11.92    1.63
  -1   4 -19   11.23    2.14
   1  -4  18    1.38    1.13
  -1   4 -18    0.06    1.36
   1  -4  17   25.64    1.84
  -1   4 -17   24.55    2.11
   1  -4  16  120.06    4.90
   1  -4  15    0.08    0.57
  -1   4 -15    1.11    1.08
   1  -4  14   11.01    1.16
  -1   4 -14    9.84    1.24
   1  -4  13   73.55    3.60
  -1   4 -13   74.28    3.81
   1  -4  12   75.45    4.00
  -1   4 -12   73.23    3.48
   1  -4  11   32.89    1.92
  -1   4 -11   32.99    2.17
   1  -4  10    0.56    0.57
  -1   4 -10    0.33    0.62
   1  -4   9  106.55    5.47
  -1   4  -9  112.17    5.47
   1  -4   8    3.30    0.67
  -1   4  -8    3.08    0.94
   1  -4   7  291.55   12.31
  -1   4  -7  318.03   13.82
   1  -4   0  144.65    4.11
   1  -4  -1   24.67    1.30
   1  -4  -2  115.16    4.21
  -1   4   2  105.71    4.03
   1  -4  -3   19.84    1.24
  -1   4   3   18.20    1.25
   1  -4  -4  685.11   24.93
  -1   4   4  660.96   25.33
   1  -4  -5  183.34    8.00
  -1   4   5  180.12    7.73
   1  -4  -6  381.18   14.65
  -1   4   6  380.66   15.44
   1  -4  -7   29.18    1.97
  -1   4   7   26.94    1.79
  -1   4   8 2465.13   85.04
   1  -4  -9    8.54    1.03
  -1   4   9   10.52    0.98
   1  -4 -10  753.89   26.37
  -1   4  10  722.68   27.64
  -1   4  11  343.07   14.92
   1  -4 -12   71.87    3.46
  -1   4  12   68.22    4.03
  -1   4  13  933.01   37.15
  -1   4  14  129.96    6.30
  -1   4  15  439.86   18.65
   1  -4 -16   24.41    1.41
  -1   4  16   23.79    2.25
   1  -4 -17   40.94    3.14
  -1   4  17   40.48    2.48
  -1   4  18  203.52    8.36
  -1   4  19  103.70    6.60
  -1   4  20  283.09   13.92
   1  -4 -21   19.07    1.86
  -1   4  21   19.30    2.51
   1  -4 -23    3.70    1.43
  -1   4  23    1.98    1.87
  -1   4  24  108.33    7.12
  -1   4  25   66.15    4.41
   1  -4 -26    6.66    2.22
  -1   4  26    7.38    1.60
   1  -4 -27   57.47    4.52
  -1   4  27   59.76    4.70
   1  -5  27   29.24    4.19
  -1   5 -27   39.50    4.89
   1  -5  26  118.00    6.38
   1  -5  25   57.76    3.68
  -1   5 -25   60.27    4.68
   1  -5  24   15.96    2.35
  -1   5 -24   14.60    2.06
   1  -5  23  234.37   10.76
   1  -5  22    4.63    1.46
  -1   5 -22    3.95    1.86
   1  -5  21  125.33    6.22
   1  -5  20    1.57    1.03
  -1   5 -20    1.62    1.43
   1  -5  19  252.84   10.65
   1  -5  18  155.13    7.25
   1  -5  17  444.80   17.68
   1  -5  16   45.27    2.67
  -1   5 -16   44.16    2.92
   1  -5  15  363.19   14.82
   1  -5  14   64.47    3.40
  -1   5 -14   68.76    3.48
   1  -5  13    4.76    0.84
  -1   5 -13    5.27    1.19
   1  -5  12  184.07    7.82
   1  -5  11  914.89   24.85
   1  -5  10    1.44    0.73
  -1   5 -10    4.11    1.05
   1  -5   9  630.44   24.25
   1  -5   8  188.91    8.19
  -1   5  -8  197.91    9.03
   1  -5   7  400.16   16.25
  -1   5  -7  408.73   17.12
   1  -5   6   10.70    0.87
  -1   5  -6   12.81    1.30
   1  -5   4 1459.58   53.11
   1  -5   3   75.60    3.67
   1  -5   2  524.20   17.96
  -1   5  -2  533.17   18.77
   1  -5   1  935.32   23.64
   1  -5   0 1622.14   55.57
   1  -5  -1    3.30    0.56
   1  -5  -2  171.77    6.66
  -1   5   2  166.54    6.79
   1  -5  -3  379.80   15.25
  -1   5   3  390.40   16.06
   1  -5  -4  219.12    8.58
  -1   5   4  216.19    9.16
  -1   5   5  937.22   34.58
   1  -5  -6   26.25    1.38
  -1   5   6   25.94    1.40
  -1   5   8  649.42   25.56
   1  -5  -9   42.45    2.05
  -1   5   9   47.14    2.73
  -1   5  10  383.50   14.63
   1  -5 -12  242.77    9.60
  -1   5  12  242.21    9.70
   1  -5 -13   91.18    4.47
  -1   5  13   89.32    3.84
  -1   5  14  615.02   25.36
  -1   5  16  186.01    9.00
  -1   5  17  739.82   29.44
  -1   5  18  316.62   14.73
   1  -5 -19   16.30    2.02
  -1   5  19   17.39    1.67
  -1   5  20  234.28   10.70
   1  -5 -21    9.77    2.43
  -1   5  21    9.58    1.90
  -1   5  22    5.28    1.32
   1  -5 -23    3.00    1.84
  -1   5  23    4.63    1.98
   1  -5 -24   28.59    3.98
  -1   5  24   32.04    2.02
  -1   5  25  118.88    6.66
  -1   5  26  154.32    7.65
   1  -5 -27    5.62    3.40
  -1   5  27    6.25    1.95
   1  -5 -28    0.87    2.49
  -1   5  28    1.81    2.63
   1  -6  22  136.66    7.12
   1  -6  21   47.00    3.35
  -1   6 -21   48.70    4.17
   1  -6  20   89.78    5.89
   1  -6  19  127.48    6.19
   1  -6  18  328.61   11.89
   1  -6  17  161.43    5.73
   1  -6  16  347.04   10.36
   1  -6  15  113.43    6.41
   1  -6  14  849.45   29.56
   1  -6  13   68.44    4.22
  -1   6 -13   76.20    4.14
   1  -6  12  133.07    4.55
   1  -6  11    2.38    0.59
  -1   6 -11    2.71    1.25
   1  -6  10 1387.54   47.29
   1  -6   9   14.92    1.24
  -1   6  -9   12.95    1.76
   1  -6   8 1079.68   38.91
   1  -6   7   13.55    0.98
  -1   6  -7   14.60    1.33
   1  -6   5 1197.77   43.83
   1  -6   4    3.38    0.62
   1  -6   3   87.02    4.35
  -1   6  -3   82.15    3.92
   1  -6   2  112.74    3.81
   1  -6   1  388.07   14.30
   1  -6   0  247.11    7.43
   1  -6  -1  991.79   23.95
   1  -6  -2   20.04    1.06
   1  -6  -3    5.74    0.78
  -1   6   3    5.68    0.84
   1  -6  -4    0.19    0.40
  -1   6   4    0.30    0.71
   1  -6  -5   20.95    1.25
  -1   6   5   24.63    1.62
   1  -6  -6    0.75    0.62
  -1   6   6    0.41    0.49
   1  -6  -7  274.65   10.33
  -1   6   7  272.92   11.73
   1  -6  -8  252.29   12.09
  -1   6   8  248.08   10.84
   1  -6  -9   86.88    4.25
  -1   6   9   86.81    3.81
   1  -6 -10  117.25    5.74
  -1   6  10  113.22    6.08
   1  -6 -11   69.33    3.38
  -1   6  11   64.23    3.63
  -1   6  12 1824.22   60.06
   1  -6 -13  573.73   21.30
  -1   6  13  543.67   24.50
   1  -6 -14    4.35    1.14
  -1   6  14    5.32    1.22
  -1   6  15  278.69   14.47
   1  -6 -16    5.97    1.35
  -1   6  16    7.06    1.11
  -1   6  17  175.33    7.06
   1  -6 -18   35.89    2.54
  -1   6  18   32.01    2.57
   1  -6 -19   20.23    3.11
  -1   6  19   21.96    2.17
   1  -6 -20   29.42    2.87
  -1   6  20   30.88    2.60
   1  -6 -21   32.21    3.87
  -1   6  21   33.64    2.63
   1  -6 -22    2.22    1.90
  -1   6  22    1.63    1.41
  -1   6  23  191.00   11.23
   1  -6 -24    9.68    2.54
  -1   6  24   11.95    1.86
   1  -6 -26   10.00    2.09
  -1   6  26    9.46    2.06
   1  -6 -27   22.93    4.82
  -1   6  27   24.61    2.89
  -1   7 -24   87.96    6.54
   1  -7  23    2.44    1.36
  -1   7 -23    4.65    2.29
   1  -7  22   77.37    5.32
  -1   7 -22   75.47    4.97
   1  -7  21   87.00    6.19
  -1   7 -21   88.40    5.66
   1  -7  20   82.10    4.67
  -1   7 -20   79.59    4.79
   1  -7  19    3.24    1.43
  -1   7 -19    2.65    2.00
   1  -7  18  205.03    8.84
   1  -7  17    5.57    1.13
  -1   7 -17    7.65    1.90
   1  -7  16   64.52    4.27
   1  -7  15  123.57    5.14
   1  -7  14 1112.26   39.72
   1  -7  13  244.86   10.12
   1  -7  12    1.84    0.73
  -1   7 -12    2.08    1.06
   1  -7  11  258.54   10.66
   1  -7  10  126.15    5.81
   1  -7   9  204.00    8.74
   1  -7   8   13.61    1.11
  -1   7  -8   14.57    1.60
   1  -7   7   85.48    4.30
  -1   7  -7   84.88    5.47
   1  -7   6   87.26    4.40
  -1   7  -6   89.69    4.54
   1  -7   5   16.84    1.32
   1  -7   4  142.77    6.74
  -1   7  -4  145.16    7.08
   1  -7   3   62.46    3.30
   1  -7   1 1265.90   31.09
   1  -7   0  533.25   13.77
   1  -7  -1  100.30    3.17
   1  -7  -2  709.99   24.04
   1  -7  -3  121.87    5.01
   1  -7  -4 1014.72   34.88
  -1   7   4 1120.62   40.29
   1  -7  -5    5.60    0.62
  -1   7   5    5.68    0.97
   1  -7  -6   47.62    2.68
  -1   7   6   54.48    2.82
  -1   7   7  377.60   16.85
   1  -7  -8   29.53    1.75
  -1   7   8   27.25    1.81
  -1   7   9  601.20   23.45
  -1   7  10  530.15   20.85
  -1   7  11  283.39   10.92
   1  -7 -12   32.32    2.09
  -1   7  12   28.56    2.14
  -1   7  13  291.48   12.49
  -1   7  14 1591.05   55.08
  -1   7  15  252.80   10.70
   1  -7 -16   83.63    4.62
  -1   7  16   82.63    4.09
  -1   7  17  270.66   11.79
   1  -7 -18   26.77    1.90
  -1   7  18   26.33    2.33
  -1   7  19   43.99    3.59
  -1   7  20  389.21   15.17
  -1   7  21   77.83    4.19
  -1   7  23   65.06    4.21
   1  -7 -24    3.05    1.82
  -1   7  24    3.79    1.86
   1  -7 -25   23.25    3.95
  -1   7  25   28.83    2.92
   1  -7 -26   14.55    2.38
  -1   7  26   14.04    2.73
   1  -8  24   31.09    3.01
   1  -8  22    1.75    1.43
  -1   8 -22    2.73    2.87
   1  -8  21    8.62    1.75
  -1   8 -21    8.71    2.89
   1  -8  20    5.52    1.73
  -1   8 -20    6.55    2.68
   1  -8  19   88.72    4.43
   1  -8  18   20.50    2.49
  -1   8 -18   21.18    1.98
   1  -8  17  225.15   10.14
   1  -8  16  166.68    7.66
   1  -8  15   94.43    3.41
   1  -8  14  356.26   14.04
   1  -8  13   53.49    3.30
   1  -8  12  511.37   18.41
   1  -8  11  287.20   10.35
   1  -8  10   11.44    1.27
  -1   8 -10   11.81    1.52
   1  -8   9   95.49    4.43
  -1   8  -9  101.40    5.24
   1  -8   8   41.97    2.40
  -1   8  -8   39.16    2.24
   1  -8   7   99.72    4.43
   1  -8   6  162.82    6.81
   1  -8   5  661.30   23.37
   1  -8   4  352.53   13.79
   1  -8   3   13.38    0.94
   1  -8   2   21.95    1.09
   1  -8   1    3.03    0.52
   1  -8   0  406.86   14.55
   1  -8  -1  138.80    4.24
   1  -8  -2    6.71    0.89
   1  -8  -3  305.87   10.96
   1  -8  -4   65.68    3.40
  -1   8   4   65.41    3.16
   1  -8  -5   93.51    4.17
  -1   8   5  102.90    5.17
   1  -8  -6   55.59    2.97
  -1   8   6   57.08    4.01
  -1   8   7  208.24    8.89
   1  -8  -8   83.85    4.01
  -1   8   8   83.56    4.28
   1  -8  -9   63.71    3.28
  -1   8   9   70.30    3.28
   1  -8 -10   49.37    3.36
  -1   8  10   55.24    3.71
  -1   8  11  821.40   29.42
   1  -8 -12   37.08    2.38
  -1   8  12   43.05    2.82
  -1   8  13  260.08   12.46
   1  -8 -14    9.01    1.25
  -1   8  14   10.19    1.52
  -1   8  15  133.78    8.24
   1  -8 -16   18.69    1.92
  -1   8  16   16.14    2.11
   1  -8 -17   64.52    4.38
  -1   8  17   46.43    3.40
   1  -8 -18   -0.08    1.41
  -1   8  18    1.29    1.22
   1  -8 -19   -1.24    1.65
  -1   8  19   -1.75    1.59
  -1   8  20  325.25   13.33
  -1   8  21   68.68    4.19
  -1   8  24  150.76    6.76
   1  -8 -26   17.80    2.60
  -1   8  26   14.01    2.65
   1  -9  24   28.85    2.38
  -1   9 -24   26.74    4.59
   1  -9  23  128.31    7.71
   1  -9  22   82.31    3.44
   1  -9  21  151.06    5.73
   1  -9  20   -0.54    1.11
  -1   9 -20   -1.56    2.52
   1  -9  19   53.36    2.98
   1  -9  18   29.18    3.19
  -1   9 -18   23.34    3.51
   1  -9  17  163.06    8.03
   1  -9  16  451.80   12.15
   1  -9  15   84.96    4.08
   1  -9  13   33.40    1.56
  -1   9 -13   34.34    3.11
   1  -9  12   75.17    3.70
   1  -9  11  300.10   12.84
   1  -9  10   14.61    1.21
  -1   9 -10   11.73    1.78
   1  -9   9  436.21   14.92
   1  -9   8   -0.02    0.71
   1  -9   7    3.46    0.60
  -1   9  -7    3.30    1.19
   1  -9   6  343.86    9.52
   1  -9   5    3.00    0.51
  -1   9  -5    4.63    1.21
   1  -9   4   13.00    0.95
   1  -9   3  213.08    6.41
  -1   9  -3  217.17    9.70
   1  -9   2   65.01    2.33
   1  -9   1 1161.40   28.28
   1  -9   0    0.84    0.89
   1  -9  -1    2.33    0.57
   1  -9  -2  585.09   20.49
   1  -9  -3  153.65    6.28
   1  -9  -4   69.57    2.30
   1  -9  -5    2.55    0.83
   1  -9  -6  201.46    8.14
  -1   9   6  218.88   10.00
   1  -9  -7   39.24    2.13
  -1   9   7   43.51    2.76
   1  -9  -8   40.89    2.90
  -1   9   8   40.96    2.79
   1  -9  -9  115.03    5.44
  -1   9   9  120.95    5.71
  -1   9  10  311.79   11.47
   1  -9 -11    0.19    0.89
  -1   9  11   -0.43    1.05
   1  -9 -13   33.37    2.92
  -1   9  13   33.85    3.32
  -1   9  14  327.36   13.08
  -1   9  15   57.22    3.60
   1  -9 -17    4.14    1.51
  -1   9  17    2.57    1.22
   1  -9 -18    2.41    1.46
  -1   9  18    1.82    1.38
  -1   9  19  247.94   12.68
   1  -9 -20   10.60    1.89
  -1   9  20   11.76    1.71
  -1   9  21  144.97    7.54
   1  -9 -22    5.84    1.67
  -1   9  22    4.79    2.32
   1  -9 -23    6.57    2.30
  -1   9  23    6.43    1.95
   1  -9 -24   27.34    4.33
  -1   9  24   33.99    3.76
  -1   9  25   26.98    3.30
   1 -10  23   39.00    3.54
  -1  10 -23   39.07    5.59
   1 -10  21  303.99   13.76
   1 -10  20   15.17    1.76
  -1  10 -20   13.35    3.41
   1 -10  19   56.65    4.19
  -1  10 -19   58.97    4.43
   1 -10  18    2.46    1.54
  -1  10 -18    3.65    2.52
   1 -10  17    5.19    1.16
   1 -10  16   43.35    2.95
  -1  10 -16   40.02    3.49
   1 -10  15  251.29   11.46
   1 -10  14    1.87    1.24
   1 -10  13   44.86    1.92
   1 -10  12  166.81    7.35
   1 -10  11   17.92    1.41
  -1  10 -11   19.82    1.87
   1 -10  10   18.53    1.70
   1 -10   9   37.86    2.35
  -1  10  -9   41.56    3.00
   1 -10   8   49.84    2.40
  -1  10  -8   46.91    3.74
   1 -10   7   53.52    2.98
   1 -10   6  133.67    5.65
   1 -10   5  882.55   21.47
   1 -10   4   95.75    3.05
   1 -10   3   10.76    0.81
   1 -10   2  247.70    7.25
   1 -10   1   84.32    2.95
   1 -10   0   56.22    3.00
   1 -10  -1  214.85    6.28
   1 -10  -2   77.53    2.71
   1 -10  -3  430.01   11.68
   1 -10  -4  221.57    9.14
  -1  10   4  249.94   10.74
   1 -10  -5    1.02    0.81
  -1  10   6  565.52   22.95
   1 -10  -7   50.38    2.73
  -1  10   7   56.60    3.32
   1 -10  -8   96.46    4.87
  -1  10   8   95.19    4.25
   1 -10  -9   59.28    2.68
  -1  10   9   55.98    3.22
  -1  10  10  171.50    7.57
  -1  10  11  211.03    8.90
  -1  10  12  110.49    6.00
   1 -10 -13    0.46    1.13
  -1  10  13    0.63    1.00
   1 -10 -14    0.29    1.21
  -1  10  14    0.92    1.05
   1 -10 -15   11.69    1.62
  -1  10  15   12.90    1.65
   1 -10 -16    0.94    1.32
  -1  10  16    0.79    1.75
  -1  10  17   52.49    4.13
   1 -10 -18   -0.17    1.70
  -1  10  18    0.79    1.84
   1 -10 -19    0.65    1.60
  -1  10  19   -0.65    1.90
  -1  10  20   74.18    4.93
   1 -10 -21    1.71    2.05
  -1  10  21    2.30    2.40
  -1  10  22   78.02    4.68
   1 -10 -23    8.84    2.21
  -1  10  23    8.95    2.97
   1 -11  21  143.18    7.06
   1 -11  19   90.00    4.25
  -1  11 -19   88.12    8.33
   1 -11  18  553.97   21.72
   1 -11  17   83.20    5.49
  -1  11 -17   70.18    4.78
   1 -11  16  183.71    9.06
   1 -11  15  416.62   17.52
   1 -11  14  508.02   21.93
   1 -11  13   59.30    2.59
  -1  11 -13   55.21    3.89
   1 -11  12   59.25    2.60
   1 -11  11  119.22    5.57
   1 -11  10  284.88   11.73
   1 -11   9   26.61    1.44
   1 -11   8   65.31    2.27
   1 -11   7  809.08   20.34
   1 -11   6  132.88    4.21
   1 -11   5  213.19    7.12
   1 -11   4   80.47    2.94
   1 -11   3  605.50   15.19
   1 -11   2  139.50    4.65
   1 -11   1   68.41    2.86
   1 -11   0    6.84    0.86
   1 -11  -1  818.57   21.49
   1 -11  -2   19.41    1.68
   1 -11  -3   21.93    1.14
   1 -11  -4  229.99    7.00
   1 -11  -5  212.54    8.78
   1 -11  -6  152.46    4.63
   1 -11  -7   19.34    1.89
  -1  11   7   17.28    1.82
   1 -11  -8    0.40    1.09
  -1  11   8   -0.17    1.17
   1 -11  -9  128.29    6.01
  -1  11   9  118.68    6.65
   1 -11 -10    0.44    1.06
   1 -11 -11    0.87    0.75
  -1  11  11    0.92    1.05
  -1  11  12  227.76   11.52
   1 -11 -13  156.24    8.11
  -1  11  13  136.37    7.17
   1 -11 -14   24.58    2.52
  -1  11  14   21.60    2.35
   1 -11 -15   -0.08    1.22
  -1  11  15    0.54    1.29
  -1  11  16   98.53    5.35
  -1  11  17   51.14    4.00
  -1  11  18   46.73    3.41
   1 -11 -20    1.02    1.68
  -1  11  20    0.67    1.87
  -1  11  21   21.36    2.60
  -1  11  22   89.10    6.82
   1 -11 -23   20.76    3.74
  -1  11  23   22.20    2.59
   1 -12  21    1.78    1.21
  -1  12 -21   -0.08    3.25
   1 -12  18  111.28    5.55
   1 -12  17   22.64    2.51
   1 -12  16  143.10    7.82
   1 -12  15  114.28    4.21
   1 -12  14   25.39    2.38
  -1  12 -14   23.61    3.22
   1 -12  13    0.92    0.87
  -1  12 -13    1.35    1.84
   1 -12  12   46.48    2.27
   1 -12  11    4.13    0.97
   1 -12  10   38.45    2.30
  -1  12 -10   33.66    2.97
   1 -12   9   89.96    3.32
   1 -12   8   41.84    2.00
   1 -12   7  557.54   21.64
   1 -12   6    1.67    0.70
   1 -12   5  844.15   22.22
   1 -12   4   15.44    1.08
   1 -12   3  167.38    4.95
   1 -12   2   31.78    1.59
   1 -12   1    0.87    0.71
   1 -12   0   40.21    1.89
   1 -12  -1    7.52    0.76
   1 -12  -2  259.73    7.81
   1 -12  -3   56.68    2.22
   1 -12  -4   54.05    2.68
   1 -12  -5   85.02    4.00
   1 -12  -6   79.80    4.47
  -1  12   6   81.66    4.60
   1 -12  -7   52.81    2.63
   1 -12  -8    0.38    1.02
   1 -12  -9   34.78    2.30
  -1  12   9   36.97    2.76
   1 -12 -10    2.49    1.17
  -1  12  11  241.94   10.77
   1 -12 -12    5.38    1.30
  -1  12  13  102.81    5.57
  -1  12  14   82.10    5.84
  -1  12  15   72.93    5.24
   1 -12 -16   36.02    3.51
  -1  12  16   39.50    3.21
  -1  12  17  139.50    7.00
   1 -12 -18    1.56    1.24
  -1  12  18    0.65    1.51
   1 -12 -19    5.82    1.70
  -1  12  19    5.93    1.65
   1 -12 -21   -0.05    1.19
  -1  12  21    0.63    1.65
   1 -13  19   21.52    2.00
  -1  13 -19   22.61    3.79
   1 -13  18    2.06    1.30
  -1  13 -18    3.98    3.03
   1 -13  17  134.74    7.62
   1 -13  16    8.65    1.79
  -1  13 -16    8.68    2.67
   1 -13  15   68.60    4.82
   1 -13  14    2.08    1.08
  -1  13 -14    3.19    2.46
   1 -13  13  102.29    4.01
   1 -13  12    8.16    1.32
   1 -13  11   20.99    1.57
   1 -13  10    0.49    1.13
  -1  13 -10   -0.21    1.81
   1 -13   9   89.89    3.49
   1 -13   8  414.51   11.46
   1 -13   7  630.14   17.71
   1 -13   6    0.67    0.83
   1 -13   5  335.99   12.87
   1 -13   4   74.93    3.05
   1 -13   3  107.46    3.98
   1 -13   2   39.21    1.73
   1 -13   1  466.02   13.28
   1 -13   0   62.85    2.60
   1 -13  -1  476.22   13.39
   1 -13  -2    1.48    1.13
   1 -13  -3    1.84    0.81
   1 -13  -4   35.37    1.75
   1 -13  -5  195.97    7.55
   1 -13  -6    3.22    0.86
  -1  13   7   85.86    5.40
   1 -13  -8  993.25   35.56
   1 -13  -9   47.40    3.62
   1 -13 -10    9.55    1.43
  -1  13  10   10.63    1.98
   1 -13 -11   30.80    2.21
  -1  13  11   28.45    2.43
  -1  13  12   99.33    5.41
   1 -13 -13    7.55    1.62
  -1  13  13    5.73    1.90
  -1  13  14   31.51    2.57
  -1  13  15  144.10    7.57
  -1  13  18   22.52    3.00
  -1  13  19   73.72    4.65
   1 -14  18    0.38    1.89
   1 -14  17  439.82   20.85
   1 -14  16   22.64    1.94
   1 -14  15   46.53    3.13
  -1  14 -15   51.94    5.68
   1 -14  14  141.13    5.66
   1 -14  13   17.80    1.95
   1 -14  12    1.67    1.05
   1 -14  11  142.86    4.93
   1 -14  10   55.40    2.44
  -1  14 -10   45.05    3.40
   1 -14   9   19.99    1.46
   1 -14   8  406.19   11.71
   1 -14   7  228.85    8.33
   1 -14   6   49.87    2.22
   1 -14   5  203.25    6.27
   1 -14   4  179.58    5.93
   1 -14   3  373.62   11.28
   1 -14   2   61.84    2.57
   1 -14   1   83.78    3.27
   1 -14   0    4.76    1.22
   1 -14  -1  237.40    7.17
   1 -14  -2   97.86    4.00
   1 -14  -3  245.24    7.89
   1 -14  -4   95.37    3.82
   1 -14  -5   65.58    2.79
   1 -14  -6   32.45    1.70
   1 -14  -7   85.39    5.01
   1 -14  -8  114.44    6.14
   1 -14  -9   14.52    1.82
  -1  14   9   15.58    1.98
   1 -14 -10   11.84    1.35
  -1  14  10   11.47    1.73
   1 -14 -11   22.74    2.76
  -1  14  11   23.10    2.33
  -1  14  12  140.08    8.31
  -1  14  14   53.44    3.92
  -1  14  15   29.21    3.03
  -1  14  16   24.55    2.71
  -1  14  18   13.11    2.59
   1 -15  15   36.18    3.32
   1 -15  14    1.71    1.21
   1 -15  13    3.63    1.32
  -1  15 -13    3.84    2.87
   1 -15  12   50.79    3.00
  -1  15 -12   47.57    3.95
   1 -15  11    1.14    1.44
   1 -15  10  114.74    4.36
   1 -15   9   10.25    1.21
   1 -15   8  132.48    4.82
   1 -15   7   20.55    1.40
   1 -15   6   24.93    1.43
   1 -15   5   60.19    3.03
   1 -15   4    1.63    0.86
   1 -15   3  208.24    7.46
   1 -15   2    7.19    1.13
   1 -15   1  254.86    7.76
   1 -15   0   18.68    1.40
   1 -15  -1  217.54    9.76
   1 -15  -2   41.35    2.02
   1 -15  -3  200.19    7.27
   1 -15  -4   56.95    2.71
   1 -15  -5  210.92   11.11
   1 -15  -6   55.55    2.57
   1 -15  -8   15.98    1.38
   1 -15  -9   -0.13    1.25
   1 -15 -10    1.52    1.17
   1 -15 -12   13.52    2.13
   1 -15 -13   -0.33    1.33
  -1  15  13   -0.14    1.87
  -1  15  14   43.08    3.30
   1 -15 -15   22.52    2.82
  -1  15  16   52.11    4.00
   1 -16  13    7.63    1.29
   1 -16  11   30.44    2.17
   1 -16  10   16.31    1.54
   1 -16   9   32.88    2.25
   1 -16   8   73.10    3.68
   1 -16   7   -0.59    1.02
   1 -16   6   92.81    3.55
   1 -16   5   52.84    2.62
   1 -16   4   11.73    1.14
   1 -16   3   53.94    2.49
   1 -16   2   43.53    2.11
   1 -16   1   77.18    3.06
   1 -16   0   29.67    1.67
   1 -16  -1   25.77    1.54
   1 -16  -2   42.32    2.32
   1 -16  -3  111.39    6.14
   1 -16  -4   55.90    2.35
   1 -16  -5   70.64    3.25
   1 -16  -6   38.21    2.43
   1 -16  -7   39.53    2.48
   1 -16  -9   -0.51    1.63
   1 -16 -11   10.52    1.40
   1 -16 -13   -0.60    1.11
   1 -17   9   75.36    5.57
   1 -17   8   36.80    2.43
   1 -17   7   47.43    3.57
   1 -17   6   47.72    2.46
   1 -17   5   11.36    1.48
   1 -17   4   22.69    1.65
   1 -17   3   12.76    1.49
   1 -17   2   30.74    1.86
   1 -17   1    3.59    1.02
   1 -17   0    4.73    1.02
   1 -17  -1    0.81    0.92
   1 -17  -2   10.03    1.14
   1 -17  -3    9.04    1.16
   1 -17  -4    2.21    1.38
   1 -17  -5   29.42    1.75
   1 -17  -7    3.41    1.06
   1 -17  -8    2.11    1.00
   1 -17  -9    1.51    1.05
   1 -18   1   35.53    2.70
   1 -18  -1   24.75    2.60
   1 -18  -2   75.23    4.95
  -2 -17  -8    1.84    1.81
   2  17   7    8.01    2.33
  -2 -17  -7   12.44    1.78
  -2 -17  -6   11.22    2.05
  -2 -17  -5   24.56    2.24
  -2 -17  -4   85.75    4.17
  -2 -17  -3  190.20   12.22
  -2 -17  -2   82.85    4.28
  -2 -17  -1   87.97    4.89
  -2 -17   0  327.06   23.68
  -2 -17   1  162.89    5.73
  -2 -17   2   40.86    2.62
  -2 -17   3   29.83    2.52
  -2 -17   4    9.43    1.68
  -2 -17   5   73.06    3.33
  -2 -17   6   45.94    2.78
  -2 -17   7    8.41    1.44
  -2 -17   8   20.37    1.68
  -2 -17   9   38.29    2.21
  -2 -16 -11    7.05    1.86
  -2 -16  -9   40.42    2.48
  -2 -16  -8    4.59    1.46
   2  16   7   22.17    2.73
  -2 -16  -7   25.88    1.90
  -2 -16  -6   35.80    3.24
  -2 -16  -5   12.01    1.86
  -2 -16  -4   12.68    2.54
  -2 -16  -3   -1.08    1.52
  -2 -16  -2  153.87    5.49
  -2 -16  -1   48.56    3.92
  -2 -16   0  183.99    6.76
  -2 -16   1  100.65    3.94
  -2 -16   2   62.54    4.97
  -2 -16   3  486.87   15.61
  -2 -16   4    0.68    1.51
  -2 -16   5   11.74    1.49
  -2 -16   6  308.83   11.31
  -2 -16   7    2.13    1.09
  -2 -16   8  427.12   13.68
  -2 -16   9   73.31    3.44
  -2 -16  10    5.87    1.76
  -2 -16  11  440.20   15.60
  -2 -16  12    5.78    1.56
   2  15  15   -0.33    1.73
  -2 -15 -15    0.84    2.24
   2  15  14   82.70    5.76
   2  15  12   -1.09    1.54
  -2 -15 -12    1.00    2.00
   2  15  11   85.01    5.03
   2  15  10    0.27    1.56
  -2 -15 -10   -1.30    1.94
  -2 -15  -9   12.50    2.05
  -2 -15  -8   26.71    2.48
   2  15   7   76.02    5.65
  -2 -15  -7   78.59    5.05
  -2 -15  -6   18.28    2.22
  -2 -15  -5    1.63    2.05
  -2 -15  -4  251.57    8.44
  -2 -15  -3  451.70   13.42
  -2 -15  -2  109.47    4.14
  -2 -15  -1   73.25    3.90
  -2 -15   0  326.33    9.98
  -2 -15   1   82.77    4.00
  -2 -15   2  129.86    5.74
  -2 -15   3   27.52    2.06
  -2 -15   4   27.79    1.92
  -2 -15   5   20.42    1.65
  -2 -15   6   13.00    1.62
   2  15  -7    4.57    2.43
  -2 -15   7    5.43    1.41
  -2 -15   8    0.33    1.52
  -2 -15   9  171.04    6.11
   2  15 -10   37.12    3.89
  -2 -15  10   38.27    2.02
  -2 -15  11  347.89    9.84
   2  15 -12    2.43    3.05
  -2 -15  12   -0.11    1.84
  -2 -15  13    0.27    1.13
  -2 -15  14   65.92    3.62
  -2 -15  15  502.23   20.87
   2  15 -16    5.79    3.67
  -2 -15  16    8.73    2.71
   2  14  17  141.75    7.57
   2  14  16   33.18    4.09
  -2 -14 -16   32.23    3.41
   2  14  15   59.08    3.94
  -2 -14 -15   49.22    4.67
   2  14  14   23.10    3.08
  -2 -14 -14   21.26    2.09
   2  14  13    1.05    1.54
  -2 -14 -13    0.90    1.90
   2  14  12   83.94    4.92
  -2 -14 -12   78.45    5.13
   2  14  11  191.97    9.52
   2  14  10   51.10    4.24
  -2 -14 -10   49.91    3.46
   2  14   9   43.40    3.17
  -2 -14  -9   47.72    4.41
  -2 -14  -8    2.73    1.49
   2  14   7   28.67    3.21
  -2 -14  -7   25.83    3.01
   2  14   6  116.03    5.89
  -2 -14  -6  117.33    4.52
  -2 -14  -5  254.48    7.78
  -2 -14  -4   -0.98    1.94
  -2 -14  -3   16.49    2.38
  -2 -14  -2  231.42    9.79
  -2 -14  -1   14.54    2.19
  -2 -14   0   45.08    3.55
  -2 -14   1  112.71    5.51
  -2 -14   2   88.86    3.52
  -2 -14   3  226.45    7.28
   2  14  -4   72.15    4.73
  -2 -14   4   72.09    2.84
  -2 -14   5   40.86    2.14
  -2 -14   6   39.80    1.94
  -2 -14   7   27.39    1.60
   2  14  -8   18.58    2.63
  -2 -14   8   15.06    1.49
  -2 -14   9  126.01    4.62
  -2 -14  10    0.38    1.08
  -2 -14  11    9.35    1.29
  -2 -14  12    1.41    1.21
  -2 -14  13   69.47    3.27
   2  14 -14    3.94    3.25
  -2 -14  14    5.03    2.14
  -2 -14  15   38.18    2.44
   2  14 -16   -0.17    3.09
  -2 -14  16    0.73    1.43
   2  14 -17   14.23    3.84
  -2 -14  17   13.76    2.22
   2  14 -18  167.47   12.11
   2  13  19  116.85    7.76
   2  13  18  155.52    8.79
   2  13  17   66.60    4.41
   2  13  16   85.55    6.55
   2  13  15   33.85    3.19
  -2 -13 -15   27.75    3.65
   2  13  14   66.60    4.22
   2  13  13    3.57    2.16
  -2 -13 -13    3.59    1.98
   2  13  12  113.70    6.78
  -2 -13 -12  106.89    6.82
   2  13  11    2.46    2.05
  -2 -13 -11    1.24    2.05
   2  13  10   82.28    5.74
  -2 -13 -10   78.09    4.25
   2  13   9    0.83    1.40
  -2 -13  -9    0.41    1.82
  -2 -13  -8   44.64    2.89
   2  13   7    3.57    1.94
  -2 -13  -7    3.28    1.82
  -2 -13  -6    1.00    1.33
   2  13   5  153.78    6.81
  -2 -13  -5  150.41    5.43
  -2 -13  -4  629.06   16.95
   2  13   3    8.97    1.94
  -2 -13  -3    8.06    1.43
  -2 -13  -2  282.28   11.89
  -2 -13  -1  394.24   17.95
  -2 -13   0   42.30    2.25
  -2 -13   1    0.33    1.14
  -2 -13   2   33.24    1.84
  -2 -13   3   14.88    1.84
  -2 -13   4   90.64    3.82
  -2 -13   5   22.75    1.57
   2  13  -6   22.26    2.70
  -2 -13   6   22.83    1.67
   2  13  -7    1.87    2.21
  -2 -13   7    0.75    1.35
  -2 -13   8  369.25    9.97
   2  13  -9   16.90    2.92
  -2 -13   9   19.45    1.89
  -2 -13  10  183.45    5.79
  -2 -13  11   87.97    3.46
  -2 -13  12    6.93    1.16
   2  13 -13   59.65    5.59
  -2 -13  13   61.38    4.17
  -2 -13  14   42.35    3.82
   2  13 -15    2.32    2.97
  -2 -13  15    0.41    1.05
  -2 -13  16   15.39    1.92
  -2 -13  17   70.49    4.79
  -2 -13  18   53.65    5.11
  -2 -13  19   26.06    2.46
   2  12  20    2.33    2.92
  -2 -12 -20   -0.43    1.38
   2  12  18    9.74    2.09
  -2 -12 -18    7.17    2.60
   2  12  17   97.26    5.43
   2  12  16  185.39    8.93
   2  12  15  101.18    6.59
  -2 -12 -15   88.81    5.89
   2  12  14   14.54    1.89
  -2 -12 -14   13.95    2.73
   2  12  13   66.85    4.81
  -2 -12 -13   61.65    3.73
  -2 -12 -12    8.57    1.65
   2  12  11  212.09    9.31
   2  12  10    0.65    1.81
  -2 -12 -10    1.14    1.00
   2  12   9  208.76    9.79
  -2 -12  -9  219.46    8.65
  -2 -12  -8   62.30    2.98
   2  12   7    2.14    1.33
  -2 -12  -7    1.09    1.78
   2  12   6  101.29    5.90
  -2 -12  -6   92.54    4.27
   2  12   5   24.01    2.35
  -2 -12  -5   21.95    2.13
   2  12   4   32.66    2.75
  -2 -12  -4   32.67    2.90
  -2 -12  -3  491.74   13.95
   2  12   2   20.52    2.14
  -2 -12  -2   20.83    1.48
  -2 -12  -1   81.50    3.67
  -2 -12   0   90.04    3.27
  -2 -12   1  242.45    8.03
  -2 -12   2    2.79    1.13
  -2 -12   3  182.15    5.97
  -2 -12   4  379.11   11.82
  -2 -12   5    6.54    1.09
  -2 -12   6  247.48    7.70
  -2 -12   7  268.96    8.38
   2  12  -8  135.78    7.36
  -2 -12   8  136.24    4.27
  -2 -12   9  164.33    4.95
   2  12 -11   34.74    3.89
  -2 -12  11   28.80    2.57
  -2 -12  12  721.73   26.77
  -2 -12  13  191.42    8.20
  -2 -12  14    7.30    1.40
   2  12 -15   59.73    4.54
  -2 -12  15   61.41    4.05
   2  12 -16    2.41    2.95
  -2 -12  16   -1.24    1.00
   2  12 -17   22.29    3.81
  -2 -12  17   29.36    2.38
   2  12 -18   65.96    5.43
  -2 -12  18   78.58    3.73
  -2 -12  19  448.24   19.85
   2  12 -20   12.36    3.52
  -2 -12  20   11.63    2.29
  -2 -12  21  212.89    8.11
   2  11  22    4.82    2.84
  -2 -11 -22    2.43    1.71
   2  11  21    5.01    1.94
  -2 -11 -21    2.05    2.44
   2  11  20   18.03    2.90
  -2 -11 -20   15.36    2.02
   2  11  19    7.60    1.98
  -2 -11 -19    4.84    1.71
   2  11  18   88.53    5.79
   2  11  17    1.25    1.60
  -2 -11 -17   -0.10    2.21
   2  11  16  111.20    6.39
   2  11  15  442.58   18.57
   2  11  14  137.34    7.36
  -2 -11 -14  142.05    7.06
   2  11  13  229.39   10.43
   2  11  12  150.14    7.08
  -2 -11 -12  162.35    7.70
   2  11  11   78.85    4.17
  -2 -11 -11   77.56    4.87
   2  11  10    0.78    1.17
  -2 -11 -10    0.22    1.11
   2  11   9  344.91   15.01
  -2 -11  -9  330.76   13.61
   2  11   8   13.33    1.48
  -2 -11  -8   14.06    1.89
   2  11   7    3.32    1.71
  -2 -11  -7    4.93    1.22
   2  11   6  183.99    8.08
  -2 -11  -6  197.05    8.47
   2  11   5   54.89    3.68
  -2 -11  -5   60.41    4.90
  -2 -11  -4    2.79    1.14
   2  11   3  109.93    5.86
  -2 -11  -3  114.03    6.08
  -2 -11  -2   28.74    1.84
  -2 -11  -1   40.83    2.19
  -2 -11   0   14.88    1.82
   2  11  -1  182.02   10.41
  -2 -11   1  231.96    7.00
  -2 -11   2  330.20   11.36
  -2 -11   3   27.06    1.46
   2  11  -4   27.72    2.57
  -2 -11   4   23.52    1.68
  -2 -11   5  146.24    5.17
   2  11  -6   18.74    2.75
  -2 -11   6   16.66    1.71
   2  11  -7   27.10    2.73
  -2 -11   7   29.09    2.19
  -2 -11   8  136.53    4.63
  -2 -11   9  958.56   24.61
   2  11 -10   29.75    2.33
  -2 -11  10   28.63    2.24
   2  11 -11   26.72    2.95
  -2 -11  11   28.66    2.51
  -2 -11  13  185.96    6.54
  -2 -11  14  153.73    5.38
  -2 -11  15   52.02    2.46
   2  11 -16    5.01    1.79
  -2 -11  16    7.16    1.49
   2  11 -17    8.05    2.84
  -2 -11  17    5.78    1.73
   2  11 -18   44.38    5.11
  -2 -11  18   42.91    3.35
   2  11 -19   14.96    2.75
  -2 -11  19   16.80    2.40
   2  11 -20   -1.00    2.97
  -2 -11  20    0.56    1.48
   2  11 -22    2.25    3.41
  -2 -11  22    3.46    1.73
   2  10  23   62.39    4.57
   2  10  22   41.69    4.08
   2  10  21   41.16    3.74
  -2 -10 -21   43.56    4.14
   2  10  20   25.48    3.30
  -2 -10 -20   33.66    3.78
   2  10  19   16.60    2.29
  -2 -10 -19    8.00    2.92
   2  10  18   -0.03    2.03
  -2 -10 -18    0.41    1.33
   2  10  17   22.87    2.86
  -2 -10 -17   25.85    2.67
   2  10  16  183.17    9.03
   2  10  15   83.36    4.81
  -2 -10 -15   79.72    4.87
   2  10  14    0.13    1.14
  -2 -10 -14    0.65    1.24
   2  10  13    0.41    1.38
  -2 -10 -13    0.19    1.59
   2  10  12   17.53    2.35
  -2 -10 -12   14.44    2.27
   2  10  11  290.10   13.73
  -2 -10 -11  287.28    8.85
   2  10  10  491.42   19.90
   2  10   9   35.72    2.13
  -2 -10  -9   34.26    2.52
   2  10   8  344.29   14.57
  -2 -10  -8  385.06   15.68
   2  10   7  574.12   24.87
  -2 -10  -7  598.40   22.74
   2  10   6  148.72    7.93
  -2 -10  -6  140.16    6.95
   2  10   5  101.10    5.89
  -2 -10  -5   98.95    5.79
   2  10   4  142.54    8.24
  -2 -10  -4  138.83    4.60
  -2 -10  -3   53.51    2.76
  -2 -10  -2   28.63    1.57
  -2 -10  -1  108.81    4.44
   2  10   0  362.13   13.85
  -2 -10   0  354.29   10.25
  -2 -10   1   10.68    1.16
  -2 -10   2    2.17    0.90
  -2 -10   3  284.33    8.90
  -2 -10   4   34.23    1.84
   2  10  -5   28.34    2.97
  -2 -10   5   27.34    2.13
  -2 -10   6 1783.94   61.44
  -2 -10   7 1149.49   40.94
  -2 -10   8   15.68    1.29
   2  10  -9   37.29    3.65
  -2 -10   9   32.59    1.51
  -2 -10  10    1.08    0.94
   2  10 -11    3.24    1.44
  -2 -10  11    2.55    1.35
  -2 -10  12  158.25    6.74
  -2 -10  13   15.42    1.35
  -2 -10  14  522.17   21.87
  -2 -10  15  329.26    9.71
  -2 -10  16  145.03    5.14
  -2 -10  17   10.17    1.82
  -2 -10  18  176.93    6.22
  -2 -10  19  259.67   11.84
   2  10 -20    9.12    2.16
  -2 -10  20   12.23    1.70
  -2 -10  21  333.60   11.50
   2  10 -22    4.59    2.67
  -2 -10  22    5.22    1.54
   2  10 -23    5.25    3.76
  -2 -10  23    5.59    1.79
   2  10 -24   12.55    4.78
  -2 -10  24   10.90    1.84
   2   9  24  136.56    8.74
  -2  -9 -24  136.40    8.05
   2   9  22  117.08    6.65
   2   9  21   17.82    2.55
  -2  -9 -21   14.22    3.17
   2   9  20  230.31   10.98
   2   9  19   -0.14    1.54
  -2  -9 -19    1.27    1.40
   2   9  18  367.39   15.38
   2   9  17    1.44    1.95
  -2  -9 -17   -0.05    1.49
   2   9  16    2.09    2.02
  -2  -9 -16    2.22    1.27
   2   9  15   -0.24    1.75
  -2  -9 -15    1.32    1.67
   2   9  14  149.53    7.54
  -2  -9 -14  155.05    7.09
   2   9  13  119.76    6.46
  -2  -9 -13  115.31    6.36
   2   9  12  153.95    6.57
   2   9  11    8.63    1.24
  -2  -9 -11    7.20    1.14
   2   9  10  360.37   15.85
  -2  -9 -10  339.82   12.52
  -2  -9  -9 1475.94   51.41
   2   9   7 1078.29   41.13
  -2  -9  -7 1045.15   38.31
   2   9   6   47.05    3.46
  -2  -9  -6   45.13    2.13
   2   9   5    0.90    0.94
  -2  -9  -5    2.06    1.40
   2   9   4   13.46    1.67
  -2  -9  -4   11.92    1.38
   2   9   3   87.10    4.79
   2   9   2   71.96    3.98
  -2  -9  -2   71.49    3.78
  -2  -9  -1    2.71    0.95
   2   9   0   79.72    5.54
  -2  -9   0   73.87    2.81
  -2  -9   1   64.60    2.52
   2   9  -2   10.52    1.14
  -2  -9   2    8.31    1.49
  -2  -9   3 1210.56   44.49
  -2  -9   4  443.56   12.31
   2   9  -5    9.01    1.84
  -2  -9   5    9.51    1.02
   2   9  -6    0.22    1.49
  -2  -9   6    1.92    1.02
   2   9  -7  255.29   12.14
  -2  -9   7  235.53    7.65
   2   9  -8   82.48    4.17
  -2  -9   8   77.37    2.84
  -2  -9   9  511.75   18.76
  -2  -9  10  190.02    6.09
   2   9 -11    1.89    1.41
  -2  -9  11    4.13    1.32
  -2  -9  12   46.83    2.14
   2   9 -13   31.45    3.14
  -2  -9  13   34.02    1.56
   2   9 -14   19.55    1.81
  -2  -9  14   19.34    1.68
  -2  -9  15  220.30    7.90
  -2  -9  16   97.68    3.82
  -2  -9  17  329.72   10.65
   2   9 -18   23.58    2.36
  -2  -9  18   30.10    3.25
   2   9 -19   -0.06    1.48
  -2  -9  19   -0.52    1.59
   2   9 -20    6.00    2.67
  -2  -9  20    3.76    1.27
   2   9 -21   43.32    3.59
  -2  -9  21   42.45    3.13
   2   9 -22   47.45    3.90
  -2  -9  22   46.26    3.73
   2   9 -23   -0.95    3.01
  -2  -9  23    0.90    1.57
   2   9 -24    6.74    2.81
  -2  -9  24   12.92    2.06
   2   9 -25    2.17    2.70
  -2  -9  25    1.60    1.89
   2   8  25    5.76    1.94
  -2  -8 -25    3.13    1.79
   2   8  24   14.80    2.36
  -2  -8 -24   13.95    3.25
   2   8  23    0.63    1.71
  -2  -8 -23    0.38    2.29
   2   8  22   24.66    2.54
  -2  -8 -22   22.77    3.67
   2   8  21  420.28   17.85
   2   8  19   -1.59    1.35
  -2  -8 -19    0.44    1.08
   2   8  18   47.27    3.32
  -2  -8 -18   50.10    4.22
  -2  -8 -17   11.50    2.36
   2   8  16    1.14    1.16
  -2  -8 -16    0.90    1.17
   2   8  15   12.98    1.79
  -2  -8 -15    9.06    2.14
   2   8  14   81.04    4.71
  -2  -8 -14   80.80    3.24
   2   8  13   91.81    5.54
  -2  -8 -13  100.98    4.63
   2   8  12   56.11    3.87
  -2  -8 -12   59.47    2.33
   2   8  11  335.15   15.53
  -2  -8 -11  331.74   13.81
   2   8   9  151.73    6.39
  -2  -8  -8  945.23   34.86
   2   8   7  207.73    8.92
  -2  -8  -7  204.86    9.51
   2   8   6  532.55   21.87
  -2  -8  -6  530.34   21.50
   2   8   5    2.11    1.35
  -2  -8  -5    0.06    1.27
   2   8   4  111.24    5.52
  -2  -8  -4  103.68    5.00
   2   8   3  938.30   32.80
  -2  -8  -3  929.41   31.85
   2   8   2   55.00    3.11
  -2  -8  -2   54.95    2.13
  -2  -8  -1  778.59   19.87
  -2  -8   0  318.92   11.39
   2   8  -1  356.26   13.76
  -2  -8   1  357.60   13.19
  -2  -8   2 1399.22   48.86
   2   8  -3  169.65    5.71
  -2  -8   3  156.86    5.73
  -2  -8   4  443.07   11.55
   2   8  -5   -0.16    0.89
  -2  -8   5   -0.14    0.60
  -2  -8   6   35.56    2.41
   2   8  -7   38.70    3.28
  -2  -8   7   40.94    2.21
   2   8  -8  491.48   19.50
  -2  -8   8  463.60   12.65
   2   8  -9   12.36    2.03
  -2  -8   9   12.63    1.40
   2   8 -10   36.39    2.92
  -2  -8  10   41.38    1.81
   2   8 -11   26.28    2.40
  -2  -8  11   24.12    1.82
  -2  -8  12 1865.16   65.27
  -2  -8  13  458.97   12.98
  -2  -8  14  304.11   13.28
   2   8 -15   83.91    4.28
  -2  -8  15   96.45    4.86
   2   8 -16   14.38    2.43
  -2  -8  16   17.47    1.87
   2   8 -17   67.39    5.14
  -2  -8  17   68.36    3.82
  -2  -8  18  196.08    8.60
   2   8 -19    2.78    1.78
  -2  -8  19    0.97    1.09
   2   8 -20    0.44    1.41
  -2  -8  20    2.44    1.41
  -2  -8  21  416.14   18.60
  -2  -8  22  161.97    6.39
  -2  -8  25   88.39    4.76
   2   8 -26   78.23    7.30
   2   7  24  146.46    9.14
  -2  -7 -24  138.47    8.36
   2   7  23   41.78    4.11
  -2  -7 -23   35.56    3.36
   2   7  22   22.61    2.68
  -2  -7 -22   16.17    2.36
   2   7  21    6.32    2.24
  -2  -7 -21    5.36    2.32
   2   7  20   42.18    2.76
  -2  -7 -20   40.84    4.46
   2   7  19    0.70    1.17
  -2  -7 -19   -0.48    1.67
   2   7  18   62.44    3.82
  -2  -7 -18   60.57    4.57
   2   7  17  298.51   13.14
   2   7  16   96.18    5.81
   2   7  15   40.70    2.90
  -2  -7 -15   39.04    2.46
   2   7  14    0.35    1.05
  -2  -7 -14    1.48    1.48
   2   7  13   13.00    1.67
  -2  -7 -13   11.89    1.84
   2   7  12   10.52    1.62
  -2  -7 -12   10.33    1.90
   2   7  11   25.15    2.21
  -2  -7 -11   27.29    2.24
   2   7  10  430.45   16.42
   2   7   9   12.55    1.35
  -2  -7  -9   10.62    1.48
   2   7   8   78.66    4.24
  -2  -7  -8   71.93    4.55
   2   7   7 3813.84  123.28
   2   7   6  681.50   24.31
  -2  -7  -6  675.49   25.02
  -2  -7  -4   69.95    2.55
   2   7   3   59.28    3.03
  -2  -7  -3   58.03    2.68
   2   7   2  323.30    8.76
  -2  -7  -2  320.50   13.27
   2   7   1   17.58    1.35
  -2  -7  -1   16.42    1.30
  -2  -7   0  151.97    5.62
   2   7  -1   11.89    1.41
  -2  -7   1   13.25    1.17
   2   7  -2  127.02    5.27
  -2  -7   2  130.82    4.57
   2   7  -3  366.60   13.71
  -2  -7   3  367.28   11.98
  -2  -7   4 1144.89   46.19
  -2  -7   5  882.89   22.66
  -2  -7   6   79.80    2.81
   2   7  -7   75.25    5.05
  -2  -7   7   71.64    3.86
  -2  -7   8 1250.25   44.48
   2   7  -9  239.55   14.22
  -2  -7   9  232.45    9.08
   2   7 -10   16.60    1.84
  -2  -7  10   16.93    1.40
  -2  -7  11  333.28   13.74
   2   7 -12   24.15    2.02
  -2  -7  12   26.09    1.95
  -2  -7  13 1180.05   41.92
  -2  -7  14  485.82   18.14
   2   7 -15    5.19    1.46
  -2  -7  15    4.41    1.30
   2   7 -16   13.82    1.75
  -2  -7  16   14.44    1.65
  -2  -7  17   43.46    2.48
   2   7 -18   59.60    3.52
  -2  -7  18   65.47    3.48
   2   7 -19   12.74    1.84
  -2  -7  19   14.93    1.92
  -2  -7  20  175.83    8.97
   2   7 -21    4.92    2.84
  -2  -7  21    4.46    1.36
  -2  -7  22  232.23    8.76
   2   7 -23    1.68    2.24
  -2  -7  23   -0.48    1.86
   2   7 -24   67.61    6.11
  -2  -7  24   65.93    3.98
   2   7 -25   58.66    6.52
  -2  -7  25   55.70    3.09
   2   7 -26    5.40    3.78
  -2  -7  26    4.84    1.35
   2   6  26   50.21    4.79
   2   6  25    8.12    2.52
  -2  -6 -25    6.01    2.36
   2   6  24  450.45   18.38
   2   6  23   43.08    2.65
   2   6  22  396.21   15.65
   2   6  21   34.43    3.17
   2   6  20   46.64    3.59
  -2  -6 -20   50.57    4.24
   2   6  19  309.63   13.55
  -2  -6 -19  328.68   15.11
   2   6  18    8.11    1.62
  -2  -6 -18    8.12    1.81
   2   6  17    0.94    1.05
  -2  -6 -17    3.79    1.67
   2   6  16  229.90   11.06
   2   6  15   16.36    1.52
  -2  -6 -15   15.60    1.65
   2   6  14  655.40   26.90
   2   6  13   32.55    2.40
  -2  -6 -13   31.96    2.09
   2   6  12   11.71    1.32
  -2  -6 -12   10.09    1.49
   2   6  11  651.32   23.79
   2   6  10   10.65    1.44
  -2  -6 -10   10.95    1.46
   2   6   9  280.12   12.06
  -2  -6  -9  276.49   11.55
   2   6   8  787.92   28.52
  -2  -6  -8  766.29   28.28
   2   6   7 1313.31   44.64
  -2  -6  -7 1314.18   45.95
   2   6   6  115.12    5.27
  -2  -6  -6  117.74    5.68
   2   6   4 2821.59  101.19
  -2  -6  -3 8903.50  290.42
   2   6   2   15.77    1.33
  -2  -6  -2   18.38    1.48
   2   6   1   35.85    2.19
  -2  -6  -1   30.24    1.95
  -2  -6   0   48.68    2.87
   2   6  -1  537.29   21.14
  -2  -6   1  557.51   20.74
   2   6  -2  444.24   17.04
  -2  -6   2  433.87   15.31
   2   6  -3   90.69    3.03
  -2  -6   3   87.59    3.21
  -2  -6   4 1239.35   42.65
   2   6  -5    5.41    0.92
  -2  -6   5    4.76    0.79
   2   6  -7   22.33    1.90
  -2  -6   7   21.66    1.17
   2   6  -8  357.35   15.33
  -2  -6   8  362.13   14.30
   2   6  -9 1097.38   41.56
  -2  -6   9 1025.22   26.12
   2   6 -11  114.81    6.70
  -2  -6  11  106.68    5.30
  -2  -6  12 1165.45   45.07
  -2  -6  13  743.91   20.82
  -2  -6  14  181.96    7.68
  -2  -6  15  419.22   15.33
   2   6 -16   19.69    2.59
  -2  -6  16   25.06    2.16
  -2  -6  17  205.03    7.14
   2   6 -18    1.78    1.48
  -2  -6  18    1.97    0.97
   2   6 -19    0.78    2.14
  -2  -6  19    0.79    0.78
   2   6 -20    0.43    2.00
  -2  -6  20    2.71    0.89
   2   6 -22   82.13    5.60
  -2  -6  22   84.82    4.89
   2   6 -23   33.70    3.11
  -2  -6  23   38.37    3.00
   2   6 -24   30.02    4.22
  -2  -6  24   26.74    1.86
   2   6 -26   28.12    4.08
  -2  -6  26   28.85    2.97
   2   6 -27   22.31    3.63
  -2  -6  27   19.42    2.27
   2   5  27    3.51    2.22
  -2  -5 -27    2.25    2.14
   2   5  26    5.40    2.67
  -2  -5 -26    2.51    2.78
   2   5  25   15.23    1.60
  -2  -5 -25   16.26    2.90
   2   5  24   11.77    1.79
  -2  -5 -24    9.03    2.09
   2   5  23    2.68    2.11
  -2  -5 -23    4.08    1.57
   2   5  22  904.66   36.66
   2   5  21   42.46    3.48
  -2  -5 -21   38.59    4.08
   2   5  20   40.62    2.41
  -2  -5 -20   34.42    2.73
   2   5  19    0.24    1.27
  -2  -5 -19    2.65    1.54
   2   5  18  179.85    9.87
   2   5  17  205.37    9.57
   2   5  16  269.93   12.84
  -2  -5 -16  261.43   11.33
   2   5  15   -0.11    0.79
  -2  -5 -15    0.40    1.29
   2   5  14    0.08    0.94
  -2  -5 -14    0.97    0.89
   2   5  13   28.83    1.92
  -2  -5 -13   30.02    2.65
   2   5  12    0.35    0.71
  -2  -5 -12   -0.41    1.11
   2   5  11  229.06    9.57
  -2  -5 -11  269.66   11.12
   2   5  10    9.38    1.33
  -2  -5 -10    7.25    0.81
   2   5   9  474.39   18.20
  -2  -5  -9  490.61   17.20
   2   5   8   -0.36    0.67
  -2  -5  -8    1.00    1.02
   2   5   7  122.47    5.47
  -2  -5  -7  132.94    5.71
   2   5   5  538.09   19.74
  -2  -5  -5  537.55   21.44
  -2  -5  -4 3703.83  127.34
   2   5   3    5.46    0.94
  -2  -5  -3    5.16    1.09
   2   5   2   45.89    2.90
  -2  -5  -2   44.78    2.33
  -2  -5  -1   22.49    1.17
   2   5   0 1484.26   49.87
  -2  -5   0 1510.12   50.56
   2   5  -1  361.08   13.90
  -2  -5   1  366.76   16.28
   2   5  -2   95.88    3.57
  -2  -5   2   94.97    3.19
  -2  -5   3  333.39    9.14
   2   5  -4 1333.99   32.66
  -2  -5   4 1266.18   33.86
   2   5  -5  187.43    7.33
  -2  -5   5  179.96    5.43
   2   5  -6  215.79    6.97
  -2  -5   6  200.22   10.46
   2   5  -7  375.34   10.33
  -2  -5   7  360.21   16.90
  -2  -5   8  399.04   10.96
   2   5  -9  270.57   11.41
  -2  -5   9  271.15   11.50
   2   5 -10    1.71    1.24
  -2  -5  10    0.46    0.59
   2   5 -11  235.67   10.04
  -2  -5  11  215.49    6.62
  -2  -5  12  560.78   15.15
  -2  -5  13  768.57   30.63
   2   5 -14   44.21    2.87
  -2  -5  14   43.18    2.55
  -2  -5  15  770.64   28.37
   2   5 -16    2.11    1.60
  -2  -5  16    2.06    0.67
   2   5 -17    1.38    1.03
  -2  -5  17    1.94    1.22
  -2  -5  18  818.41   23.42
  -2  -5  19  319.09   14.33
   2   5 -20  861.12   33.62
  -2  -5  20  886.60   33.37
  -2  -5  21  219.41   10.55
  -2  -5  22  474.35   23.33
   2   5 -23   26.26    3.87
  -2  -5  23   27.96    2.78
   2   5 -24   27.47    4.27
  -2  -5  24   23.75    1.67
   2   5 -25   11.96    3.59
  -2  -5  25   18.01    1.68
   2   5 -28   -0.79    2.51
  -2  -5  28    3.11    1.38
   2   4  27    9.14    2.02
  -2  -4 -27    6.78    2.43
   2   4  26   51.57    3.43
  -2  -4 -26   47.05    3.65
   2   4  25   23.41    2.19
  -2  -4 -25   20.93    2.94
   2   4  24   54.84    2.84
   2   4  23   11.39    2.24
  -2  -4 -23    9.98    1.76
   2   4  22    8.19    1.54
  -2  -4 -22    7.01    1.78
   2   4  21   -0.38    1.13
  -2  -4 -21   -0.32    1.94
   2   4  20  608.10   26.09
   2   4  19    6.54    1.14
  -2  -4 -19    5.79    1.82
   2   4  18   35.10    1.92
  -2  -4 -18   33.43    4.21
   2   4  17  824.43   23.82
   2   4  16   71.60    4.03
  -2  -4 -16   70.99    3.08
   2   4  15    2.97    1.06
  -2  -4 -15    2.75    1.05
   2   4  14   73.53    2.90
  -2  -4 -14   74.07    3.36
   2   4  13   79.56    4.76
  -2  -4 -13   82.91    3.67
   2   4  12   84.07    4.05
  -2  -4 -12   81.86    4.01
   2   4  11   74.56    3.87
  -2  -4 -11   71.37    3.59
   2   4  10  194.94    9.24
  -2  -4 -10  196.34    7.73
   2   4   9  266.41   10.50
  -2  -4  -9  259.36   10.68
   2   4   8   24.47    1.17
  -2  -4  -8   27.47    1.75
   2   4   7  766.26   29.29
  -2  -4  -7  744.36   20.23
   2   4   6  316.55   12.38
  -2  -4  -6  319.20   12.82
   2   4   5  329.61   12.68
  -2  -4  -5  345.10   13.76
   2   4   4 5570.70  188.80
  -2  -4  -4 5542.98  190.48
   2   4   3   29.37    2.03
  -2  -4  -3   30.47    1.75
  -2  -4  -2 3351.94   79.23
   2   4   1    3.54    1.17
  -2  -4  -1    6.25    0.73
   2   4   0 2839.28   92.92
  -2  -4   0 2897.98   68.50
   2   4  -1  446.94   16.79
  -2  -4   1  450.10   12.82
   2   4  -2   58.84    2.35
   2   4  -3   52.24    3.78
  -2  -4   3   50.97    1.98
   2   4  -4   27.88    2.00
  -2  -4   4   26.44    1.29
   2   4  -5  752.28   19.39
  -2  -4   5  738.44   28.61
   2   4  -6   33.47    1.70
  -2  -4   6   30.40    2.44
   2   4  -7 1643.64   57.90
  -2  -4   7 1547.03   55.90
   2   4  -8   67.14    3.89
  -2  -4   8   69.20    3.54
   2   4  -9  115.98    4.24
  -2  -4   9  113.19    6.38
   2   4 -10   11.03    1.73
  -2  -4  10    9.70    0.76
  -2  -4  11 1434.99   49.87
  -2  -4  12    0.40    0.57
  -2  -4  13  675.25   24.88
  -2  -4  14  363.94   17.04
  -2  -4  15 1384.37   50.71
  -2  -4  16   35.16    1.94
   2   4 -17    4.14    2.21
  -2  -4  17    5.55    1.27
  -2  -4  18  610.07   22.41
  -2  -4  19  220.25    9.49
  -2  -4  20 1423.01   48.43
   2   4 -21    1.65    3.32
  -2  -4  21    1.17    1.36
  -2  -4  23  276.47    8.62
  -2  -4  24   40.64    2.33
   2   4 -25   11.49    2.21
  -2  -4  25    8.47    2.00
   2   4 -26    2.71    3.21
  -2  -4  26    3.03    1.13
  -2  -4  27   50.70    4.27
   2   4 -28    5.40    4.57
  -2  -4  28    1.38    2.35
   2   3  26   14.61    1.71
  -2  -3 -26   11.84    3.57
   2   3  25  230.74   11.62
   2   3  24   46.76    3.60
   2   3  23   33.32    3.01
  -2  -3 -23   24.45    2.98
   2   3  22  349.91   15.92
   2   3  21   44.70    3.73
  -2  -3 -21   51.33    4.38
   2   3  20   44.83    2.63
  -2  -3 -20   35.45    4.32
   2   3  19 1584.62   57.55
  -2  -3 -19 1719.55   67.49
   2   3  18  523.30   20.53
   2   3  17  407.87   16.87
   2   3  16  273.09   11.31
   2   3  15  648.10   23.23
  -2  -3 -15  635.99   27.32
   2   3  14  345.02   10.46
   2   3  12  352.35   13.76
  -2  -3 -12  355.53   14.04
   2   3  11  191.26    5.98
  -2  -3 -11  194.37    6.47
   2   3  10   66.60    2.67
  -2  -3 -10   73.42    3.62
   2   3   9   22.72    1.78
  -2  -3  -9   22.10    1.25
   2   3   8 1061.56   39.32
   2   3   7   16.41    1.63
  -2  -3  -7   17.09    0.95
   2   3   6 2570.30   85.85
  -2  -3  -6 2670.53   89.99
   2   3   5  397.08   11.27
  -2  -3  -5  397.66   17.19
   2   3   1 1022.24   36.96
  -2  -3  -1 1022.49   27.26
   2   3   0  930.19   32.21
  -2  -3   0  889.08   22.91
   2   3  -1   31.50    2.62
  -2  -3   1   36.94    1.75
   2   3  -2 3332.74  107.97
  -2  -3   2 3378.98   80.18
  -2  -3   3  554.64   22.39
  -2  -3   4   49.38    3.43
  -2  -3   5  517.94   19.47
  -2  -3   6   78.01    4.19
  -2  -3   7  442.91   17.45
   2   3  -8   94.88    5.47
  -2  -3   8   91.78    3.68
  -2  -3  11 1406.15   49.16
  -2  -3  12    2.55    0.60
  -2  -3  13  547.51   20.12
   2   3 -14   27.86    2.87
  -2  -3  14   26.98    1.95
  -2  -3  15  633.80   25.55
   2   3 -16   76.83    4.27
  -2  -3  16   72.44    4.40
  -2  -3  17  190.00    7.44
  -2  -3  18  125.79    5.49
   2   3 -19   42.67    4.38
  -2  -3  19   45.41    2.65
   2   3 -20    1.02    1.90
  -2  -3  20    0.90    0.90
  -2  -3  21  390.32   15.73
  -2  -3  22  487.44   22.56
   2   3 -24   19.84    2.75
  -2  -3  24   17.96    1.76
   2   3 -25   -1.40    2.21
  -2  -3  25   -0.13    1.36
   2   3 -26    2.13    2.38
  -2  -3  26    2.03    1.32
   2   3 -27   23.25    3.60
  -2  -3  27   25.80    2.25
   2   2  28   63.90    5.09
   2   2  27   25.33    2.71
  -2  -2 -27   18.15    4.38
   2   2  26    4.05    1.67
  -2  -2 -26    3.21    3.03
   2   2  25   86.99    4.86
   2   2  23   56.70    4.27
  -2  -2 -23   53.44    5.68
   2   2  22   58.57    4.13
  -2  -2 -22   59.63    5.03
  -2  -2 -21 1423.39   61.14
   2   2  20    0.14    0.90
  -2  -2 -20    0.79    1.27
   2   2  19  162.97    8.22
   2   2  18  202.32    7.68
   2   2  17   14.47    1.60
  -2  -2 -17   12.31    1.30
   2   2  16  143.38    7.57
  -2  -2 -16  146.46    6.44
   2   2  15  121.95    6.16
  -2  -2 -15  123.50    5.93
   2   2  14  379.66   16.79
  -2  -2 -14  379.79   11.44
   2   2  13  193.13    7.98
   2   2  12  163.11    7.85
  -2  -2 -12  166.73    5.00
   2   2  11 2449.69   86.40
  -2  -2 -10   77.63    3.65
   2   2   9  539.77   19.63
  -2  -2  -9  563.83   21.82
   2   2   8   85.48    4.25
  -2  -2  -8   83.02    2.82
  -2  -2  -7 5087.69  175.83
   2   2   6  260.13   11.00
  -2  -2  -6  267.08    9.84
   2   2   5  731.60   26.39
  -2  -2  -5  720.79   28.55
   2   2   4 6275.64  211.40
   2   2   1 1015.61   38.04
  -2  -2  -1 1001.83   40.19
   2   2   0 1668.36   58.66
   2   2  -1  296.45   12.90
   2   2  -3    1.46    0.60
  -2  -2   3    1.00    0.83
   2   2  -4   46.92    2.30
  -2  -2   4   49.48    3.25
   2   2  -5  164.33    7.16
  -2  -2   5  156.67    6.76
   2   2  -6 2380.89   79.39
  -2  -2   6 2346.90   85.07
   2   2  -7 1853.13   64.90
  -2  -2   7 1825.56   63.49
   2   2  -8  172.77    7.81
  -2  -2   8  161.49    7.87
  -2  -2   9 1248.65   44.30
   2   2 -10  315.76   14.54
  -2  -2  10  296.19   12.81
   2   2 -11   28.67    2.03
  -2  -2  11   24.85    1.87
   2   2 -12    3.43    0.67
  -2  -2  12    4.08    0.89
  -2  -2  13 1775.77   61.27
   2   2 -14  354.49   10.28
  -2  -2  14  360.79   14.68
  -2  -2  15  332.69   10.98
  -2  -2  16  881.25   31.53
  -2  -2  17  740.34   27.59
   2   2 -18   64.77    4.06
  -2  -2  18   66.20    3.16
  -2  -2  19  466.75   20.77
   2   2 -20    0.27    1.48
  -2  -2  20    0.60    0.92
   2   2 -21   31.72    3.17
  -2  -2  21   33.47    2.41
   2   2 -22    4.87    2.08
  -2  -2  22    3.95    1.22
   2   2 -24    7.98    2.70
  -2  -2  24    6.62    1.24
   2   2 -25   11.31    2.02
  -2  -2  25   12.95    2.11
   2   2 -26   29.67    5.06
  -2  -2  26   38.10    2.17
   2   2 -27   52.70    5.36
   2   2 -29   25.37    5.14
  -2  -2  29   25.77    3.81
   2   1  28   12.27    2.43
  -2  -1 -28    9.70    3.94
   2   1  27    3.65    2.38
  -2  -1 -27    0.89    1.67
   2   1  26  101.11    6.20
   2   1  25  109.17    6.39
   2   1  24   46.48    3.44
  -2  -1 -24   47.97    3.24
   2   1  23    2.95    2.00
  -2  -1 -23    1.56    1.87
   2   1  22  471.33   20.57
   2   1  21    6.33    1.60
  -2  -1 -21    1.46    1.38
   2   1  20    0.05    1.00
  -2  -1 -20   -0.06    1.76
   2   1  19  112.77    7.05
   2   1  18  539.83   22.36
   2   1  17    2.62    0.94
  -2  -1 -17    3.51    1.06
   2   1  16  339.90   14.63
   2   1  15  492.63   21.26
   2   1  14   50.16    2.57
  -2  -1 -14   47.79    4.49
   2   1  13    2.65    0.76
  -2  -1 -13    4.33    1.60
   2   1  12  170.22    7.28
   2   1  11 1882.26   63.31
   2   1  10  950.01   33.48
   2   1   9  123.12    4.35
   2   1   8 4953.05  171.79
   2   1   7   35.04    1.59
   2   1   6   25.23    1.17
   2   1   5  955.34   35.34
  -2  -1  -5  955.47   37.02
   2   1   4   61.20    3.14
  -2  -1  -4   61.25    3.41
   2   1   3  108.09    3.94
  -2  -1  -3  107.57    4.32
   2   1   2 1253.17   43.29
  -2  -1  -2 1293.35   44.49
   2   1   1  325.47   13.12
  -2  -1  -1  333.96    9.62
   2   1  -1   65.95    2.25
  -2  -1   1   64.00    3.94
   2   1  -2 1049.93   36.75
  -2  -1   2 1040.30   40.08
   2   1  -3  578.84   26.10
  -2  -1   3  556.29   14.77
  -2  -1   4  503.15   13.88
   2   1  -5  169.82    7.38
  -2  -1   5  175.47    7.22
   2   1  -6  633.12   24.10
  -2  -1   6  590.93   23.09
   2   1  -8 1017.35   35.37
  -2  -1   8  944.52   33.85
   2   1  -9  472.84   20.42
  -2  -1   9  457.02   17.85
   2   1 -10    0.24    0.83
  -2  -1  10    0.08    0.52
   2   1 -11  128.28    6.32
  -2  -1  11  121.58    6.19
   2   1 -12   49.16    3.73
  -2  -1  12   45.99    1.86
   2   1 -13    0.06    0.71
  -2  -1  13    1.49    0.76
   2   1 -14    4.47    0.97
  -2  -1  14    3.33    0.94
  -2  -1  15  552.69   16.77
  -2  -1  16  113.30    4.62
  -2  -1  17  329.04   17.25
   2   1 -18   52.73    3.44
  -2  -1  18   53.65    3.38
  -2  -1  19  254.72   10.38
   2   1 -20    0.27    1.46
  -2  -1  20    0.76    0.86
   2   1 -21    0.51    1.41
  -2  -1  21    1.95    1.00
   2   1 -22   24.77    2.24
  -2  -1  22   26.67    1.92
   2   1 -23   -0.60    1.70
  -2  -1  23    0.71    1.00
   2   1 -25    2.11    2.84
  -2  -1  25    5.97    1.14
  -2  -1  28   74.63    7.36
   2   1 -29   12.68    2.82
  -2  -1  29   14.00    2.08
   2   0  27    0.03    2.16
  -2   0 -27    2.14    3.87
   2   0  26    0.30    2.29
  -2   0 -26   -1.11    3.35
   2   0  25   -0.98    2.08
  -2   0 -25   -0.10    3.36
   2   0  24    9.49    1.62
   2   0  23   -0.29    1.16
   2   0  22  441.96   19.06
   2   0  21   -1.00    1.51
  -2   0 -21   -1.92    2.92
   2   0  20  307.41   11.93
   2   0  19   -0.08    1.21
  -2   0 -19   -0.27    2.36
   2   0  18    5.25    1.13
  -2   0 -18    4.84    1.63
   2   0  17   -0.06    1.17
  -2   0 -17    1.35    1.49
   2   0  16 1186.51   46.14
   2   0  15   -1.09    1.06
  -2   0 -15   -1.08    0.70
   2   0  14   28.44    1.62
  -2   0 -14   30.13    2.44
   2   0  13   -0.52    0.63
  -2   0 -13   -0.06    0.87
   2   0  12  824.30   29.47
  -2   0 -12  848.20   30.07
   2   0  11    0.10    0.59
  -2   0 -11    0.21    0.62
   2   0  10  143.91    6.33
  -2   0 -10  145.53    5.24
   2   0   9   -0.06    0.51
  -2   0  -9   -0.38    0.73
   2   0   8   -0.27    0.51
  -2   0  -8    0.90    0.83
   2   0   7   -0.70    0.54
  -2   0  -7    0.27    0.59
   2   0   5    0.16    0.44
  -2   0  -5    0.03    0.63
   2   0   3   -0.52    0.46
  -2   0  -3   -0.14    0.65
   2   0   1    0.08    0.71
  -2   0  -1    0.41    0.52
  -2   0   1    0.41    0.41
   2   0  -3   -0.49    0.67
  -2   0   3    0.13    0.60
  -2   0   4  502.40   18.14
   2   0  -5    0.06    0.60
  -2   0   5    0.17    0.35
  -2   0   6  896.80   33.61
   2   0  -7   -0.19    0.65
  -2   0   7    0.03    0.38
   2   0  -8 1351.43   47.70
  -2   0   8 1388.21   50.14
   2   0  -9    0.11    0.79
  -2   0   9   -0.30    0.65
  -2   0  10 2942.92  101.79
   2   0 -11    1.25    0.95
  -2   0  11    0.78    0.62
   2   0 -12  144.45    6.54
  -2   0  12  142.91    6.39
   2   0 -13    0.81    1.02
  -2   0  13   -0.43    0.52
  -2   0  14  299.38   12.25
   2   0 -15   -0.59    0.90
  -2   0  15   -0.10    0.76
  -2   0  16  157.03    8.97
   2   0 -17   -0.71    1.48
  -2   0  17   -0.59    0.63
  -2   0  18 1853.48   64.71
   2   0 -19    1.46    1.63
  -2   0  19    0.48    0.78
  -2   0  20  177.28    9.51
   2   0 -21    1.17    1.92
  -2   0  21    0.41    0.86
   2   0 -23   -0.19    2.16
  -2   0  23    0.71    0.92
   2   0 -24    8.33    2.68
  -2   0  24    6.95    1.48
   2   0 -25    0.49    1.62
  -2   0  25   -2.73    1.86
  -2   0  27   -0.97    1.62
   2   0 -28    5.17    2.73
  -2   0  28    8.98    1.86
   2   0 -29   -0.67    3.68
  -2   0  29   -0.54    1.46
   2  -1  28   15.03    1.81
  -2   1 -28   12.79    4.55
   2  -1  27    1.56    1.62
  -2   1 -27    1.29    3.17
   2  -1  26  104.14    6.27
   2  -1  25   99.54    6.03
   2  -1  24   52.05    3.62
  -2   1 -24   42.26    6.20
   2  -1  23   -0.08    1.32
  -2   1 -23   -1.40    1.82
   2  -1  22  495.10   21.95
  -2   1 -22  476.35   22.74
   2  -1  21    4.89    1.35
  -2   1 -21    5.25    1.51
   2  -1  20    0.02    0.89
  -2   1 -20    0.75    1.79
   2  -1  19  114.06    4.95
   2  -1  18  545.09   23.18
   2  -1  17    3.40    0.94
  -2   1 -17    3.49    1.06
   2  -1  16  324.30   11.38
   2  -1  15  475.89   18.88
   2  -1  14   48.72    3.32
  -2   1 -14   49.92    2.51
   2  -1  13    3.90    0.60
  -2   1 -13    3.76    1.03
   2  -1  12  153.79    6.27
   2  -1  11 1879.93   62.69
   2  -1  10  901.37   23.56
  -2   1 -10  910.34   35.26
   2  -1   9  115.96    5.11
  -2   1  -9  116.96    4.38
   2  -1   7   35.13    1.94
  -2   1  -7   35.66    1.95
   2  -1   6   25.48    1.63
  -2   1  -6   24.98    1.54
   2  -1   5  964.45   34.32
  -2   1  -5  975.49   34.47
   2  -1   4   60.08    2.79
  -2   1  -4   65.01    3.21
  -2   1  -3  106.60    4.73
   2  -1   1  320.90   11.49
  -2   1  -1  329.61   12.39
  -2   1   1   64.66    2.75
  -2   1   2 1039.58   35.59
   2  -1  -4  511.89   19.98
  -2   1   4  511.95   19.49
   2  -1  -5  171.23    7.38
  -2   1   5  159.57    7.00
   2  -1  -6  584.85   22.28
  -2   1   6  579.96   22.28
  -2   1   8  940.44   35.62
   2  -1  -9  462.67   18.41
  -2   1   9  443.88   17.45
   2  -1 -10   -0.49    0.84
  -2   1  10    0.21    0.43
   2  -1 -11  127.64    6.49
  -2   1  11  118.30    5.44
   2  -1 -12   52.00    2.87
  -2   1  12   49.33    2.89
   2  -1 -13   -0.06    0.94
  -2   1  13    0.36    0.75
   2  -1 -14    4.49    1.21
  -2   1  14    4.92    0.79
  -2   1  15  639.71   24.58
   2  -1 -16  107.84    5.81
  -2   1  16  103.68    4.06
  -2   1  17  313.08   13.25
   2  -1 -18   51.94    3.51
  -2   1  18   50.14    3.84
  -2   1  19  259.06   10.14
   2  -1 -20    0.25    1.29
  -2   1  20    0.19    0.86
   2  -1 -21    1.27    1.44
  -2   1  21    1.13    1.38
   2  -1 -22   24.53    3.28
  -2   1  22   26.09    1.75
   2  -1 -23   -0.14    2.27
  -2   1  23    2.08    1.02
  -2   1  24  196.05    9.41
   2  -1 -25    5.93    1.81
  -2   1  25    7.52    2.03
  -2   1  26  285.66   12.66
   2  -1 -29    7.57    3.05
  -2   1  29   13.30    2.70
  -2   2 -28   63.31    4.82
   2  -2  27   27.32    2.60
  -2   2 -27   19.74    4.05
   2  -2  26    3.51    1.38
  -2   2 -26    2.41    3.08
   2  -2  25   87.07    5.11
   2  -2  24  281.64   11.65
   2  -2  23   59.87    4.03
  -2   2 -23   61.74    5.24
   2  -2  22   53.81    4.32
  -2   2 -22   55.32    3.06
  -2   2 -21 1572.82   54.68
   2  -2  20   -1.57    1.48
  -2   2 -20    1.14    1.17
   2  -2  19  153.87    9.20
   2  -2  18  202.06    8.28
   2  -2  17   12.35    1.14
  -2   2 -17   14.57    1.79
   2  -2  16  127.39    6.11
   2  -2  15  112.51    4.90
   2  -2  14  369.36   12.92
   2  -2  13  183.34    7.05
   2  -2  12  160.32    7.49
  -2   2 -12  164.01    9.85
   2  -2  11 2470.57   84.39
   2  -2  10   80.20    4.13
  -2   2 -10   79.09    3.03
   2  -2   9  510.30   19.07
  -2   2  -9  547.66   21.55
   2  -2   8   84.23    3.95
  -2   2  -8   85.78    4.70
   2  -2   6  261.16   10.43
  -2   2  -6  256.71   11.06
   2  -2   5  690.39   25.23
  -2   2  -5  739.30   27.28
   2  -2   1 1149.42   39.69
   2  -2  -3    1.22    0.27
  -2   2   3    1.16    0.21
   2  -2  -4   42.43    2.05
  -2   2   4   43.67    2.38
   2  -2  -5  161.09    7.60
  -2   2   5  147.37    6.65
   2  -2  -8  165.90    8.22
  -2   2   8  159.03    6.36
  -2   2   9 1171.73   44.00
   2  -2 -10  304.99   12.27
  -2   2  10  283.96   12.44
   2  -2 -11   26.21    2.14
  -2   2  11   24.01    1.75
   2  -2 -12    5.49    0.76
  -2   2  12    4.57    0.73
  -2   2  13 1811.11   65.92
  -2   2  14  349.37   15.63
  -2   2  15  348.34   16.11
  -2   2  17  684.08   27.10
   2  -2 -18   62.74    3.63
  -2   2  18   60.16    3.40
  -2   2  19  440.29   17.38
   2  -2 -20    0.16    1.65
  -2   2  20   -0.11    0.92
   2  -2 -21   32.55    2.81
  -2   2  21   34.66    2.60
   2  -2 -22    3.01    1.95
  -2   2  22    3.65    1.09
  -2   2  23  223.66    9.25
   2  -2 -24    7.92    1.60
  -2   2  24    8.79    1.86
   2  -2 -25   11.43    1.79
  -2   2  25   12.25    2.32
   2  -2 -26   37.54    3.40
  -2   2  26   39.78    3.40
  -2   2  27   54.00    3.92
   2  -2 -29   22.07    2.97
  -2   2  29   22.44    2.55
   2  -3  26   11.89    2.55
  -2   3 -26   12.01    2.65
   2  -3  24   37.89    2.90
  -2   3 -24   37.27    3.73
   2  -3  23   32.12    2.86
  -2   3 -23   31.61    3.79
   2  -3  22  311.25   14.54
   2  -3  21   43.64    2.16
   2  -3  20   40.88    2.22
   2  -3  19 1466.45   51.62
   2  -3  18  463.76   18.79
   2  -3  17  403.08   16.12
   2  -3  16  264.01   12.08
   2  -3  15  597.45   23.69
   2  -3  14  316.79   14.65
   2  -3  12  339.45   13.87
   2  -3  11  176.90    8.31
   2  -3  10   65.95    3.24
  -2   3 -10   68.80    3.59
   2  -3   9   21.88    1.70
  -2   3  -9   24.44    1.30
   2  -3   7   14.79    1.17
  -2   3  -7   15.65    1.38
  -2   3  -6 2639.43   90.65
   2  -3   5  377.26   14.80
  -2   3  -5  400.27   14.68
  -2   3   3  579.85   20.77
   2  -3  -4   46.02    2.05
  -2   3   4   47.62    2.22
   2  -3  -5  502.99   17.85
  -2   3   5  503.83   19.87
   2  -3  -6   76.39    3.36
  -2   3   6   78.29    3.82
   2  -3  -7  444.18   17.22
  -2   3   7  434.56   15.50
   2  -3  -8   85.13    3.57
  -2   3   8   84.93    4.16
   2  -3 -12    2.52    0.92
  -2   3  12    2.32    0.57
   2  -3 -14   25.85    2.16
  -2   3  14   25.74    1.67
  -2   3  15  566.46   20.76
   2  -3 -16   61.71    3.35
  -2   3  16   59.27    3.41
  -2   3  17  167.58    9.73
  -2   3  18  113.36    6.70
   2  -3 -19   36.45    2.98
  -2   3  19   36.96    2.54
   2  -3 -20    1.60    1.17
  -2   3  20    0.87    0.89
  -2   3  21  339.85   14.41
  -2   3  22  434.03   18.23
  -2   3  23  434.64   18.72
   2  -3 -24   15.95    2.86
  -2   3  24   14.14    2.21
   2  -3 -25   -0.03    1.82
  -2   3  25    1.11    1.63
   2  -3 -26    3.86    3.00
  -2   3  26    4.13    1.95
   2  -3 -27   20.57    3.28
  -2   3  27   20.85    2.82
   2  -4  27    7.76    1.79
  -2   4 -27    7.95    2.27
   2  -4  26   36.00    2.98
  -2   4 -26   42.48    5.97
   2  -4  25   18.07    2.84
  -2   4 -25   15.42    2.90
   2  -4  24   47.40    3.30
  -2   4 -24   47.99    5.06
   2  -4  23   10.62    1.57
  -2   4 -23   10.01    3.14
   2  -4  22    6.20    1.48
  -2   4 -22    5.92    2.40
   2  -4  21    0.41    1.13
  -2   4 -21   -0.75    1.25
   2  -4  19    6.16    1.00
  -2   4 -19    6.51    1.87
   2  -4  18   31.42    2.38
  -2   4 -18   28.05    2.55
   2  -4  17  716.72   26.12
   2  -4  16   64.76    3.09
   2  -4  15    1.76    1.05
  -2   4 -15    1.82    0.90
   2  -4  14   64.68    3.03
  -2   4 -14   62.20    4.59
   2  -4  13   73.58    4.13
   2  -4  12   82.58    4.00
  -2   4 -12   83.12    4.32
   2  -4  11   67.71    3.51
  -2   4 -11   66.80    4.11
   2  -4  10  176.17    8.11
  -2   4 -10  182.23    7.90
   2  -4   9  241.69   10.58
   2  -4   8   23.36    1.67
  -2   4  -8   21.10    1.41
   2  -4   7  685.12   24.64
   2  -4   6  290.62   11.46
  -2   4  -6  293.47   12.81
   2  -4   5  312.52   12.04
  -2   4  -5  333.93   12.96
   2  -4   3   25.29    1.52
  -2   4  -3   26.17    1.79
   2  -4   1    4.55    0.43
  -2   4  -1    4.76    0.56
   2  -4  -1  442.72   14.80
   2  -4  -2   51.06    2.16
   2  -4  -3   49.54    2.14
  -2   4   3   46.41    1.97
   2  -4  -4   27.36    1.30
  -2   4   4   28.61    1.70
  -2   4   5  704.86   24.93
   2  -4  -6   32.59    1.95
  -2   4   6   33.86    2.06
   2  -4  -7 1605.90   56.81
   2  -4  -8   70.47    4.52
  -2   4   8   72.71    3.92
   2  -4  -9  111.03    5.00
  -2   4   9  109.66    5.66
   2  -4 -10    9.28    0.87
  -2   4  10   10.54    1.03
   2  -4 -12    1.02    0.81
  -2   4  12    0.79    0.67
   2  -4 -13  643.60   25.98
  -2   4  13  633.03   24.85
  -2   4  14  316.44   14.36
   2  -4 -16   26.72    2.29
  -2   4  16   27.56    2.41
   2  -4 -17    6.24    1.48
  -2   4  17    6.00    1.35
  -2   4  18  521.78   22.36
  -2   4  19  190.24    8.17
   2  -4 -21    0.81    1.32
  -2   4  21    1.48    1.03
  -2   4  23  239.42   12.55
   2  -4 -24   30.26    2.49
  -2   4  24   34.15    3.19
   2  -4 -25    7.16    2.84
  -2   4  25   11.14    1.68
   2  -4 -26    3.51    2.78
  -2   4  26    5.27    1.71
   2  -4 -27   42.56    6.74
  -2   4  27   44.65    3.97
   2  -4 -28    2.36    1.94
  -2   4  28    3.16    1.71
   2  -5  27    2.52    2.14
  -2   5 -27    2.00    2.25
   2  -5  26    4.71    1.81
  -2   5 -26    5.68    2.86
   2  -5  25    9.95    1.87
  -2   5 -25   13.11    3.40
   2  -5  24   10.11    1.82
  -2   5 -24    7.44    2.90
   2  -5  23    1.65    1.89
  -2   5 -23    2.75    2.00
  -2   5 -22  860.85   38.13
   2  -5  21   36.91    2.32
  -2   5 -21   36.61    4.51
   2  -5  20   34.37    2.33
  -2   5 -20   39.61    3.62
   2  -5  19    1.13    0.98
  -2   5 -19    0.03    1.86
   2  -5  18  173.91    7.81
   2  -5  17  196.07    7.85
   2  -5  16  247.92   10.79
   2  -5  15   -0.30    0.75
  -2   5 -15    0.10    0.81
   2  -5  14    0.57    0.87
  -2   5 -14   -0.79    1.29
   2  -5  13   25.40    1.97
  -2   5 -13   23.18    2.43
   2  -5  12    0.46    0.73
  -2   5 -12    0.16    1.11
   2  -5  11  253.11    9.74
   2  -5  10    6.49    0.89
  -2   5 -10    7.25    1.16
   2  -5   9  427.71   16.58
   2  -5   8    0.02    0.51
  -2   5  -8    0.71    0.92
   2  -5   7  112.16    5.36
  -2   5  -7  114.66    5.57
   2  -5   5  493.63   18.95
  -2   5  -5  488.33   19.01
   2  -5   3    6.05    0.63
  -2   5  -3    6.22    0.79
   2  -5   2   39.31    2.17
   2  -5   1   19.64    1.11
   2  -5  -1  348.89    9.04
   2  -5  -2   87.53    3.65
   2  -5  -3  296.89   11.31
  -2   5   3  296.61   11.30
  -2   5   4 1222.66   45.95
   2  -5  -5  170.95    7.06
  -2   5   5  170.69    8.09
   2  -5  -6  194.61    7.41
  -2   5   6  188.43    7.44
  -2   5   7  333.36   14.36
   2  -5  -8  393.02   15.20
  -2   5   8  398.99   15.12
   2  -5  -9  258.32   10.35
  -2   5   9  254.00   10.27
   2  -5 -10    0.76    0.62
  -2   5  10    0.33    0.78
   2  -5 -11  214.06   11.08
  -2   5  11  209.46    9.44
  -2   5  12  543.07   18.69
  -2   5  13  694.14   27.04
   2  -5 -14   37.26    2.51
  -2   5  14   38.80    2.32
  -2   5  15  628.01   21.96
   2  -5 -16    2.16    0.76
  -2   5  16    2.78    0.98
   2  -5 -17    0.71    0.92
  -2   5  17    0.24    0.76
  -2   5  18  618.79   21.74
  -2   5  19  239.47   11.68
  -2   5  20  672.68   23.93
  -2   5  21  175.85    9.62
  -2   5  22  350.13   14.96
   2  -5 -23   18.12    3.41
  -2   5  23   21.47    2.33
   2  -5 -24   15.41    2.89
  -2   5  24   19.06    2.11
   2  -5 -25   13.19    2.13
  -2   5  25   16.57    2.03
   2  -5 -28   -1.32    3.17
  -2   5  28   -0.57    1.59
   2  -6  26   37.75    3.19
  -2   6 -26   37.27    4.63
   2  -6  25    3.40    1.75
  -2   6 -25    3.74    3.48
   2  -6  23   41.11    3.01
  -2   6 -23   42.64    4.30
   2  -6  21   31.37    2.54
  -2   6 -21   30.15    3.60
   2  -6  20   44.32    3.71
  -2   6 -20   44.05    3.27
   2  -6  19  283.94   11.73
   2  -6  18    7.38    1.14
  -2   6 -18    8.97    1.46
   2  -6  17    1.02    1.16
  -2   6 -17    0.46    1.13
   2  -6  16  195.92    8.09
   2  -6  15   14.22    1.02
  -2   6 -15   11.95    1.78
   2  -6  14  552.29   23.01
   2  -6  13   24.36    1.59
   2  -6  12    9.00    1.13
  -2   6 -12   10.44    1.49
   2  -6  11  591.82   21.69
   2  -6  10    8.95    0.97
  -2   6 -10    8.79    1.30
   2  -6   9  253.75   10.41
   2  -6   6  112.62    5.08
  -2   6  -6  123.90    5.89
   2  -6   2   13.71    1.00
   2  -6   1   30.67    1.13
   2  -6   0   41.69    1.52
   2  -6  -1  499.75   18.26
   2  -6  -2  409.18   14.46
   2  -6  -3   82.80    3.35
   2  -6  -4 1129.02   39.31
   2  -6  -5    6.93    0.79
  -2   6   5    7.43    0.89
   2  -6  -7   20.45    1.48
  -2   6   7   18.49    1.40
   2  -6  -8  334.25   13.17
  -2   6   8  324.44   12.25
  -2   6   9  929.49   32.58
   2  -6 -11   97.16    4.51
  -2   6  11   90.54    4.84
  -2   6  12  996.36   34.50
  -2   6  13  618.48   24.07
  -2   6  14  139.54    6.54
  -2   6  15  272.09   11.30
   2  -6 -16   16.42    1.90
  -2   6  16   16.69    1.71
  -2   6  17  136.01    7.55
   2  -6 -18    0.86    1.38
  -2   6  18    2.06    1.32
  -2   6  19   -0.16    1.49
   2  -6 -20    0.59    1.75
  -2   6  20    1.22    1.49
  -2   6  22   65.98    4.68
   2  -6 -23   26.86    3.44
  -2   6  23   29.94    2.49
   2  -6 -24   17.12    4.28
  -2   6  24   19.36    2.17
   2  -6 -26   19.42    2.41
  -2   6  26   23.85    3.38
   2  -6 -27   14.47    4.71
  -2   6  27   16.00    2.22
   2  -7  23   31.85    2.25
  -2   7 -23   32.26    3.90
   2  -7  22   16.00    1.75
  -2   7 -22   17.96    3.65
   2  -7  21    3.40    1.82
  -2   7 -21    3.73    1.71
   2  -7  20   35.15    2.65
  -2   7 -20   37.29    3.11
   2  -7  19    0.87    1.56
  -2   7 -19   -1.33    2.02
   2  -7  18   52.78    2.55
   2  -7  17  253.91    7.22
   2  -7  16   85.12    5.47
   2  -7  15   32.62    2.02
   2  -7  14    2.05    0.79
  -2   7 -14    0.98    1.51
   2  -7  13    7.74    0.83
  -2   7 -13    8.46    1.81
   2  -7  12    7.85    1.00
  -2   7 -12    7.39    1.32
   2  -7  11   22.29    1.56
  -2   7 -11   18.99    1.71
   2  -7  10  366.33   14.19
   2  -7   9    8.46    0.92
  -2   7  -9    7.25    1.16
   2  -7   8   63.90    3.30
   2  -7   6  582.98   22.45
  -2   7  -4   67.53    4.17
   2  -7   3   49.33    2.21
   2  -7   2  296.61   11.12
   2  -7   1   16.36    1.06
   2  -7   0  139.18    4.01
   2  -7  -1   10.47    0.63
   2  -7  -2  122.84    4.92
   2  -7  -3  324.55   12.09
   2  -7  -4  968.24   33.61
  -2   7   5  850.56   30.50
   2  -7  -6   71.66    3.94
  -2   7   6   69.22    3.73
   2  -7  -7   65.49    3.22
  -2   7   7   70.38    3.90
   2  -7  -9  210.14    8.93
  -2   7   9  208.09    9.79
   2  -7 -10   16.84    1.30
  -2   7  10   13.73    1.44
  -2   7  11  262.05    9.90
   2  -7 -12   19.61    1.59
  -2   7  12   19.99    1.97
  -2   7  14  335.04   14.58
   2  -7 -15    3.03    0.73
  -2   7  15    3.11    1.21
   2  -7 -16    8.16    1.71
  -2   7  16    7.39    1.06
   2  -7 -17   27.09    2.33
  -2   7  17   29.12    2.52
  -2   7  18   43.64    3.43
   2  -7 -19   11.47    1.73
  -2   7  19   11.43    2.05
  -2   7  20  136.28    7.11
   2  -7 -21    2.86    1.79
  -2   7  21    3.46    1.95
  -2   7  22  173.71    7.97
   2  -7 -23    1.86    1.52
  -2   7  23   -0.08    1.43
  -2   7  24   46.70    4.78
  -2   7  25   40.48    3.30
   2  -7 -26    5.76    2.02
  -2   7  26    7.98    2.68
   2  -8  25    1.92    1.62
  -2   8 -25    0.59    2.48
   2  -8  24   13.73    1.76
  -2   8 -24   15.27    2.24
   2  -8  23    0.76    1.19
  -2   8 -23    2.09    3.03
   2  -8  22   22.49    2.81
  -2   8 -22   19.69    2.55
   2  -8  19   -0.06    1.46
  -2   8 -19    0.38    1.43
   2  -8  18   41.10    2.60
  -2   8 -18   44.70    3.01
   2  -8  17    9.43    1.60
   2  -8  16    0.57    0.60
  -2   8 -16    0.02    1.84
   2  -8  15    9.70    1.59
  -2   8 -15    7.90    1.56
   2  -8  14   62.68    3.27
   2  -8  13   78.26    2.76
   2  -8  12   40.73    2.62
   2  -8  11  262.14   12.44
   2  -8  10 1136.97   39.45
   2  -8   9  114.96    5.08
   2  -8   7  178.28    7.28
   2  -8   6  477.12   17.57
   2  -8   5    0.52    0.51
   2  -8   4  103.19    4.44
   2  -8   3  772.90   27.56
   2  -8   2   50.32    1.94
   2  -8   1  725.55   25.56
   2  -8   0  281.07   11.58
   2  -8  -1  317.85    8.63
   2  -8  -2 1300.81   44.07
   2  -8  -3  138.81    5.36
   2  -8  -4  414.33   14.58
   2  -8  -5    0.79    0.52
  -2   8   5    0.38    0.68
   2  -8  -6   32.45    1.56
  -2   8   6   38.81    2.51
   2  -8  -7   36.43    2.22
  -2   8   8  417.51   16.87
   2  -8  -9   11.20    0.94
  -2   8   9    9.62    1.27
   2  -8 -10   28.04    1.90
  -2   8  10   31.21    2.05
   2  -8 -11   16.68    1.48
  -2   8  11   16.25    1.63
   2  -8 -13  311.43   14.00
  -2   8  13  341.94   14.69
  -2   8  15   57.81    4.03
   2  -8 -16    9.35    1.24
  -2   8  16    8.33    1.33
  -2   8  17   43.78    2.87
  -2   8  18  135.42    7.41
   2  -8 -19   -0.17    1.02
  -2   8  19    0.65    1.22
   2  -8 -20   -0.16    1.60
  -2   8  20    0.57    1.14
  -2   8  22  120.33    6.43
   2  -8 -25   67.99    6.87
  -2   8  25   70.82    4.41
  -2   8  26   57.57    5.08
  -2   9 -24   91.88    9.09
   2  -9  21   14.52    2.27
  -2   9 -21   11.85    2.25
   2  -9  19   -1.02    1.41
  -2   9 -19    1.49    2.30
   2  -9  18  328.91   13.55
   2  -9  17   -0.06    1.25
  -2   9 -17   -0.48    1.94
   2  -9  16    0.49    0.94
  -2   9 -16    2.14    1.89
   2  -9  15    0.84    1.14
  -2   9 -15    0.38    1.19
   2  -9  14  114.28    5.49
   2  -9  13   82.01    3.82
   2  -9  12   96.32    4.51
   2  -9  11    5.78    1.06
  -2   9 -11    7.43    1.62
   2  -9  10  263.09   11.22
   2  -9   8  953.88   32.93
   2  -9   6   38.21    2.06
  -2   9  -6   40.10    2.90
   2  -9   5    1.13    0.48
  -2   9  -5    0.48    1.03
   2  -9   4   11.71    1.08
   2  -9   3   73.95    3.60
   2  -9   2   62.52    2.43
   2  -9   1    1.67    0.70
   2  -9   0   60.68    2.14
   2  -9  -1   60.76    3.43
   2  -9  -2    7.49    0.81
   2  -9  -4  389.26   14.84
   2  -9  -5    8.70    0.84
  -2   9   5    7.22    0.90
   2  -9  -6    1.68    0.62
  -2   9   7  211.84    9.04
   2  -9  -8   68.07    3.44
  -2   9   8   71.87    4.43
  -2   9   9  378.65   16.07
   2  -9 -10  146.83    5.79
  -2   9  10  139.39    5.68
   2  -9 -11    1.14    0.73
  -2   9  11    1.11    1.02
   2  -9 -12   29.75    2.13
  -2   9  12   35.04    2.44
   2  -9 -13   22.56    2.36
  -2   9  13   19.30    1.81
   2  -9 -14   13.19    1.44
  -2   9  14   10.41    1.62
  -2   9  15  117.50    7.06
  -2   9  16   62.89    3.49
  -2   9  17  248.91   10.03
   2  -9 -18   19.39    2.48
  -2   9  18   21.87    2.24
   2  -9 -19   -0.41    1.52
  -2   9  19    1.06    1.67
   2  -9 -20    4.01    1.86
  -2   9  20    2.92    1.48
  -2   9  21   33.75    3.06
  -2   9  22   35.31    3.70
   2  -9 -23    1.05    2.05
  -2   9  23    0.03    2.29
   2  -9 -24    4.98    2.25
  -2   9  24    8.09    2.48
   2  -9 -25    0.63    1.59
  -2   9  25    2.75    2.59
   2 -10  23   48.16    4.82
  -2  10 -23   45.64    4.63
   2 -10  22   29.09    2.59
   2 -10  21   38.62    3.22
  -2  10 -21   47.11    3.94
   2 -10  20   27.52    1.82
  -2  10 -20   28.63    3.33
   2 -10  19   10.62    1.87
  -2  10 -19    8.52    2.76
   2 -10  18    0.33    1.49
  -2  10 -18   -1.44    1.70
   2 -10  17   18.55    1.95
  -2  10 -17   18.98    2.84
   2 -10  16  167.31    7.89
   2 -10  15   72.45    4.97
   2 -10  14   -0.41    1.13
   2 -10  13   -0.27    0.68
  -2  10 -13    0.94    1.70
   2 -10  12   12.30    1.40
   2 -10  11  216.81    9.17
   2 -10   9   25.04    1.22
  -2  10  -9   22.83    2.17
   2 -10   8  297.56   11.55
   2 -10   7  486.64   19.93
   2 -10   6  120.98    3.46
   2 -10   5   85.53    3.63
   2 -10   4  130.56    4.01
   2 -10   3   48.94    1.94
   2 -10   2   25.10    1.32
   2 -10   1   98.48    2.89
   2 -10   0  319.12    9.49
   2 -10  -1    9.38    1.05
   2 -10  -2    1.95    0.46
   2 -10  -3  256.75   10.16
   2 -10  -4   33.56    1.76
   2 -10  -5   27.86    1.71
   2 -10  -8   13.28    1.22
  -2  10   8   12.50    1.46
   2 -10  -9   26.56    1.76
  -2  10   9   27.31    1.97
   2 -10 -10    1.25    0.83
  -2  10  10    1.78    1.16
   2 -10 -11    1.78    0.76
  -2  10  11    1.36    0.84
   2 -10 -12  112.51    5.54
  -2  10  12  106.90    5.00
   2 -10 -13   12.73    1.56
  -2  10  13   13.25    1.59
  -2  10  15  232.74   10.60
  -2  10  16   91.46    5.79
   2 -10 -17    4.90    1.36
  -2  10  17    3.89    1.22
  -2  10  18  129.26    6.11
   2 -10 -20    7.12    2.13
  -2  10  20    8.00    2.11
   2 -10 -22    4.22    1.41
  -2  10  22    4.90    2.49
   2 -10 -23    1.62    2.33
  -2  10  23    7.30    2.09
   2 -10 -24   10.87    1.78
  -2  10  24   10.66    1.98
   2 -11  22    2.71    1.89
   2 -11  21    1.19    1.56
  -2  11 -21    3.86    2.95
   2 -11  20   11.68    2.17
  -2  11 -20   13.88    3.28
   2 -11  19    2.68    1.78
   2 -11  18   79.10    4.84
   2 -11  17    0.22    1.43
  -2  11 -17    0.14    2.40
   2 -11  16  103.75    6.06
   2 -11  15  399.58   17.50
   2 -11  14  134.21    4.68
   2 -11  13  205.29    9.79
   2 -11  12  146.34    6.51
   2 -11  11   63.33    3.30
  -2  11 -11   62.62    3.60
   2 -11  10   -0.27    0.84
   2 -11   9  257.46   10.57
   2 -11   8   12.22    1.24
  -2  11  -8   11.96    1.84
   2 -11   7    2.81    0.70
   2 -11   6  170.30    7.25
  -2  11  -6  154.68    7.25
   2 -11   5   54.84    2.09
   2 -11   4    2.30    0.57
   2 -11   3   99.57    3.03
   2 -11   2   28.82    1.36
   2 -11   1   36.67    1.97
   2 -11   0   15.28    0.92
   2 -11  -1  212.43    6.57
   2 -11  -2  319.85    9.25
   2 -11  -3   30.82    1.81
   2 -11  -4   24.44    1.57
   2 -11  -5  137.21    4.46
   2 -11  -6   15.53    1.21
   2 -11  -7   23.60    1.40
  -2  11   8  114.28    6.33
  -2  11   9  753.31   27.12
   2 -11 -10   24.61    2.19
  -2  11  10   22.82    1.89
   2 -11 -11   20.72    2.22
  -2  11  11   18.23    1.59
  -2  11  12  306.18   12.30
  -2  11  13  128.91    6.33
  -2  11  14  102.13    6.32
   2 -11 -15   35.45    2.41
  -2  11  15   32.15    2.92
   2 -11 -16    3.68    1.35
  -2  11  16    3.89    1.62
   2 -11 -17    3.94    1.00
  -2  11  17    4.92    1.36
  -2  11  18   30.50    3.08
   2 -11 -19   12.60    2.17
  -2  11  19   12.31    2.06
   2 -11 -20    1.13    1.76
  -2  11  20    0.70    1.43
   2 -11 -22   -0.03    1.94
  -2  11  22    2.71    2.43
   2 -12  20    0.60    1.97
   2 -12  18   10.00    1.98
   2 -12  15   75.68    4.84
   2 -12  14    9.76    1.29
  -2  12 -14    9.63    2.22
   2 -12  13   50.67    3.14
   2 -12  12    8.70    1.48
   2 -12  11  209.41    6.98
   2 -12  10   -0.33    0.95
  -2  12 -10    0.46    1.60
   2 -12   9  176.82    5.14
   2 -12   8   47.54    2.89
  -2  12  -8   46.54    3.57
   2 -12   7    1.51    0.67
   2 -12   6   89.46    3.40
   2 -12   5   18.42    1.67
   2 -12   4   31.64    1.48
   2 -12   3  467.49   13.39
   2 -12   2   19.66    1.29
   2 -12   1   83.09    3.32
   2 -12   0   87.54    2.89
   2 -12  -1  248.24    7.76
   2 -12  -2    2.32    0.65
   2 -12  -3  162.28    7.17
   2 -12  -4  324.90   13.98
   2 -12  -5    7.68    1.08
   2 -12  -6  214.73    8.97
   2 -12  -7  231.50    9.73
   2 -12  -8  110.74    5.76
  -2  12   9  138.07    6.66
  -2  12  10  452.27   20.20
   2 -12 -11   23.09    1.86
  -2  12  11   24.64    2.11
  -2  12  13  143.72    7.44
   2 -12 -14    4.54    1.29
  -2  12  14    4.03    1.38
   2 -12 -15   40.18    3.06
  -2  12  15   44.89    3.14
   2 -12 -16   -0.24    1.35
  -2  12  16   -0.70    1.71
   2 -12 -17   15.88    2.16
  -2  12  17   17.31    2.05
  -2  12  18   53.79    3.71
   2 -12 -20    3.82    1.81
  -2  12  20    6.71    2.25
   2 -13  17   47.68    3.55
  -2  13 -17   51.22    4.44
   2 -13  16   79.72    5.24
  -2  13 -16   70.47    4.86
   2 -13  15   25.48    2.43
   2 -13  14   53.55    3.84
  -2  13 -14   58.95    5.00
   2 -13  13    3.70    1.13
  -2  13 -13    3.74    2.30
   2 -13  12   92.69    4.00
   2 -13  11    1.35    1.14
  -2  13 -11    1.27    1.78
   2 -13  10   61.73    2.49
   2 -13   9    1.59    0.84
   2 -13   8   36.78    1.76
   2 -13   7    3.30    0.95
   2 -13   6    0.51    0.67
   2 -13   5  120.38    4.06
   2 -13   4  492.64   14.14
   2 -13   3    5.84    0.76
   2 -13   2  243.64    7.08
   2 -13   1  332.99    9.58
   2 -13   0   36.83    2.41
   2 -13  -1    0.05    0.68
   2 -13  -2   28.80    1.46
   2 -13  -3   12.36    1.33
   2 -13  -4   68.93    4.01
   2 -13  -5   20.71    1.63
   2 -13  -6   16.03    1.40
   2 -13  -7    0.05    0.97
   2 -13  -9   14.04    1.54
   2 -13 -11   50.30    3.70
  -2  13  11   56.65    4.19
   2 -13 -12    4.25    1.14
  -2  13  14   26.82    2.36
   2 -13 -15    0.70    1.29
  -2  13  15   -0.46    1.13
   2 -13 -16    6.20    1.89
  -2  13  16    9.54    1.95
  -2  13  17   34.47    3.14
  -2  13  18   36.02    3.21
   2 -13 -19   14.27    1.84
  -2  13  19   15.47    1.94
   2 -14  16   21.88    2.63
  -2  14 -16   22.96    4.49
   2 -14  15   38.42    2.43
   2 -14  14   21.14    2.59
  -2  14 -14   16.25    3.19
   2 -14  13    1.56    1.25
  -2  14 -13    2.16    2.46
   2 -14  12   62.52    3.59
  -2  14 -12   60.46    5.03
   2 -14  11  156.29    5.46
   2 -14  10   38.39    1.82
  -2  14 -10   32.45    3.60
   2 -14   9   36.04    1.78
   2 -14   8    0.95    0.84
   2 -14   7   18.47    1.41
   2 -14   6   77.72    2.95
   2 -14   5  178.91    7.47
   2 -14   4   -0.24    0.76
   2 -14   3   14.46    1.09
   2 -14   2  170.38    5.36
   2 -14   1    9.24    0.90
   2 -14   0   31.97    1.90
   2 -14  -1   80.90    3.05
   2 -14  -2   62.28    2.90
   2 -14  -3  162.41    5.11
   2 -14  -4   48.13    2.68
   2 -14  -5   26.20    1.49
   2 -14  -6   24.06    2.06
   2 -14  -7   16.19    1.27
   2 -14  -8    8.85    1.08
   2 -14  -9   76.60    5.16
   2 -14 -10    0.49    0.87
   2 -14 -11    5.59    1.11
  -2  14  11    5.16    1.51
   2 -14 -12    0.43    0.98
  -2  14  12    1.71    1.57
   2 -14 -13   37.10    4.21
  -2  14  13   38.61    2.86
   2 -14 -14    2.05    1.29
  -2  14  14    2.05    1.68
  -2  14  15   20.87    2.40
   2 -14 -16    0.78    1.32
   2 -15  15    1.54    1.38
   2 -15  14   55.44    4.59
   2 -15  12    1.65    1.24
   2 -15  11   60.79    2.87
   2 -15  10   -0.03    1.19
   2 -15   9    9.30    1.40
   2 -15   8   21.12    1.35
   2 -15   7   53.67    2.60
   2 -15   6   13.00    1.27
   2 -15   5   -0.21    0.78
   2 -15   4  173.69    8.00
   2 -15   2   72.53    2.81
   2 -15   1   41.97    2.35
   2 -15   0  218.90   10.54
   2 -15  -1   56.51    2.54
   2 -15  -2   83.83    3.16
   2 -15  -3   17.90    1.22
   2 -15  -4   17.95    1.22
   2 -15  -5   12.11    1.05
   2 -15  -6    7.33    0.95
   2 -15  -7    0.75    0.90
   2 -15  -8    0.54    1.08
   2 -15 -10   17.60    2.16
   2 -15 -12    0.29    1.03
   2 -15 -13    0.81    1.35
   2 -15 -16    1.81    0.98
  -2  15  16    2.29    1.87
   2 -16  12  145.91    8.70
   2 -16  11    6.79    1.89
   2 -16  10   91.37    3.68
   2 -16   9   29.09    1.75
   2 -16   8    4.33    1.00
   2 -16   7   15.93    1.46
   2 -16   6   22.33    1.60
   2 -16   5    6.97    0.94
   2 -16   4    7.09    1.03
   2 -16   3   -0.21    0.78
   2 -16   2   90.67    4.67
   2 -16   1   30.44    2.08
   2 -16   0  108.97    5.16
   2 -16  -1   54.57    3.41
   2 -16  -2   32.70    1.59
   2 -16  -4   -0.11    0.71
   2 -16  -5    4.13    0.92
   2 -16  -7    1.33    0.67
   2 -16 -10    1.71    0.94
   2 -16 -12    3.40    1.14
   2 -17   8   -0.06    0.97
   2 -17   7    6.05    1.11
   2 -17   6    5.49    1.08
   2 -17   5   15.04    1.44
   2 -17   4   41.76    2.89
   2 -17   3  110.46    5.47
   2 -17   2   45.81    3.71
   2 -17   1   41.92    2.54
   2 -17  -2   17.72    1.92
   2 -17  -4    3.87    1.17
   2 -17  -7    2.38    0.81
  -3 -17  -7   45.30    3.46
  -3 -17  -6   37.50    3.98
  -3 -17  -5    2.51    1.97
  -3 -17  -4   -0.05    1.54
   3  17   3    1.03    2.67
  -3 -17  -3    0.52    1.71
  -3 -17  -2    1.17    2.67
  -3 -17  -1   61.74    3.60
  -3 -17   0   26.40    2.43
  -3 -17   1  159.03    5.87
  -3 -17   2   48.21    3.27
  -3 -17   3  192.35   12.50
  -3 -17   4   13.84    1.81
  -3 -17   5    2.36    1.68
  -3 -17   6    3.71    1.38
  -3 -17   7   30.97    2.09
  -3 -17   8   44.02    2.94
  -3 -16 -11    8.01    1.78
  -3 -16 -10   40.46    3.87
  -3 -16  -9   44.53    3.24
  -3 -16  -8   78.79    4.16
  -3 -16  -7   23.17    2.63
  -3 -16  -6  111.68    6.36
   3  16   5   23.64    3.13
  -3 -16  -5   27.42    2.09
  -3 -16  -4   35.45    3.09
  -3 -16  -3  173.98    6.95
  -3 -16  -2    5.57    2.68
  -3 -16  -1    2.86    1.67
  -3 -16   0  182.91    7.22
  -3 -16   1  191.72    6.87
  -3 -16   2  115.20    6.14
  -3 -16   3    1.44    1.48
  -3 -16   4  298.10   10.63
   3  16  -5   -0.46    2.79
  -3 -16   5    0.14    1.49
  -3 -16   6  254.91    7.90
  -3 -16   7  305.40   10.39
  -3 -16   8  152.06    5.74
  -3 -16   9  159.81    6.14
   3  16 -10    1.44    3.11
  -3 -16  10    5.36    1.75
   3  16 -11    0.41    3.21
  -3 -16  11    0.59    1.44
  -3 -16  12    2.27    1.57
   3  15  14   11.50    2.75
  -3 -15 -14   11.27    2.52
  -3 -15 -13    7.95    1.59
   3  15  12   57.89    4.30
  -3 -15 -12   52.59    5.76
   3  15  11    7.22    2.55
  -3 -15 -11    4.16    1.73
   3  15  10   50.06    4.30
  -3 -15 -10   49.18    3.24
  -3 -15  -9    8.24    1.98
   3  15   8    1.44    2.71
  -3 -15  -8    4.17    1.44
   3  15   7   44.80    4.36
  -3 -15  -7   42.56    3.48
   3  15   6    3.22    2.57
  -3 -15  -6   -0.48    1.76
  -3 -15  -5   25.96    2.06
   3  15   4   65.58    6.13
  -3 -15  -4   61.25    2.92
  -3 -15  -3   27.56    2.35
  -3 -15  -2   49.76    3.68
  -3 -15  -1  390.15   13.30
  -3 -15   0  190.81    6.86
  -3 -15   1  244.70    8.60
  -3 -15   2    3.49    1.41
  -3 -15   3   54.43    2.75
  -3 -15   4  418.44   12.04
  -3 -15   5   21.37    2.19
  -3 -15   6  343.96   10.92
  -3 -15   7   17.11    1.60
  -3 -15   8  114.84    4.35
  -3 -15   9  582.96   16.93
  -3 -15  10    1.49    1.54
  -3 -15  11    3.41    1.54
   3  15 -12   -2.22    3.28
  -3 -15  12   -0.32    1.30
   3  15 -13   10.20    3.55
  -3 -15  13    8.06    1.54
  -3 -15  14   32.43    2.29
  -3 -15  15  122.14    5.05
   3  14  15    5.51    2.73
  -3 -14 -15    5.35    2.60
   3  14  14  136.77    7.25
   3  14  13    2.27    2.35
  -3 -14 -13    0.75    1.71
   3  14  12   13.90    2.30
  -3 -14 -12   15.20    2.63
   3  14  11    7.25    2.30
  -3 -14 -11    7.11    2.00
   3  14  10    5.19    2.51
  -3 -14 -10    2.27    1.75
   3  14   9   38.78    3.70
  -3 -14  -9   40.37    4.86
   3  14   8   31.72    3.59
  -3 -14  -8   31.94    2.92
  -3 -14  -7   14.19    2.48
  -3 -14  -6   95.40    4.16
   3  14   5   30.90    3.09
  -3 -14  -5   33.20    2.84
  -3 -14  -4   35.78    2.49
  -3 -14  -3   34.62    2.30
   3  14   2  151.78    8.93
  -3 -14  -2  151.19    8.68
   3  14   1    5.65    2.21
  -3 -14  -1    5.60    1.44
  -3 -14   0   12.03    1.79
  -3 -14   1  230.71    7.46
  -3 -14   2    0.46    1.06
  -3 -14   3   11.11    2.32
  -3 -14   4   19.58    1.82
   3  14  -5  121.03    7.22
  -3 -14   5  125.96    4.60
  -3 -14   6  599.61   17.20
  -3 -14   7  239.16    8.22
  -3 -14   8   74.85    3.11
  -3 -14   9   26.23    1.71
  -3 -14  10   39.50    2.24
   3  14 -11   13.90    3.46
  -3 -14  11   12.17    1.48
  -3 -14  12    0.11    1.02
   3  14 -13   30.15    4.06
  -3 -14  13   36.86    2.38
   3  14 -14   11.03    3.48
  -3 -14  14   20.58    1.79
  -3 -14  15  272.04    8.84
  -3 -14  16   48.08    2.84
   3  14 -17    7.19    3.06
  -3 -14  17   12.06    1.79
   3  14 -18   47.48    5.22
  -3 -14  18   51.95    4.97
  -3 -13 -18    5.30    2.46
   3  13  17   34.29    3.13
   3  13  16  184.01    9.82
   3  13  15   60.04    4.51
  -3 -13 -15   56.46    4.28
   3  13  14  115.35    7.49
   3  13  13  143.38    8.71
   3  13  12   13.73    2.24
  -3 -13 -12   10.54    2.57
   3  13  11  103.40    6.52
  -3 -13 -11  115.19    8.78
   3  13  10  202.33    9.82
  -3 -13 -10  194.65   11.66
   3  13   9   89.50    5.92
  -3 -13  -9   91.40    4.97
   3  13   8    0.10    1.48
  -3 -13  -8    2.67    2.11
  -3 -13  -7    5.17    1.56
   3  13   6    5.97    2.22
  -3 -13  -6    3.06    1.94
   3  13   5  102.83    6.90
  -3 -13  -5  104.95    4.73
  -3 -13  -4   31.58    1.95
   3  13   3  125.47    7.46
  -3 -13  -3  117.28    6.03
   3  13   2    3.55    1.90
  -3 -13  -2    4.57    1.97
   3  13   1  654.77   28.69
  -3 -13  -1  681.98   18.77
   3  13   0    2.14    2.27
  -3 -13   0    1.54    1.05
   3  13  -1   18.60    3.06
  -3 -13   1   20.33    1.59
  -3 -13   2    1.89    1.24
  -3 -13   3   57.76    3.44
  -3 -13   4  205.51    8.57
  -3 -13   5  395.69   14.84
  -3 -13   6  357.40   10.28
   3  13  -7   34.89    3.13
  -3 -13   7   34.26    1.92
  -3 -13   8    6.89    1.14
  -3 -13   9  320.20    8.55
  -3 -13  10  237.29    7.95
  -3 -13  11  224.17    7.20
  -3 -13  12  250.72   10.74
  -3 -13  13    0.16    1.19
   3  13 -14   68.04    5.51
  -3 -13  14   75.68    3.48
   3  13 -15    1.22    2.19
  -3 -13  15    1.19    1.25
   3  13 -16  129.61    9.49
  -3 -13  16  145.54    8.54
  -3 -13  17  410.60   12.66
  -3 -13  18  215.01   11.50
   3  13 -19   62.28    8.11
  -3 -13  19   72.36    4.44
   3  13 -20  122.88    9.95
  -3 -13  20  127.37    9.90
   3  12  16  112.89    7.05
  -3 -12 -16   98.38    7.14
   3  12  15    0.71    2.38
  -3 -12 -15    1.97    1.48
   3  12  14   11.30    1.87
  -3 -12 -14    8.41    2.36
   3  12  13   20.71    3.00
  -3 -12 -13   20.53    2.97
   3  12  12    2.43    1.56
  -3 -12 -12    4.40    1.67
   3  12  11  117.04    6.39
  -3 -12 -11  116.42    5.41
   3  12  10    5.41    1.67
  -3 -12 -10    4.78    1.59
   3  12   9   -0.94    1.36
  -3 -12  -9   -0.79    1.29
  -3 -12  -8    2.00    1.17
  -3 -12  -6   -0.83    1.36
  -3 -12  -5  700.13   27.71
   3  12   4  284.37   12.28
  -3 -12  -4  303.51   11.82
   3  12   3   99.29    5.43
  -3 -12  -3  100.06    6.84
   3  12   2  104.43    5.74
  -3 -12  -2  110.03    5.17
   3  12   1   87.37    5.06
  -3 -12  -1   78.91    4.98
  -3 -12   0   71.50    2.89
  -3 -12   1  196.11    6.55
   3  12  -2   30.10    3.00
  -3 -12   2   38.31    2.09
  -3 -12   3  316.30   12.38
  -3 -12   4    9.47    1.05
  -3 -12   5    0.36    0.94
  -3 -12   6   92.59    3.32
   3  12  -7  103.57    5.60
  -3 -12   7  105.32    4.25
  -3 -12   8  543.34   15.39
  -3 -12   9  503.65   14.84
  -3 -12  10  247.69    8.44
  -3 -12  11  143.53    5.01
   3  12 -12   -0.05    1.76
  -3 -12  12    3.00    1.29
  -3 -12  13  184.56    6.62
   3  12 -15   19.22    3.44
  -3 -12  15   19.07    1.63
  -3 -12  16    2.13    1.56
  -3 -12  17    1.90    1.43
  -3 -12  19  166.36    7.54
   3  12 -20   10.25    3.97
  -3 -12  20   12.25    1.97
   3  12 -21   31.59    4.60
  -3 -12  21   32.45    3.78
   3  11  21   36.85    4.00
   3  11  20   88.40    5.52
   3  11  19  136.88    8.95
   3  11  18  374.08   17.17
   3  11  17   29.88    3.30
  -3 -11 -17   32.29    3.73
   3  11  16   34.21    3.59
  -3 -11 -16   28.37    4.43
   3  11  15    0.00    2.02
  -3 -11 -15   -0.11    1.41
   3  11  14   -0.46    1.40
  -3 -11 -14    2.29    2.05
   3  11  13  228.23   10.68
   3  11  12  156.75    8.46
  -3 -11 -12  148.46    7.54
   3  11  11   19.57    2.32
  -3 -11 -11   19.04    2.06
   3  11  10    6.54    1.63
  -3 -11 -10    5.78    1.54
   3  11   9  442.67   21.30
   3  11   8    4.70    2.16
  -3 -11  -8    7.00    1.54
   3  11   7  970.34   35.12
   3  11   6   12.31    2.21
  -3 -11  -6   12.58    1.67
   3  11   5   27.07    2.59
  -3 -11  -5   24.88    1.84
   3  11   4   65.81    4.03
  -3 -11  -4   69.09    2.60
   3  11   3   81.18    5.90
  -3 -11  -3   85.16    3.14
   3  11   2  318.22    8.82
  -3 -11  -2  301.05   13.39
  -3 -11  -1    5.66    1.09
   3  11   0   44.29    3.36
  -3 -11   0   41.69    1.95
   3  11  -1  340.61   16.03
  -3 -11   1  336.31    9.71
  -3 -11   2    5.54    1.03
  -3 -11   3  268.81    7.93
  -3 -11   4   52.51    2.55
  -3 -11   5  875.49   22.83
  -3 -11   6   10.44    1.16
  -3 -11   7  102.29    3.63
   3  11  -8   17.49    2.71
  -3 -11   8   20.80    2.38
   3  11  -9   45.94    3.55
  -3 -11   9   44.86    2.48
  -3 -11  10  620.25   17.63
   3  11 -11   23.53    3.09
  -3 -11  11   24.77    2.22
  -3 -11  12   88.58    3.92
  -3 -11  13    6.49    1.06
   3  11 -14   19.26    3.13
  -3 -11  14   25.72    1.84
  -3 -11  15   41.51    2.08
  -3 -11  16  139.48    8.09
  -3 -11  17  119.46    5.78
   3  11 -18   18.82    3.08
  -3 -11  18   24.02    2.49
  -3 -11  19  569.89   25.69
  -3 -11  20  224.25    8.03
  -3 -11  21  257.84   12.19
   3  11 -23    2.32    2.90
  -3 -11  23    4.01    2.51
   3  10  22   11.30    3.17
  -3 -10 -22    6.01    3.41
   3  10  21   10.79    2.11
  -3 -10 -21    7.87    2.75
   3  10  20  161.59    8.47
   3  10  19   52.06    4.16
  -3 -10 -19   47.14    4.92
   3  10  18    1.51    1.71
  -3 -10 -18    2.52    2.27
   3  10  17    4.44    2.17
  -3 -10 -17    1.84    2.09
   3  10  16   22.82    2.84
  -3 -10 -16   22.60    2.46
   3  10  15  153.33    7.20
   3  10  14    2.55    1.51
  -3 -10 -14    3.95    2.00
   3  10  13    7.70    2.19
  -3 -10 -13    5.46    1.36
   3  10  12   73.69    4.76
  -3 -10 -12   72.87    3.95
   3  10  11   42.32    2.51
  -3 -10 -11   45.34    2.97
   3  10  10 1388.52   50.27
  -3 -10 -10 1392.11   51.48
   3  10   9   -1.09    1.32
  -3 -10  -9    0.73    1.21
   3  10   8  201.78   11.49
  -3 -10  -8  190.02    7.17
   3  10   7  132.91    6.87
  -3 -10  -7  123.77    5.95
   3  10   6   75.47    4.03
  -3 -10  -6   80.48    5.63
   3  10   5 1647.41   59.79
  -3 -10  -5 1709.17   55.73
   3  10   4   34.59    2.52
  -3 -10  -4   37.61    2.17
  -3 -10  -3  256.03    7.93
   3  10   2  247.27   10.12
  -3 -10  -2  242.73    9.36
  -3 -10  -1   94.03    4.06
   3  10   0  148.84    6.59
  -3 -10   0  137.01    4.62
   3  10  -1  117.52    4.38
  -3 -10   1  120.44    5.25
   3  10  -2   97.89    6.16
  -3 -10   2  104.16    3.86
  -3 -10   3  417.27   15.33
   3  10  -4  351.45   17.41
  -3 -10   4  337.39   13.08
  -3 -10   5   13.68    1.35
  -3 -10   6  273.20    7.82
   3  10  -7   46.80    3.43
  -3 -10   7   51.86    2.51
   3  10  -8  805.42   30.18
  -3 -10   8  785.69   21.25
  -3 -10   9   17.28    1.09
   3  10 -10  830.36   33.69
  -3 -10  10  825.52   22.37
  -3 -10  11  386.60   15.85
  -3 -10  12  603.81   16.80
   3  10 -13   86.34    5.25
  -3 -10  13   86.64    4.43
  -3 -10  14  353.10   16.57
   3  10 -15   14.92    2.57
  -3 -10  15   17.39    1.98
   3  10 -16   45.99    3.16
  -3 -10  16   51.16    2.82
  -3 -10  17  239.86    8.71
   3  10 -18   90.05    7.62
  -3 -10  18   93.94    4.14
   3  10 -19   31.21    2.79
  -3 -10  19   34.70    4.00
   3  10 -21   11.62    3.09
  -3 -10  21    9.79    1.84
   3  10 -22   18.68    3.22
  -3 -10  22   16.44    2.19
   3  10 -23   -1.54    3.57
  -3 -10  23    3.25    1.41
   3   9  23  278.76   13.58
   3   9  22   76.66    4.97
   3   9  21  291.31   13.76
   3   9  20   44.80    3.70
   3   9  19    5.52    2.48
  -3  -9 -19    3.40    1.63
   3   9  18  311.35   13.88
   3   9  17   -0.41    1.17
  -3  -9 -17   -0.22    1.30
   3   9  16  342.01   13.87
   3   9  15   31.15    2.71
  -3  -9 -15   33.01    2.49
   3   9  14   16.79    1.98
  -3  -9 -14   16.39    2.09
   3   9  13  171.74    9.08
  -3  -9 -13  177.53    7.06
   3   9  12   59.12    3.79
  -3  -9 -12   53.63    3.81
   3   9  11   87.72    5.27
  -3  -9 -11   90.48    6.47
   3   9  10   38.78    2.76
  -3  -9 -10   37.40    3.03
   3   9   9  155.19    7.81
  -3  -9  -9  157.57    6.98
   3   9   8    6.33    1.84
  -3  -9  -8    7.60    1.29
   3   9   7 2203.61   78.53
   3   9   6    7.71    1.56
  -3  -9  -6    9.54    1.82
   3   9   5 1252.50   42.03
   3   9   4  350.59   17.06
  -3  -9  -4  365.32   13.15
   3   9   3   -0.02    1.19
  -3  -9  -3    0.02    0.98
   3   9   2  484.74   18.69
  -3  -9  -2  483.96   17.61
   3   9   1   96.86    6.66
  -3  -9  -1   95.59    3.41
   3   9   0  244.27   11.89
  -3  -9   0  236.20    7.41
   3   9  -1  187.50    9.92
  -3  -9   1  184.74    5.76
   3   9  -2  212.52    7.84
  -3  -9   2  198.08    6.25
   3   9  -3  626.55   25.28
  -3  -9   3  609.43   17.44
   3   9  -4    7.68    1.68
  -3  -9   4    8.17    0.98
   3   9  -5  718.52   27.44
  -3  -9   5  693.64   26.85
  -3  -9   6  246.83    7.24
  -3  -9   7   51.79    3.09
  -3  -9   8  317.03   13.85
   3   9  -9  147.72    7.78
  -3  -9   9  152.13    4.51
   3   9 -11   69.26    3.97
  -3  -9  11   69.57    3.33
  -3  -9  12  617.62   23.61
  -3  -9  13   93.24    3.43
   3   9 -14   -0.65    2.03
  -3  -9  14   -0.63    1.08
   3   9 -15   16.84    2.71
  -3  -9  15   16.34    1.54
  -3  -9  16  402.37   14.54
   3   9 -17    0.48    1.59
  -3  -9  17    3.67    1.48
   3   9 -19    0.68    2.63
  -3  -9  19    0.71    0.95
   3   9 -20    2.63    2.52
  -3  -9  20    4.95    1.40
  -3  -9  21   21.55    2.02
   3   9 -22   87.69    7.17
  -3  -9  22   87.45    6.78
  -3  -9  23  170.07    7.49
   3   9 -24    4.60    2.84
  -3  -9  24    3.06    1.59
  -3  -9  25   21.25    2.75
   3   8  23  306.95   14.06
   3   8  22   88.99    5.11
   3   8  21   24.90    2.25
  -3  -8 -21   21.12    2.57
   3   8  20   53.78    3.44
  -3  -8 -20   56.27    4.24
   3   8  19  106.54    4.67
   3   8  18  383.66   15.71
   3   8  17   15.46    1.89
  -3  -8 -17   15.07    1.84
   3   8  16   31.82    2.71
  -3  -8 -16   38.80    4.32
   3   8  15  145.54    8.38
   3   8  14   60.16    3.43
  -3  -8 -14   60.92    4.00
   3   8  13   60.30    4.35
  -3  -8 -13   61.54    3.14
   3   8  12    0.33    1.27
  -3  -8 -12    0.36    1.67
   3   8  11  160.60    7.90
  -3  -8 -11  167.93    7.76
   3   8  10   69.60    3.82
  -3  -8 -10   71.85    3.41
   3   8   9  200.18    9.00
  -3  -8  -9  202.56    8.41
   3   8   8   76.10    4.54
  -3  -8  -8   73.26    2.68
   3   8   6  163.85    5.05
  -3  -8  -6  151.87    9.20
   3   8   5  495.09   13.41
  -3  -8  -5  504.10   14.80
   3   8   4   25.60    2.02
  -3  -8  -4   25.20    2.32
   3   8   3  327.07   12.93
  -3  -8  -3  310.46   11.27
   3   8   2   93.89    5.51
  -3  -8  -2   89.15    3.27
   3   8   1  451.48   17.92
  -3  -8  -1  414.57   16.15
   3   8   0    4.81    1.09
  -3  -8   0    4.28    0.78
  -3  -8   1  511.64   14.87
   3   8  -2   48.22    2.43
  -3  -8   2   47.43    3.06
   3   8  -3  119.26    5.16
  -3  -8   3  123.87    3.89
   3   8  -4    6.01    1.63
  -3  -8   4    6.00    0.94
   3   8  -5  203.18    7.17
  -3  -8   5  188.23    6.28
   3   8  -6  204.97   10.60
  -3  -8   6  204.05    6.54
   3   8  -7  349.16   11.92
  -3  -8   7  326.26   15.84
   3   8  -8  115.50    5.51
  -3  -8   8  109.78    6.11
  -3  -8   9  621.25   22.71
   3   8 -10   58.90    4.82
  -3  -8  10   63.20    2.51
  -3  -8  11 2462.29   83.09
   3   8 -12   19.66    1.84
  -3  -8  12   19.45    1.46
   3   8 -14    2.71    1.32
  -3  -8  14    1.29    1.22
   3   8 -15    0.40    1.87
  -3  -8  15   -0.32    0.92
   3   8 -16  166.93   10.95
  -3  -8  16  163.55    5.90
   3   8 -17    3.78    2.21
  -3  -8  17    4.32    1.00
   3   8 -18   13.11    1.60
  -3  -8  18   11.76    1.95
   3   8 -19   63.81    3.71
  -3  -8  19   64.52    4.65
  -3  -8  20  251.22    9.39
   3   8 -22   67.68    5.40
  -3  -8  22   68.39    4.24
   3   8 -23    0.94    3.13
  -3  -8  23    0.25    1.17
   3   8 -24   71.93    5.25
  -3  -8  24   87.35    6.09
   3   8 -26    3.79    3.73
  -3  -8  26    4.41    1.52
   3   7  25   40.92    3.68
  -3  -7 -25   47.02    3.49
   3   7  24   49.08    4.01
   3   7  23  163.95    7.79
   3   7  22  105.71    6.57
   3   7  21    4.01    2.36
  -3  -7 -21    4.92    1.43
   3   7  20   12.09    2.11
  -3  -7 -20    7.78    1.57
   3   7  19   33.02    2.89
  -3  -7 -19   31.13    3.52
   3   7  18   16.14    2.55
  -3  -7 -18   20.12    3.25
   3   7  17    2.05    1.32
  -3  -7 -17    0.29    1.30
   3   7  16   13.27    1.70
  -3  -7 -16   12.36    2.17
   3   7  15   19.77    1.92
  -3  -7 -15   17.04    1.73
   3   7  14    8.28    1.63
  -3  -7 -14    6.38    2.08
   3   7  13  108.78    6.14
  -3  -7 -13  107.78    6.49
   3   7  12 1159.94   42.38
   3   7  11  146.84    5.03
  -3  -7 -11  145.53    4.97
   3   7  10  104.03    6.55
  -3  -7 -10  104.81    3.67
   3   7   9 1089.73   39.75
   3   7   8   62.93    3.67
  -3  -7  -8   63.90    4.97
   3   7   7  736.33   27.21
  -3  -7  -7  733.63   26.06
   3   7   6    2.59    0.90
  -3  -7  -6    3.60    1.02
   3   7   5 1291.67   50.46
  -3  -7  -5 1265.55   30.44
   3   7   4    1.86    1.02
  -3  -7  -4    2.17    1.30
   3   7   3  260.19   10.71
  -3  -7  -3  257.78   10.06
   3   7   2    2.00    1.22
  -3  -7  -2    3.55    0.87
   3   7   1 1850.38   60.44
  -3  -7  -1 1813.84   63.89
   3   7   0  447.67   20.22
  -3  -7   0  449.66   12.12
  -3  -7   1  200.02    6.76
   3   7  -2  319.03   13.58
  -3  -7   2  299.45    8.71
   3   7  -3  240.08    9.66
  -3  -7   3  237.31    9.09
   3   7  -4  207.70    7.47
  -3  -7   4  197.84   11.30
   3   7  -5 2373.94   90.23
  -3  -7   5 2269.57   79.45
  -3  -7   6  609.42   24.90
   3   7  -7   33.55    1.79
  -3  -7   7   30.74    1.71
   3   7  -8  196.73    9.79
  -3  -7   8  190.50    6.30
   3   7  -9    2.95    1.57
  -3  -7   9    3.32    0.78
   3   7 -10   54.57    3.22
  -3  -7  10   58.01    3.38
  -3  -7  11  475.09   19.84
  -3  -7  12  819.78   34.58
   3   7 -13   33.18    2.05
  -3  -7  13   31.91    2.63
   3   7 -14   61.55    4.81
  -3  -7  14   64.01    2.57
   3   7 -15   -0.89    1.79
  -3  -7  15   -0.38    0.68
  -3  -7  16  406.48   12.22
   3   7 -17   18.03    2.59
  -3  -7  17   17.82    1.44
   3   7 -18  107.03    7.24
  -3  -7  18  106.19    4.87
  -3  -7  19  138.10    7.05
  -3  -7  20  176.69    6.35
  -3  -7  21  157.98    7.71
   3   7 -22   28.01    3.89
  -3  -7  22   27.09    2.24
  -3  -7  23  143.21    5.90
   3   7 -24   57.44    6.41
  -3  -7  24   57.66    3.36
  -3  -7  25   96.32    4.78
  -3  -7  26   74.25    6.06
   3   6  24  115.73    6.41
   3   6  23  206.49   10.47
   3   6  22  561.40   20.95
   3   6  21   13.00    2.16
  -3  -6 -21   14.36    2.49
   3   6  20  273.36   13.65
   3   6  19   48.10    3.57
  -3  -6 -19   45.78    2.54
   3   6  18  194.99    9.12
   3   6  17  288.02    9.00
   3   6  16 1315.56   50.03
   3   6  15  271.00   12.23
   3   6  14  772.59   30.18
   3   6  13   24.07    2.00
  -3  -6 -13   25.74    2.06
   3   6  12 1355.42   50.75
   3   6  11    8.74    1.11
  -3  -6 -11    8.79    1.16
  -3  -6 -10  801.83   28.64
   3   6   9   36.07    2.40
  -3  -6  -9   36.81    2.41
   3   6   8  227.83    6.79
  -3  -6  -8  220.69   10.74
   3   6   7 1740.89   60.52
  -3  -6  -7 1789.80   63.68
   3   6   6  756.15   27.99
  -3  -6  -6  763.91   28.58
   3   6   5 9999.00  333.26
  -3  -6  -5 9457.52  328.28
   3   6   4   36.02    2.79
  -3  -6  -4   33.04    2.11
   3   6   3  792.90   31.18
  -3  -6  -3  797.77   20.18
   3   6   2  125.77    5.41
  -3  -6  -2  121.76    5.13
   3   6   1    8.46    0.89
  -3  -6  -1    7.73    1.57
   3   6   0    5.82    0.98
  -3  -6   0    4.09    0.92
  -3  -6   1 1027.83   26.34
   3   6  -2 1517.68   41.42
  -3  -6   2 1528.55   38.02
   3   6  -3   19.42    1.49
  -3  -6   4 1715.28   41.50
   3   6  -5   28.05    1.87
   3   6  -6 1548.90   60.16
  -3  -6   6 1456.44   50.24
   3   6  -7    1.19    0.98
  -3  -6   7   -0.13    0.71
   3   6  -8  383.06   16.69
  -3  -6   8  375.04   10.30
  -3  -6   9  777.63   27.59
  -3  -6  10   10.39    0.83
   3   6 -11    4.05    1.16
  -3  -6  11    3.11    1.17
  -3  -6  12  552.70   23.68
  -3  -6  13 1335.72   48.57
   3   6 -14 1061.05   39.31
  -3  -6  14 1026.22   39.50
  -3  -6  15  114.96    6.74
   3   6 -16   59.36    4.57
  -3  -6  16   59.12    3.97
   3   6 -17   37.99    2.68
  -3  -6  17   42.86    3.76
  -3  -6  18  166.92    7.47
  -3  -6  19  498.34   14.85
   3   6 -20   -0.98    2.05
  -3  -6  20    0.75    1.08
   3   6 -21   29.58    2.57
  -3  -6  21   35.47    3.81
   3   6 -22  109.33    6.03
  -3  -6  22  119.69    8.14
   3   6 -23  119.57    7.44
  -3  -6  23  122.52    5.79
  -3  -6  24  171.07    7.01
   3   6 -25   66.03    5.76
  -3  -6  25   57.03    4.35
   3   5  25   99.92    5.97
   3   5  24  357.22   16.31
   3   5  22  194.61    9.65
   3   5  21    1.03    1.17
  -3  -5 -21    1.14    1.35
   3   5  20   65.11    3.98
  -3  -5 -20   60.01    4.17
   3   5  19    0.38    1.17
  -3  -5 -19    2.40    1.73
   3   5  18   24.85    1.94
  -3  -5 -18   23.61    2.09
   3   5  17  116.81    6.52
   3   5  16  235.45   10.66
   3   5  15   15.96    1.32
  -3  -5 -15   15.60    2.46
   3   5  14  192.89    9.12
   3   5  13  523.06   19.72
   3   5  12  315.81   13.74
  -3  -5 -12  307.35   11.89
   3   5  11   19.23    2.03
  -3  -5 -11   17.58    1.46
   3   5  10 1221.50   43.10
   3   5   9   83.80    4.47
  -3  -5  -9   83.75    4.38
   3   5   8  207.56    6.11
  -3  -5  -8  200.81   10.43
   3   5   7  882.30   23.44
   3   5   6  718.27   25.23
  -3  -5  -6  699.97   26.64
  -3  -5  -4 5857.81  197.32
  -3  -5  -2 1936.86   45.41
   3   5   1 2516.29   85.01
  -3  -5  -1 2480.74   82.90
   3   5   0  983.11   28.17
  -3  -5   0  979.16   25.36
   3   5  -1 2148.85   54.75
  -3  -5   1 2122.08   74.72
   3   5  -2  513.27   21.61
  -3  -5   2  509.46   14.57
   3   5  -3   68.71    3.95
  -3  -5   3   67.00    2.55
   3   5  -4  118.11    5.92
  -3  -5   4  112.77    4.00
   3   5  -5    5.93    1.38
  -3  -5   5    4.52    0.70
  -3  -5   6    0.14    0.75
   3   5  -7  450.53   17.52
  -3  -5   7  448.75   12.31
   3   5  -8  132.91    4.65
  -3  -5   8  118.98    6.22
   3   5  -9 1380.16   48.18
  -3  -5   9 1324.27   51.32
  -3  -5  10 1727.17   59.20
  -3  -5  11  583.63   21.42
   3   5 -12   96.72    6.16
  -3  -5  12   96.68    4.00
   3   5 -13   31.42    3.08
  -3  -5  13   29.63    1.76
  -3  -5  14   52.67    2.55
  -3  -5  16   24.69    1.41
  -3  -5  17 1640.67   62.49
   3   5 -18   11.39    2.82
  -3  -5  18   11.89    1.82
  -3  -5  19   11.82    1.24
  -3  -5  20  694.91   26.63
  -3  -5  21   11.43    1.35
  -3  -5  23    1.35    1.19
  -3  -5  24  332.72   14.01
   3   5 -25   14.88    2.78
  -3  -5  25   15.63    2.43
   3   5 -26    6.22    2.81
  -3  -5  26    8.12    1.71
   3   4  26   27.10    2.38
   3   4  25   30.70    4.11
  -3  -4 -25   34.89    2.65
   3   4  24   95.11    5.52
   3   4  23   50.51    3.46
  -3  -4 -23   50.84    5.84
   3   4  22  205.94    7.55
   3   4  21   14.12    1.87
  -3  -4 -21   14.06    2.52
   3   4  20    1.82    1.86
  -3  -4 -20    0.11    1.60
   3   4  19  242.43   10.82
   3   4  18   13.95    1.78
  -3  -4 -18   13.95    2.13
   3   4  17  149.95    5.20
   3   4  16   18.80    2.03
  -3  -4 -16   19.90    1.49
   3   4  15   43.75    3.27
  -3  -4 -15   46.51    2.78
   3   4  14    1.52    1.02
  -3  -4 -14    2.68    1.52
   3   4  13 1773.49   60.89
   3   4  12  269.93   12.33
  -3  -4 -12  275.30   10.25
   3   4  11   20.82    1.90
  -3  -4 -11   17.04    1.41
   3   4  10  170.80    5.59
  -3  -4 -10  173.33    8.81
   3   4   9  574.65   20.49
  -3  -4  -9  569.41   20.10
   3   4   8  750.31   27.66
  -3  -4  -8  736.47   20.44
   3   4   7   31.67    2.13
  -3  -4  -7   37.48    2.49
   3   4   6  204.73    9.65
  -3  -4  -6  203.59    6.84
   3   4   5 1142.38   28.77
   3   4   4 1415.47   53.98
  -3  -4  -4 1437.10   34.97
   3   4   3  453.07   19.33
  -3  -4  -3  457.73   12.90
   3   4   2   10.60    1.11
  -3  -4  -2   11.41    1.06
   3   4   1  284.52   11.08
  -3  -4  -1  286.32   10.87
   3   4   0  322.55   11.81
  -3  -4   0  327.95   12.90
  -3  -4   1 2475.82   62.60
  -3  -4   2  444.69   16.88
   3   4  -3  704.58   30.12
  -3  -4   3  695.33   17.25
  -3  -4   4  993.52   25.79
  -3  -4   6 1298.06   34.04
   3   4  -7  439.96   19.98
  -3  -4   7  431.25   12.90
  -3  -4   8  123.90    5.59
   3   4  -9   27.40    2.57
  -3  -4   9   22.33    2.16
   3   4 -10  339.74   15.85
  -3  -4  10  309.38   14.96
  -3  -4  11   50.52    2.95
   3   4 -12  114.11    4.95
  -3  -4  12  109.39    5.78
   3   4 -13   73.80    3.03
  -3  -4  13   73.15    4.70
   3   4 -14   14.52    1.49
  -3  -4  14   13.30    1.68
  -3  -4  15  286.91   12.22
   3   4 -16  384.85   15.92
  -3  -4  16  362.05   14.39
  -3  -4  17   95.22    5.14
   3   4 -18   18.41    1.89
  -3  -4  18   22.14    2.36
   3   4 -19    4.57    2.08
  -3  -4  19    4.55    1.41
  -3  -4  20  210.40    9.20
   3   4 -21   23.95    2.76
  -3  -4  21   27.06    2.02
   3   4 -22   55.76    5.06
  -3  -4  22   60.89    3.82
   3   4 -23   36.27    3.86
  -3  -4  23   41.86    2.76
   3   4 -24    7.52    2.27
  -3  -4  24    8.33    2.17
  -3  -4  25  183.37   10.93
   3   4 -26   10.63    2.55
  -3  -4  26   10.79    1.81
   3   4 -27   20.60    4.03
  -3  -4  27   21.26    2.36
   3   4 -28   11.50    3.44
  -3  -4  28   13.98    1.95
   3   3  27    8.51    2.17
  -3  -3 -27    9.22    2.29
   3   3  25   47.65    2.76
   3   3  24   67.38    4.76
  -3  -3 -24   60.43    7.44
   3   3  23   16.12    2.27
  -3  -3 -23   14.33    2.55
   3   3  22   65.23    3.49
   3   3  21  148.02    6.49
   3   3  20   48.91    3.78
  -3  -3 -20   40.51    3.14
   3   3  19   75.93    4.87
  -3  -3 -19   74.12    3.36
   3   3  18 1457.92   52.14
  -3  -3 -18 1577.07   55.17
   3   3  17   54.06    4.13
  -3  -3 -17   56.13    2.38
   3   3  16   58.71    3.59
  -3  -3 -16   62.25    4.06
   3   3  15   65.01    3.54
  -3  -3 -15   63.52    4.00
   3   3  14  381.95   15.85
  -3  -3 -14  403.19   15.12
   3   3  13  310.63   12.93
  -3  -3 -13  329.22   10.36
   3   3  12    9.98    1.43
  -3  -3 -12    8.43    1.16
   3   3  11   20.39    1.59
  -3  -3 -11   17.72    1.40
   3   3  10    8.39    1.33
  -3  -3 -10    7.98    1.05
   3   3   9  159.14    7.28
  -3  -3  -9  161.59    7.33
   3   3   8 1226.54   46.97
  -3  -3  -8 1255.25   42.37
   3   3   7  403.80   16.39
  -3  -3  -7  408.22   14.82
   3   3   6 2067.13   72.14
  -3  -3  -6 2126.41   75.44
   3   3   5  790.50   28.99
  -3  -3  -5  820.27   32.86
   3   3   4   25.15    1.84
  -3  -3  -4   24.52    2.17
   3   3   3  288.40   11.95
   3   3   2 1308.61   45.21
   3   3   1  459.53   19.22
  -3  -3  -1  451.64   21.25
   3   3   0  166.82    6.05
  -3  -3   0  163.77    8.55
   3   3  -1   80.23    4.01
   3   3  -2    0.25    0.75
  -3  -3   2    1.70    1.02
  -3  -3   3 2653.53   89.45
   3   3  -4  715.05   24.85
  -3  -3   4  714.83   26.72
   3   3  -5  225.39    7.70
  -3  -3   5  210.52   11.73
   3   3  -6  722.86   21.33
  -3  -3   6  711.11   29.45
  -3  -3   8 1759.49   60.60
   3   3  -9  370.97   14.58
  -3  -3   9  362.90   13.60
   3   3 -10   31.21    2.41
  -3  -3  10   32.89    1.54
   3   3 -11  255.45   10.23
  -3  -3  11  245.88    9.65
   3   3 -12   75.45    5.25
  -3  -3  12   71.90    2.79
   3   3 -13  129.60    6.44
  -3  -3  13  128.99    6.44
   3   3 -14   14.68    1.57
  -3  -3  14   13.98    1.43
   3   3 -15  525.79   20.87
  -3  -3  15  507.56   18.99
  -3  -3  16  277.14    9.03
  -3  -3  17  756.29   28.77
  -3  -3  18  508.91   15.19
   3   3 -19 2254.61   86.28
   3   3 -21   14.68    2.24
  -3  -3  21   14.15    1.51
   3   3 -22   24.36    3.22
  -3  -3  22   24.72    1.78
   3   3 -23   14.36    3.22
  -3  -3  23   16.95    1.49
   3   3 -24    7.03    2.30
  -3  -3  24   10.19    1.54
  -3  -3  25  150.56    8.98
  -3  -3  26  142.37    8.03
   3   3 -27    0.17    2.00
  -3  -3  27    1.49    2.05
  -3  -2 -27   -0.43    2.22
   3   2  26    2.27    1.87
  -3  -2 -26   -0.87    1.76
   3   2  25  112.66    6.51
   3   2  24  665.29   26.09
   3   2  23  237.47   11.41
   3   2  22    1.52    1.49
  -3  -2 -22   -0.79    2.08
   3   2  21   86.66    5.73
   3   2  20    1.08    1.06
  -3  -2 -20    1.75    1.17
   3   2  19  283.55   12.62
   3   2  18    1.33    0.97
  -3  -2 -18    0.57    1.62
   3   2  17    3.95    0.97
   3   2  16   77.20    3.14
   3   2  15   94.89    3.71
  -3  -2 -15   93.27    7.03
   3   2  14   25.44    1.89
   3   2  13  286.23   13.30
   3   2  12   14.63    1.36
   3   2  11  133.61    4.47
   3   2  10  493.26   12.65
  -3  -2 -10  488.71   18.95
   3   2   9  190.75    8.36
   3   2   8  964.88   25.21
   3   2   7  286.90   11.54
   3   2   6  110.66    4.59
   3   2   5  425.85   16.34
  -3  -2  -5  440.69   18.55
   3   2   4    9.85    1.32
  -3  -2  -4   10.62    0.79
   3   2   3   53.84    1.90
  -3  -2  -3   51.95    2.68
   3   2   2 1817.58   66.61
  -3  -2  -2 1771.50   43.94
   3   2   1  458.78   17.20
  -3  -2  -1  449.40   11.96
   3   2   0  537.88   15.00
  -3  -2   0  559.18   22.49
   3   2  -1  171.98    8.01
  -3  -2   1  168.76    5.92
   3   2  -2 2153.45   77.90
  -3  -2   2 2157.45   55.05
   3   2  -3  471.74   17.82
  -3  -2   4 1386.40   47.99
   3   2  -6 1862.84   63.35
  -3  -2   6 1796.67   62.79
  -3  -2   7  619.75   24.18
  -3  -2   8  421.73   12.03
   3   2  -9   44.91    3.74
  -3  -2   9   41.81    1.84
   3   2 -10   92.53    4.46
  -3  -2  10   93.61    4.62
   3   2 -11  143.99    7.25
  -3  -2  11  151.00    7.39
   3   2 -12  230.33    7.33
  -3  -2  12  217.77    7.05
   3   2 -13    0.19    0.87
  -3  -2  13    1.29    0.83
   3   2 -14   15.31    1.73
  -3  -2  14   13.81    1.48
   3   2 -15   41.97    3.98
  -3  -2  15   44.41    1.90
  -3  -2  16  431.79   19.28
  -3  -2  17 1433.16   55.52
  -3  -2  18  585.58   23.53
   3   2 -19   36.97    3.00
  -3  -2  19   35.80    2.78
  -3  -2  20  192.65    9.24
  -3  -2  21  219.90    7.46
  -3  -2  22   99.08    4.13
   3   2 -23   54.13    5.19
  -3  -2  23   50.83    2.90
   3   2 -25    1.22    2.16
  -3  -2  25    2.41    1.29
   3   2 -26   55.25    4.24
  -3  -2  26   50.51    4.13
   3   2 -28    8.81    2.35
  -3  -2  28    7.57    1.78
  -3  -2  29   19.34    2.59
   3   1  27    0.76    1.87
   3   1  26    1.75    2.41
  -3  -1 -26    4.38    4.09
   3   1  25    3.67    1.68
   3   1  24  189.02    8.92
   3   1  23   19.87    2.35
   3   1  22  591.82   24.34
   3   1  21   99.19    4.13
   3   1  19   18.41    1.81
  -3  -1 -19   16.95    2.11
   3   1  18   15.95    1.56
  -3  -1 -18   15.96    2.38
   3   1  17    8.70    1.25
  -3  -1 -17    9.81    1.76
   3   1  16   56.30    3.78
  -3  -1 -16   49.02    3.38
   3   1  15  102.00    5.33
  -3  -1 -15  106.00    5.81
   3   1  14    2.16    0.81
  -3  -1 -14    3.98    1.21
   3   1  13  524.92   14.77
   3   1  12   11.98    1.22
  -3  -1 -12   12.36    1.16
   3   1  11  102.60    3.60
  -3  -1 -11  103.25    5.79
   3   1  10  124.14    5.51
  -3  -1 -10  115.33    6.87
   3   1   9 1617.85   55.57
   3   1   8   32.83    2.22
  -3  -1  -8   32.13    1.98
   3   1   7    7.20    0.84
  -3  -1  -7    7.28    0.84
   3   1   6  570.62   21.45
  -3  -1  -6  581.33   21.28
   3   1   5    5.11    0.84
  -3  -1  -5    6.01    0.78
   3   1   4    0.48    0.90
  -3  -1  -4   -0.86    0.57
   3   1   3  116.17    4.27
  -3  -1  -3  122.11    4.33
   3   1   2 1169.47   41.80
  -3  -1  -2 1189.41   31.40
   3   1   1  202.59    8.28
  -3  -1  -1  200.95    5.63
   3   1   0   22.61    1.87
  -3  -1   0   23.29    2.03
   3   1  -1   75.15    3.76
  -3  -1   1   75.53    3.16
   3   1  -2  625.81   17.99
  -3  -1   2  645.33   23.91
  -3  -1   3    0.68    0.52
  -3  -1   4   39.59    1.54
  -3  -1   5  216.03    8.87
   3   1  -6  358.84   13.14
  -3  -1   6  339.42   13.79
   3   1  -7   52.92    3.87
  -3  -1   7   48.19    1.84
   3   1  -8  526.63   18.87
  -3  -1   8  524.46   21.06
   3   1  -9  277.28   11.81
  -3  -1   9  259.03   11.54
   3   1 -10   47.22    3.35
  -3  -1  10   41.64    1.92
   3   1 -12   58.32    3.74
  -3  -1  12   54.19    2.21
   3   1 -13  117.57    3.95
  -3  -1  13  120.79    6.93
   3   1 -14   22.55    2.36
  -3  -1  14   22.87    1.29
   3   1 -15  320.49   16.06
  -3  -1  16 2027.42   67.80
   3   1 -17   59.44    4.03
  -3  -1  17   60.30    3.28
  -3  -1  21    1.95    1.25
   3   1 -22   79.55    4.63
  -3  -1  22   77.42    4.16
   3   1 -23   26.07    3.55
  -3  -1  23   30.69    2.86
   3   1 -24   -0.10    1.98
  -3  -1  24   -0.75    1.49
   3   1 -26   17.44    2.60
  -3  -1  26   20.55    3.06
  -3  -1  27   48.06    2.63
   3   1 -28    2.19    2.14
  -3  -1  28    2.95    1.95
  -3  -1  29   12.25    1.79
   3   0  26    0.10    1.35
  -3   0 -26   -1.13    2.78
   3   0  25   57.40    4.57
   3   0  24    1.54    1.44
  -3   0 -24   -1.46    2.68
   3   0  23   12.66    1.87
  -3   0 -23   10.82    2.25
   3   0  22    0.05    1.76
  -3   0 -22   -0.81    1.70
   3   0  21 1551.14   59.58
   3   0  20    2.49    1.59
  -3   0 -20    0.79    1.51
  -3   0 -19 1925.55   67.99
   3   0  18   -0.25    0.79
  -3   0 -18    0.60    1.57
   3   0  17  282.58   13.61
   3   0  16    0.03    1.19
  -3   0 -16    0.44    0.87
   3   0  15 1540.05   38.70
   3   0  14    0.32    0.90
  -3   0 -14   -0.19    1.13
   3   0  13    4.30    0.90
  -3   0 -13    3.33    0.94
   3   0  12    0.33    0.65
  -3   0 -12    0.89    0.94
   3   0  11 2413.49   79.45
   3   0  10   -0.54    0.62
  -3   0 -10    1.25    0.79
   3   0   9   53.87    2.97
  -3   0  -9   54.02    2.89
   3   0   8    0.11    0.59
  -3   0  -8   -0.14    0.60
   3   0   7  712.97   19.98
   3   0   6   -0.36    0.60
  -3   0  -6   -1.19    0.83
   3   0   5  116.76    5.36
  -3   0  -5  122.33    5.59
   3   0   4   -0.24    0.43
  -3   0  -4    0.17    0.76
   3   0   3  117.79    5.24
  -3   0  -3  118.93    5.65
   3   0   2   -0.13    0.70
  -3   0  -2    0.87    0.46
   3   0   1   11.63    0.92
  -3   0  -1   12.15    1.00
   3   0   0   -1.24    0.76
  -3   0   0    0.22    0.48
   3   0  -1 1275.27   46.21
  -3   0   1 1309.68   46.16
   3   0  -2   -0.52    0.51
  -3   0   2    0.22    0.51
  -3   0   3   80.45    3.01
   3   0  -4   -0.02    0.75
  -3   0   4   -0.22    0.60
   3   0  -5   47.97    2.52
  -3   0   5   49.60    2.92
   3   0  -6   -0.02    0.87
  -3   0   6   -0.87    0.65
   3   0  -8    0.44    0.62
  -3   0   8   -0.27    0.44
   3   0 -10    0.05    0.95
  -3   0  10   -0.32    0.65
   3   0 -12    0.36    0.71
  -3   0  12   -0.67    0.71
  -3   0  13 1001.07   37.12
   3   0 -14   -0.02    0.62
  -3   0  14   -0.30    0.68
  -3   0  15  515.44   15.52
   3   0 -16    0.00    1.24
  -3   0  16    0.19    0.92
   3   0 -17  125.68    6.22
  -3   0  17  125.06    7.49
   3   0 -18    0.33    1.51
  -3   0  18    0.05    1.08
  -3   0  19  158.01    5.55
   3   0 -20    1.71    1.27
  -3   0  20    0.46    1.22
  -3   0  21  671.56   31.91
   3   0 -22   -0.94    2.16
  -3   0  22   -0.41    0.81
   3   0 -23   80.82    6.28
  -3   0  23   85.31    6.54
   3   0 -24    1.22    2.38
  -3   0  24   -0.08    0.95
   3   0 -25   23.64    2.03
  -3   0  25   24.47    2.97
  -3   0  26    0.76    1.22
   3   0 -28   -0.70    3.01
  -3   0  28    0.00    1.78
   3  -1  27    3.65    1.59
  -3   1 -27    2.92    2.63
   3  -1  26    1.32    1.57
  -3   1 -26    1.60    2.40
   3  -1  25    4.84    1.24
  -3   1 -25    4.30    2.95
   3  -1  24  181.83   11.98
   3  -1  23   23.34    2.17
  -3   1 -23   22.63    2.65
   3  -1  21   95.45    7.24
   3  -1  20  335.86   14.17
   3  -1  19   20.61    2.16
  -3   1 -19   17.84    1.76
   3  -1  18   17.28    1.54
  -3   1 -18   14.41    1.67
   3  -1  17    8.06    1.25
  -3   1 -17    7.97    1.36
   3  -1  16   50.13    2.79
  -3   1 -16   56.17    3.54
   3  -1  15  100.11    3.87
   3  -1  14    1.92    1.19
  -3   1 -14    2.27    1.06
   3  -1  13  479.41   17.09
   3  -1  12   12.96    1.05
  -3   1 -12   15.04    1.32
   3  -1  11   97.80    4.13
  -3   1 -11  104.75    5.30
   3  -1  10  114.25    5.11
  -3   1 -10  118.53    4.44
   3  -1   9 1705.06   57.13
   3  -1   8   32.32    1.63
  -3   1  -8   33.24    1.76
   3  -1   7    8.81    0.90
  -3   1  -7    7.76    0.95
   3  -1   6  560.99   21.47
  -3   1  -6  578.35   21.04
   3  -1   5    5.08    0.63
  -3   1  -5    5.57    0.75
   3  -1   4    0.08    0.44
  -3   1  -4   -0.14    0.40
   3  -1   3  119.20    5.22
  -3   1  -3  113.43    5.22
   3  -1   2 1164.18   40.73
  -3   1  -2 1194.47   40.34
   3  -1   1  206.60    8.84
  -3   1  -1  208.67    8.24
   3  -1   0   20.98    1.51
  -3   1   0   23.48    1.44
   3  -1  -1   76.71    3.65
  -3   1   1   78.31    4.16
  -3   1   2  614.27   15.65
  -3   1   3    1.27    0.57
  -3   1   4   36.73    2.21
   3  -1  -5  207.16    9.16
  -3   1   5  225.03   10.30
   3  -1  -6  331.26   14.42
  -3   1   6  322.41   13.49
   3  -1  -7   50.37    2.98
  -3   1   7   51.71    3.22
   3  -1  -8  529.42   22.28
  -3   1   8  496.24   20.30
   3  -1  -9  250.49   10.63
  -3   1   9  234.69   10.11
   3  -1 -10   39.97    2.65
  -3   1  10   39.69    2.43
  -3   1  11 1452.63   52.16
   3  -1 -12   56.17    3.25
  -3   1  12   50.48    2.76
   3  -1 -13  117.00    6.01
  -3   1  13  113.55    6.39
   3  -1 -14   20.37    1.92
  -3   1  14   25.09    2.13
  -3   1  15  489.86   19.53
  -3   1  16 1952.80   69.77
   3  -1 -17   54.40    3.32
  -3   1  17   52.40    3.46
  -3   1  18 2232.22   80.59
   3  -1 -19  838.27   31.45
  -3   1  19  813.45   33.10
   3  -1 -21    2.29    1.84
  -3   1  21    3.49    1.30
   3  -1 -22   78.48    5.74
  -3   1  22   68.65    3.73
   3  -1 -23   27.58    2.68
  -3   1  23   28.64    2.32
   3  -1 -24    1.51    2.19
  -3   1  24    0.25    1.08
  -3   1  25  186.89    9.47
   3  -1 -26   23.45    3.11
  -3   1  26   22.53    2.78
  -3   1  27   44.75    2.65
   3  -1 -28    1.17    2.32
  -3   1  28   -1.79    2.24
   3  -1 -29   12.74    3.24
  -3   1  29    9.51    2.55
   3  -2  26    2.02    1.41
  -3   2 -26   -1.60    3.28
   3  -2  25  102.40    5.62
  -3   2 -25  107.09    7.05
   3  -2  23  234.85   10.38
   3  -2  22   -0.32    1.08
  -3   2 -22   -0.94    2.21
   3  -2  21   80.50    4.71
   3  -2  20   -0.78    1.62
  -3   2 -20   -0.22    1.11
   3  -2  19  267.17   11.68
   3  -2  18    1.35    1.02
  -3   2 -18    1.00    1.57
   3  -2  17    5.46    1.49
  -3   2 -17    3.03    1.46
   3  -2  16   63.96    3.21
  -3   2 -16   70.18    3.89
   3  -2  15   87.54    3.71
   3  -2  14   21.85    1.82
  -3   2 -14   21.49    1.38
   3  -2  13  250.40    9.41
   3  -2  12   15.03    1.08
  -3   2 -12   14.57    1.30
   3  -2  11  131.17    5.74
  -3   2 -11  143.62    6.51
   3  -2  10  462.13   16.46
   3  -2   9  188.48    7.97
  -3   2  -9  192.59    9.30
   3  -2   8  909.89   32.67
  -3   2  -8  931.27   36.08
   3  -2   7  283.06   12.35
  -3   2  -7  288.97   12.22
   3  -2   6  106.84    5.03
  -3   2  -6  117.44    5.25
   3  -2   5  419.65   16.60
  -3   2  -5  409.95   16.12
   3  -2   4   10.06    0.98
  -3   2  -4    9.24    0.86
   3  -2   3   50.49    2.81
  -3   2  -3   53.95    2.63
   3  -2   1  423.14   14.77
  -3   2  -1  440.09   16.01
   3  -2   0  541.61   19.12
  -3   2   0  546.82   19.36
  -3   2   1  164.62    7.62
  -3   2   3  447.21   16.25
   3  -2  -6 1728.34   58.90
   3  -2  -7  624.17   22.96
  -3   2   7  609.70   23.80
   3  -2  -8  426.47   15.87
  -3   2   8  421.04   16.85
   3  -2  -9   42.88    2.59
  -3   2   9   39.18    2.65
   3  -2 -10   91.86    5.20
  -3   2  10   90.02    4.95
   3  -2 -11  146.10    6.06
  -3   2  11  142.26    6.70
   3  -2 -12  218.42    9.54
  -3   2  12  216.98    9.65
   3  -2 -13   -0.54    0.71
  -3   2  13    0.32    0.65
   3  -2 -14   16.66    1.36
  -3   2  14   15.53    1.32
   3  -2 -15   39.84    2.98
  -3   2  15   38.89    3.00
  -3   2  17 1156.36   42.65
  -3   2  18  518.79   20.96
   3  -2 -19   31.09    2.73
  -3   2  19   41.07    2.35
  -3   2  20  172.07    8.58
  -3   2  21  193.80   11.23
  -3   2  22   87.64    4.47
  -3   2  23   46.70    3.48
   3  -2 -25    2.19    1.89
  -3   2  25    2.75    1.70
   3  -2 -26   46.05    4.17
  -3   2  26   51.10    3.94
   3  -2 -28    4.60    3.41
  -3   2  28    5.63    1.56
   3  -2 -29   16.77    2.90
  -3   2  29   18.06    2.19
   3  -3  27    7.95    1.98
  -3   3 -27   11.33    3.87
  -3   3 -26  133.23    9.55
   3  -3  25   39.86    3.52
  -3   3 -25   35.32    5.90
   3  -3  24   60.52    5.97
   3  -3  23   12.08    2.11
  -3   3 -23   14.84    2.32
   3  -3  22   53.17    3.95
  -3   3 -22   54.14    4.13
   3  -3  21  132.45    7.27
   3  -3  20   34.04    2.43
  -3   3 -20   38.29    3.62
   3  -3  19   68.34    3.67
  -3   3 -19   73.29    5.63
   3  -3  17   51.32    2.60
  -3   3 -17   49.84    3.19
   3  -3  16   55.21    4.11
  -3   3 -16   58.22    3.19
   3  -3  15   53.92    3.55
  -3   3 -15   55.95    3.05
   3  -3  14  323.09   13.08
   3  -3  13  277.64   10.98
   3  -3  12    8.82    1.16
  -3   3 -12    8.71    0.84
   3  -3  11   16.90    1.36
  -3   3 -11   16.98    1.33
   3  -3  10    8.47    0.86
  -3   3 -10    8.66    1.00
   3  -3   9  151.24    7.03
  -3   3  -9  150.49    6.63
   3  -3   8 1173.61   43.75
   3  -3   7  370.82   15.17
   3  -3   5  747.91   29.20
   3  -3   4   23.85    1.60
  -3   3  -4   25.20    1.59
   3  -3   3  274.90   10.35
   3  -3   2 1280.18   43.40
   3  -3   1  446.12   16.09
   3  -3   0  160.25    5.82
  -3   3   0  158.43    6.14
  -3   3   1   77.61    3.05
  -3   3   2    0.14    0.19
   3  -3  -4  705.72   25.17
   3  -3  -5  209.52    8.17
  -3   3   5  211.03    8.62
   3  -3  -9  330.01   13.85
   3  -3 -10   31.29    2.00
  -3   3  10   31.39    2.22
   3  -3 -11  246.04   11.39
  -3   3  11  247.21    9.66
   3  -3 -12   70.07    3.90
  -3   3  12   67.99    3.62
   3  -3 -13  124.71    6.16
  -3   3  13  123.37    5.82
   3  -3 -14   14.19    1.51
  -3   3  14   14.19    1.17
  -3   3  15  454.27   17.92
   3  -3 -16  220.66   10.77
  -3   3  16  232.85   11.08
  -3   3  18  434.17   19.09
  -3   3  20  467.52   22.58
   3  -3 -21   12.44    2.57
  -3   3  21   13.52    1.87
   3  -3 -22   19.74    1.84
  -3   3  22   22.49    2.19
   3  -3 -23   14.38    2.51
  -3   3  23   15.27    2.00
   3  -3 -24    7.00    2.67
  -3   3  24    6.08    1.25
  -3   3  25  136.96    7.17
  -3   3  26  119.34    6.43
   3  -3 -27   -0.17    2.94
  -3   3  27    0.29    1.19
   3  -4  26   20.52    3.08
  -3   4 -26   29.05    3.09
   3  -4  25   26.61    2.46
  -3   4 -25   28.67    3.35
   3  -4  24   75.15    4.65
   3  -4  23   48.24    3.13
  -3   4 -23   46.95    3.70
   3  -4  21   11.46    1.68
  -3   4 -21   12.03    2.25
   3  -4  20    1.14    1.30
  -3   4 -20    1.89    1.84
   3  -4  19  205.32   10.71
   3  -4  18   11.25    1.33
  -3   4 -18   10.96    1.59
   3  -4  17  127.63    6.41
   3  -4  16   17.42    1.52
  -3   4 -16   15.60    1.79
   3  -4  15   40.80    2.21
   3  -4  14    1.90    0.95
  -3   4 -14    2.13    1.27
   3  -4  13 1471.31   53.98
   3  -4  12  251.18    9.49
   3  -4  11   17.55    1.16
  -3   4 -11   15.69    1.35
   3  -4  10  152.08    6.59
  -3   4 -10  165.08    7.68
   3  -4   9  520.09   19.33
   3  -4   8  703.74   26.55
   3  -4   7   30.23    1.95
  -3   4  -7   28.90    1.43
   3  -4   6  196.72    8.19
  -3   4  -6  203.94    7.57
   3  -4   5 1068.21   37.26
   3  -4   4 1352.35   45.86
  -3   4  -4 1320.62   47.60
   3  -4   3  414.60   15.92
  -3   4  -3  438.01   18.79
   3  -4   2    9.74    0.78
  -3   4  -2    9.81    0.79
   3  -4   1  260.63    9.82
   3  -4   0  295.62    9.97
  -3   4   4  972.19   33.16
   3  -4  -5    0.29    0.35
  -3   4   5    0.03    0.30
   3  -4  -7  418.49   16.73
  -3   4   7  424.73   17.19
   3  -4  -8  117.55    5.63
  -3   4   8  118.50    5.40
   3  -4  -9   22.36    1.67
  -3   4   9   21.41    1.54
   3  -4 -10  307.44   12.85
  -3   4  10  307.21   12.12
   3  -4 -11   49.49    3.03
  -3   4  11   48.19    3.06
   3  -4 -12  107.59    6.16
  -3   4  12  101.10    4.51
   3  -4 -13   64.35    3.32
  -3   4  13   64.08    3.14
   3  -4 -14   11.36    1.40
  -3   4  14   13.61    1.30
   3  -4 -15  226.47   10.11
  -3   4  15  221.44   10.25
  -3   4  16  290.78   11.52
   3  -4 -17   73.47    3.71
  -3   4  17   74.88    4.08
   3  -4 -18   15.53    1.44
  -3   4  18   14.34    1.89
   3  -4 -19    2.24    1.62
  -3   4  19    3.51    0.97
  -3   4  20  163.77    7.30
   3  -4 -21   23.01    2.60
  -3   4  21   23.50    1.62
  -3   4  22   46.83    3.06
   3  -4 -23   29.66    2.59
  -3   4  23   29.94    2.59
   3  -4 -24    5.70    1.98
  -3   4  24    5.74    1.87
   3  -4 -26    4.97    3.06
  -3   4  26    9.27    2.46
   3  -4 -27   12.96    3.60
  -3   4  27   20.93    3.27
  -3   4  28   12.65    2.84
   3  -5  25   75.09    4.38
   3  -5  22  155.83    7.82
   3  -5  21    0.70    1.13
  -3   5 -21   -0.27    1.65
   3  -5  20   57.33    3.67
   3  -5  19    2.36    1.05
  -3   5 -19    1.27    2.11
   3  -5  18   22.34    2.36
  -3   5 -18   19.68    2.30
   3  -5  17  101.05    6.49
   3  -5  16  210.32    9.71
   3  -5  15   12.28    1.33
  -3   5 -15   14.31    1.75
   3  -5  14  154.29    6.39
   3  -5  13  396.66   16.71
   3  -5  12  241.59   10.27
   3  -5  11   18.72    1.75
  -3   5 -11   17.58    1.40
   3  -5  10 1093.96   41.26
   3  -5   9   75.77    4.21
   3  -5   8  192.02    9.04
   3  -5   7  770.52   27.50
   3  -5  -4   95.78    3.92
  -3   5   4   94.61    3.71
   3  -5  -5    5.81    0.62
  -3   5   5    5.27    0.57
  -3   5   6    0.44    0.43
   3  -5  -7  393.43   15.17
  -3   5   7  391.17   14.65
   3  -5  -8  115.38    5.66
  -3   5   8  109.78    5.08
  -3   5  11  523.62   19.61
   3  -5 -12   81.12    3.89
  -3   5  12   88.51    4.00
   3  -5 -13   24.79    2.08
  -3   5  13   28.36    1.75
   3  -5 -14   39.65    3.05
  -3   5  14   39.29    2.13
   3  -5 -16   16.07    1.32
  -3   5  16   18.65    1.27
   3  -5 -18    7.95    1.44
  -3   5  18    6.03    1.44
   3  -5 -19    7.35    1.76
  -3   5  19    6.90    1.51
   3  -5 -21    5.68    2.13
  -3   5  21    6.81    1.67
   3  -5 -23    1.25    2.19
  -3   5  23    0.49    1.13
  -3   5  24  257.89   11.82
   3  -5 -25    8.76    3.48
  -3   5  25   12.27    2.22
   3  -5 -26    6.55    2.95
  -3   5  26    5.01    2.03
  -3   6 -24   78.91    6.17
   3  -6  21   12.52    2.00
  -3   6 -21   12.23    2.65
   3  -6  20  229.79    9.77
   3  -6  19   40.81    2.97
  -3   6 -19   35.97    3.73
   3  -6  18  163.11    7.19
   3  -6  17  223.50   10.28
   3  -6  15  209.25    9.92
   3  -6  14  574.14   22.22
   3  -6  13   16.39    1.65
  -3   6 -13   14.63    1.51
   3  -6  12 1024.30   38.32
   3  -6  11    7.74    0.92
  -3   6 -11    5.86    1.24
   3  -6  10  609.72   21.17
   3  -6   9   32.50    1.79
  -3   6  -9   33.43    2.33
   3  -6   8  196.89    7.85
   3  -6   7 1535.02   51.79
   3  -6   4   32.86    1.84
  -3   6  -4   28.80    1.78
   3  -6   3  671.21   22.52
   3  -6   2  104.30    4.21
  -3   6  -2   99.81    4.86
   3  -6   1    9.04    0.62
   3  -6   0    4.24    0.24
   3  -6  -3   15.28    0.68
   3  -6  -5   22.36    1.16
  -3   6   5   24.39    1.49
   3  -6  -7    0.59    0.38
  -3   6   7   -0.14    0.48
  -3   6   8  325.69   11.66
  -3   6   9  658.54   24.33
   3  -6 -10    7.89    0.79
  -3   6  10    9.06    1.02
   3  -6 -11    3.62    0.68
  -3   6  11    3.90    0.71
  -3   6  12  425.14   15.14
  -3   6  13 1025.76   36.27
  -3   6  14  719.35   25.83
  -3   6  15   72.07    4.19
  -3   6  16   33.05    2.49
  -3   6  17   24.55    2.16
  -3   6  18   96.68    5.79
  -3   6  19  305.72   13.19
   3  -6 -20   -0.19    1.30
  -3   6  20   -0.17    1.05
   3  -6 -21   22.63    2.11
  -3   6  21   23.18    2.52
  -3   6  22   82.59    4.43
  -3   6  23   84.80    4.79
  -3   6  25   46.80    4.89
  -3   7 -25   36.27    3.87
   3  -7  24   30.29    3.09
  -3   7 -24   34.32    4.28
   3  -7  22   82.51    6.78
   3  -7  21    2.36    1.78
  -3   7 -21    1.29    2.62
   3  -7  20    6.24    1.71
   3  -7  19   20.95    1.73
  -3   7 -19   20.39    2.27
   3  -7  18   13.76    1.48
  -3   7 -18   16.33    2.30
   3  -7  17    0.14    0.89
  -3   7 -17   -0.14    1.78
   3  -7  16    9.97    1.16
  -3   7 -16    9.47    1.90
   3  -7  15   11.44    1.48
  -3   7 -15   11.90    1.97
   3  -7  14    4.40    1.24
  -3   7 -14    3.65    1.41
   3  -7  13   73.34    4.19
   3  -7  12  790.12   31.93
   3  -7  11  101.27    4.78
   3  -7  10   79.15    3.63
   3  -7   8   56.25    3.01
  -3   7  -8   58.49    3.74
   3  -7   7  629.03   21.93
   3  -7   6    1.60    0.51
  -3   7  -6    1.11    0.71
   3  -7   5 1098.42   38.00
   3  -7   4    1.48    0.35
  -3   7  -4    1.73    0.83
   3  -7   3  221.90    8.65
   3  -7   2    2.82    0.33
   3  -7   0  368.55   12.50
   3  -7  -1  175.56    4.70
   3  -7  -2  267.77    9.19
   3  -7  -3  209.49    7.81
   3  -7  -4  168.73    6.81
   3  -7  -6  509.26   18.91
   3  -7  -7   25.96    1.65
  -3   7   7   29.69    1.95
   3  -7  -8  177.39    8.36
  -3   7   8  168.61    7.11
   3  -7  -9    2.51    0.52
  -3   7   9    1.81    0.65
   3  -7 -10   44.86    2.81
  -3   7  10   46.00    2.43
  -3   7  12  626.36   25.25
   3  -7 -13   19.88    2.17
  -3   7  13   23.71    1.97
   3  -7 -14   41.29    3.52
  -3   7  14   38.96    2.90
   3  -7 -15   -0.27    0.98
  -3   7  15    0.57    1.02
   3  -7 -16  237.18   12.09
  -3   7  16  223.47    9.92
   3  -7 -17   10.54    1.46
  -3   7  17   11.30    1.75
  -3   7  18   62.33    3.55
  -3   7  19   83.53    4.09
  -3   7  20  122.11    5.79
  -3   7  21  114.23    6.60
   3  -7 -22   17.41    2.46
  -3   7  22   21.87    2.46
  -3   7  23  101.43    5.71
  -3   7  24   40.08    3.60
  -3   7  25   70.44    4.62
  -3   7  26   58.51    4.28
   3  -8  22   68.17    5.05
   3  -8  21   18.04    2.27
  -3   8 -21   19.07    3.24
   3  -8  20   40.02    2.13
  -3   8 -20   40.48    4.73
   3  -8  19   72.34    3.79
  -3   8 -19   65.28    4.87
   3  -8  17   11.60    1.60
  -3   8 -17   11.87    2.48
   3  -8  16   26.56    2.86
  -3   8 -16   23.09    2.62
   3  -8  15  110.46    5.76
   3  -8  14   36.77    2.06
   3  -8  13   35.81    2.08
  -3   8 -13   42.75    3.25
   3  -8  12    0.90    0.83
  -3   8 -12    1.44    1.32
   3  -8  11  101.35    5.11
   3  -8  10   49.10    2.57
   3  -8   9  146.51    6.87
   3  -8   8   59.79    3.30
   3  -8   7  933.20   33.67
   3  -8   6  135.26    5.44
   3  -8   5  407.57   14.80
   3  -8   4   21.10    1.36
  -3   8  -4   20.07    1.68
   3  -8   2   74.63    2.40
   3  -8   1  346.88    9.04
   3  -8   0    3.27    0.35
   3  -8  -1  412.38   15.07
   3  -8  -2   36.61    1.35
   3  -8  -3   96.13    3.57
   3  -8  -4    5.08    0.49
   3  -8  -6  181.45    6.49
  -3   8   6  164.52    6.46
   3  -8  -7  292.28   12.23
  -3   8   7  282.33   11.60
  -3   8   8   79.18    3.44
   3  -8 -10   47.05    3.06
  -3   8  10   44.02    2.73
   3  -8 -12   12.42    1.25
  -3   8  12   14.03    1.40
   3  -8 -14    0.75    0.87
  -3   8  14    0.46    1.03
   3  -8 -15    0.98    0.95
  -3   8  15   -0.51    1.02
  -3   8  16   95.00    5.97
   3  -8 -17    1.87    1.21
  -3   8  17    2.40    1.08
  -3   8  18    7.44    1.71
  -3   8  19   39.91    3.13
  -3   8  20  146.53    8.78
   3  -8 -22   39.78    4.67
  -3   8  22   48.19    3.73
   3  -8 -23   -0.49    1.68
  -3   8  23    1.59    2.08
  -3   8  24   51.27    4.14
   3  -8 -26    1.41    2.52
  -3   8  26    4.36    2.43
  -3   9 -22   65.09    4.78
   3  -9  20   34.78    2.87
  -3   9 -20   37.31    3.38
   3  -9  19    2.73    1.13
  -3   9 -19    5.22    2.19
   3  -9  17   -0.05    1.44
  -3   9 -17    0.65    2.14
   3  -9  16  273.60   12.62
   3  -9  15   24.48    1.90
   3  -9  14   13.95    1.48
  -3   9 -14    8.52    1.86
   3  -9  13  123.79    6.13
   3  -9  12   33.77    2.08
   3  -9  11   52.92    3.25
   3  -9  10   22.06    1.79
  -3   9 -10   16.55    1.75
   3  -9   9  110.66    5.76
   3  -9   8    5.73    0.79
  -3   9  -8    3.40    1.06
   3  -9   6    5.74    0.83
   3  -9   4  285.80   11.25
   3  -9   3    0.27    0.44
   3  -9   2  416.95   10.82
   3  -9   1   82.42    2.48
   3  -9   0  207.30    5.73
   3  -9  -1  151.75    4.33
   3  -9  -2  167.11    4.70
   3  -9  -4    7.62    0.52
   3  -9  -6  212.46    8.54
   3  -9  -7   39.58    2.13
  -3   9   7   38.67    2.09
  -3   9   8  246.51   10.58
  -3   9   9  101.64    5.35
  -3   9  11   44.59    2.40
  -3   9  12  438.58   16.57
  -3   9  13   62.95    3.03
   3  -9 -14    0.84    0.87
  -3   9  14    0.19    0.81
   3  -9 -15    9.24    1.51
  -3   9  15    8.03    1.25
  -3   9  16  227.64    9.33
   3  -9 -17    1.56    1.27
  -3   9  17    1.17    1.38
   3  -9 -19   -1.68    1.51
  -3   9  19   -0.87    1.16
   3  -9 -20    3.36    1.70
  -3   9  20    5.78    1.87
   3  -9 -21   13.01    2.33
  -3   9  21   16.26    2.02
  -3   9  22   58.28    4.16
   3  -9 -24   -1.16    1.71
  -3   9  24   -0.92    2.24
  -3   9  25   17.95    2.32
   3 -10  22    6.47    1.49
   3 -10  21    6.22    1.48
   3 -10  19   41.88    2.36
  -3  10 -19   38.54    4.41
   3 -10  18    1.97    1.05
  -3  10 -18    1.27    2.27
   3 -10  17    1.35    1.43
   3 -10  16   18.53    2.22
   3 -10  15  120.28    6.90
   3 -10  14    2.21    1.17
  -3  10 -14    2.24    1.76
   3 -10  13    3.90    0.95
  -3  10 -13    5.25    1.86
   3 -10  12   51.49    2.92
   3 -10  11   31.29    2.05
  -3  10 -11   27.75    2.48
   3 -10   9   -0.25    0.70
  -3  10  -9    1.36    1.29
   3 -10   8  152.56    7.47
   3 -10   7   88.81    3.76
   3 -10   6   64.74    3.03
   3 -10   5 1359.57   46.45
   3 -10   4   26.99    1.17
   3 -10   3  212.13    6.03
   3 -10   2  199.72    5.82
   3 -10   1   70.96    2.38
   3 -10   0  117.31    3.79
   3 -10  -1  100.56    3.16
   3 -10  -2   88.32    3.89
   3 -10  -3  320.28    8.54
   3 -10  -5   12.46    1.08
   3 -10  -6  234.64    9.46
   3 -10  -7   38.78    2.60
   3 -10  -9   12.15    1.03
  -3  10   9   12.47    1.33
  -3  10  10  553.99   22.56
  -3  10  13   56.43    3.36
  -3  10  14  222.26   10.49
   3 -10 -15    9.87    1.33
  -3  10  15   11.65    1.73
  -3  10  16   29.40    2.43
  -3  10  17  151.89    6.79
  -3  10  18   51.37    3.28
   3 -10 -19   19.11    2.55
  -3  10  19   19.60    2.16
   3 -10 -21    4.73    2.02
  -3  10  21    8.11    2.29
   3 -10 -22   10.50    2.24
  -3  10  22    9.82    1.92
   3 -10 -23    0.71    2.00
  -3  10  23    3.49    1.81
  -3  10  24  112.98    7.22
   3 -11  21   27.17    2.97
  -3  11 -21   27.42    5.70
  -3  11 -20   59.66    6.03
   3 -11  19   83.40    5.24
   3 -11  18  271.84   13.42
   3 -11  17   27.71    2.71
   3 -11  16   21.30    2.00
  -3  11 -16   22.34    3.06
   3 -11  15    1.43    1.24
  -3  11 -15    4.36    2.38
   3 -11  14    0.06    1.08
   3 -11  12  117.65    6.79
   3 -11  11   12.73    1.03
   3 -11  10    2.73    0.84
  -3  11 -10    1.79    1.40
   3 -11   9  307.91   12.49
   3 -11   8    3.89    0.81
  -3  11  -8    4.90    1.44
   3 -11   7  809.32   30.26
   3 -11   6   10.20    0.90
   3 -11   5   20.61    1.05
   3 -11   4   51.65    1.86
   3 -11   3   67.30    2.38
   3 -11   2  256.87    6.86
   3 -11   1    2.78    0.46
   3 -11   0   35.81    1.65
   3 -11  -1  268.06    7.82
   3 -11  -2    4.65    0.44
   3 -11  -3  213.44    6.46
   3 -11  -4   43.76    1.87
   3 -11  -6    7.84    0.78
   3 -11  -8   13.23    1.30
   3 -11  -9   31.45    2.24
  -3  11   9   29.28    1.95
   3 -11 -11   16.52    1.44
  -3  11  11   15.42    1.51
   3 -11 -12   59.98    3.22
  -3  11  12   50.73    3.13
   3 -11 -13    3.00    0.97
  -3  11  13    4.54    1.24
  -3  11  14   14.30    1.60
   3 -11 -15   20.25    2.33
  -3  11  15   26.12    2.43
  -3  11  16   79.28    5.06
  -3  11  17   64.84    3.86
   3 -11 -18   13.82    1.79
  -3  11  18   12.23    2.21
   3 -11 -23    1.40    1.89
  -3  11  23    5.68    2.52
   3 -12  15   -0.02    1.27
   3 -12  14    6.19    1.22
  -3  12 -14    7.16    2.14
   3 -12  13   14.61    1.78
   3 -12  12    1.25    1.09
   3 -12  11   81.05    4.43
   3 -12  10    4.57    0.92
   3 -12   9   -0.19    0.73
   3 -12   8    1.27    0.75
   3 -12   5  561.05   20.04
   3 -12   4  223.06    6.71
   3 -12   3   79.96    2.70
   3 -12   2   85.93    3.00
   3 -12   1   64.23    2.35
   3 -12   0   57.54    2.44
   3 -12  -1  143.83    5.03
   3 -12  -2   29.05    1.30
   3 -12  -4    6.54    0.62
   3 -12  -5   -0.43    0.56
   3 -12  -6   62.84    2.79
  -3  12  11   97.13    5.08
   3 -12 -12    1.19    0.75
  -3  12  12    0.49    1.22
  -3  12  13  108.46    5.51
   3 -12 -15    9.09    1.63
  -3  12  15    9.09    1.76
   3 -12 -16    1.25    1.13
  -3  12  16    2.24    1.51
   3 -12 -17    1.36    1.29
  -3  12  17    1.62    1.81
   3 -12 -20    4.52    1.65
  -3  12  20    7.47    1.73
  -3  12  21   17.68    2.59
   3 -13  18    4.00    1.43
  -3  13 -18    6.82    2.95
   3 -13  17   18.23    2.16
   3 -13  16  124.71    6.20
   3 -13  15   43.80    4.09
  -3  13 -15   40.37    4.17
   3 -13  13   93.64    5.00
   3 -13  12    9.27    1.46
   3 -13  11   83.13    4.24
   3 -13  10  130.29    5.54
   3 -13   9   64.28    2.60
   3 -13   8   -0.08    0.70
   3 -13   7    2.40    0.70
   3 -13   6    2.06    0.60
   3 -13   5   77.83    2.63
   3 -13   4   21.52    1.14
   3 -13   3   85.75    3.27
   3 -13   2    3.84    0.59
   3 -13   1  521.60   21.52
   3 -13   0    1.24    0.48
   3 -13  -1   14.20    0.84
   3 -13  -2    1.65    0.43
   3 -13  -3   38.32    2.32
   3 -13  -4  150.60    6.01
   3 -13  -7   18.38    1.35
   3 -13  -8    4.21    0.78
   3 -13 -13    0.29    0.86
  -3  13  14   37.91    2.49
   3 -13 -15    0.25    1.11
  -3  13  15    0.51    1.52
  -3  13  19   30.75    2.87
  -3  13  20   51.38    4.90
   3 -14  16   38.61    2.59
  -3  14 -16   46.86    5.84
   3 -14  15    3.97    1.62
   3 -14  13    0.36    1.29
  -3  14 -13    0.22    2.19
   3 -14  12    7.97    1.41
   3 -14  11    4.41    1.00
   3 -14  10    2.54    0.89
   3 -14   9   24.42    1.36
   3 -14   8   19.37    1.81
   3 -14   7    8.24    0.92
   3 -14   6   59.87    2.46
   3 -14   5   18.80    1.75
   3 -14   4   22.58    1.19
   3 -14   3   20.36    1.24
   3 -14   2  102.32    5.36
   3 -14   1    4.49    1.05
   3 -14   0    5.90    0.71
   3 -14  -1  149.05    7.27
   3 -14  -2    0.03    0.48
   3 -14  -3    5.73    0.84
   3 -14  -4   11.01    0.84
   3 -14  -8   43.86    2.49
   3 -14  -9   10.55    1.35
   3 -14 -11    3.21    1.35
   3 -14 -12    0.48    0.73
  -3  14  13   14.34    1.68
  -3  14  16   14.15    2.03
  -3  14  18   20.06    2.48
   3 -15  14    7.19    1.56
   3 -15  13    4.24    1.22
   3 -15  12   36.05    1.95
  -3  15 -12   35.04    3.14
   3 -15  11    2.86    0.94
   3 -15  10   26.99    2.36
   3 -15   9    3.70    0.86
   3 -15   8    2.11    0.84
   3 -15   7   20.30    1.38
   3 -15   6    0.95    0.68
   3 -15   5   13.76    1.13
   3 -15   4   34.42    1.65
   3 -15   3   15.25    1.00
   3 -15   2   26.61    1.62
   3 -15  -2    0.94    0.44
   3 -15  -3   26.21    1.48
   3 -15  -5    9.55    0.73
   3 -15  -7    4.38    0.95
   3 -15 -10    0.11    0.79
   3 -15 -11    0.90    0.76
   3 -15 -12    0.32    0.79
   3 -15 -13    3.24    1.08
   3 -16  11    4.11    1.11
   3 -16  10   17.30    1.54
   3 -16   9   22.58    2.32
   3 -16   8   32.97    1.89
   3 -16   7    9.65    1.54
   3 -16   6   47.99    3.40
   3 -16   5   11.27    1.00
   3 -16   4   13.54    0.95
   3 -16   3   80.86    4.63
   3 -16   2    2.92    0.65
   3 -16   1    0.27    0.51
   3 -16   0   79.55    4.79
   3 -16  -3   -0.08    0.35
   3 -16  -5    0.27    0.35
   3 -16 -10    0.76    0.48
   3 -16 -11    0.46    0.62
   3 -16 -12   -0.02    0.81
   3 -17   7   15.09    2.13
   3 -17   6   12.71    1.67
   3 -17   5    0.30    1.30
   3 -17   4    0.29    0.87
   3 -17   3    0.27    1.00
   3 -17   2    0.16    0.67
  -4 -17  -4   13.09    2.78
  -4 -17  -2  117.63    5.05
  -4 -17  -1    3.46    1.97
  -4 -17   0  187.29    7.25
  -4 -17   1   65.92    3.67
  -4 -17   2   51.25    2.97
  -4 -17   3    1.11    1.56
  -4 -17   4  350.40   19.42
  -4 -17   5    4.51    1.43
  -4 -17   6   53.76    2.65
  -4 -17   7   -0.49    1.49
   4  16   9    5.76    3.00
  -4 -16  -9    5.51    2.78
   4  16   8    4.27    3.27
  -4 -16  -8    0.76    1.71
   4  16   7   20.22    3.38
  -4 -16  -7   26.28    2.97
  -4 -16  -6   77.17    4.62
   4  16   5   76.29    5.95
  -4 -16  -5   83.01    4.13
   4  16   4  130.96    8.35
  -4 -16  -4  131.31    5.20
  -4 -16  -3   97.00    5.06
  -4 -16  -2   84.31    3.97
  -4 -16  -1   68.96    4.86
  -4 -16   0   56.20    3.87
  -4 -16   1    5.09    1.97
   4  16  -2  127.99    6.82
  -4 -16   2  145.92    5.82
  -4 -16   3   88.24    4.00
  -4 -16   4   88.51    4.81
  -4 -16   5   89.58    5.66
  -4 -16   6   52.86    2.71
  -4 -16   7   63.04    3.01
  -4 -16   8   -0.33    1.21
  -4 -16   9   -0.95    1.48
  -4 -16  10  122.01    4.63
  -4 -16  11   43.99    2.75
   4  16 -12   13.81    3.81
  -4 -16  12   16.68    2.24
   4  15  12   84.42    6.46
  -4 -15 -12   79.48    6.44
   4  15  11   33.50    4.14
  -4 -15 -10    3.40    1.73
  -4 -15  -9    6.19    2.08
  -4 -15  -8   60.54    3.79
  -4 -15  -7   81.42    4.95
  -4 -15  -6   76.90    3.62
  -4 -15  -5   85.05    5.06
   4  15   4   29.83    3.65
  -4 -15  -4   32.93    2.44
   4  15   3   53.16    3.98
  -4 -15  -3   61.54    4.35
  -4 -15  -2    0.46    1.43
   4  15   1   23.63    3.76
  -4 -15  -1   21.77    2.11
  -4 -15   0  131.91    5.57
  -4 -15   1  397.18   12.63
  -4 -15   2   42.88    2.32
  -4 -15   3   -0.33    1.29
  -4 -15   4   30.53    2.17
  -4 -15   5  661.88   25.69
  -4 -15   6   50.70    3.19
  -4 -15   7  271.50    8.57
  -4 -15   8   16.68    1.70
  -4 -15   9    0.83    1.08
  -4 -15  10  134.93    5.24
  -4 -15  11    9.58    1.59
  -4 -15  12    4.38    1.40
   4  15 -13   35.70    4.62
  -4 -15  13   38.26    2.73
  -4 -15  14   20.64    2.32
   4  15 -15  114.28    9.24
  -4 -15  15  118.28    4.95
   4  14  15   23.88    3.08
  -4 -14 -15   24.53    2.65
   4  14  14  106.22    7.12
   4  14  12    5.97    2.73
  -4 -14 -12    5.60    1.68
   4  14  11   77.63    4.81
  -4 -14 -11   77.50    4.40
   4  14  10    2.16    2.60
  -4 -14 -10    2.79    1.78
   4  14   9    9.55    2.79
  -4 -14  -9   10.14    2.68
   4  14   8    5.73    2.51
  -4 -14  -8   10.71    2.17
  -4 -14  -7    4.78    2.40
   4  14   6  124.69    6.98
  -4 -14  -6  129.79    6.66
  -4 -14  -5   66.09    4.13
   4  14   4    1.32    2.54
  -4 -14  -4    0.13    1.44
   4  14   3   54.90    4.49
  -4 -14  -3   49.00    3.71
  -4 -14  -2   13.04    1.84
  -4 -14  -1   -0.05    2.40
  -4 -14   0  174.63    5.82
  -4 -14   1  195.86    6.27
  -4 -14   2  297.13   13.28
  -4 -14   3  352.07   11.19
   4  14  -4    1.86    2.57
  -4 -14   4    4.87    1.46
  -4 -14   5   28.88    1.92
  -4 -14   6  452.81   19.84
  -4 -14   7  454.64   13.17
  -4 -14   8  517.44   14.44
  -4 -14   9  429.66   17.03
  -4 -14  11  593.94   23.52
  -4 -14  12   53.38    2.68
  -4 -14  14   52.27    2.87
   4  14 -15   38.70    6.08
  -4 -14  15   41.86    3.13
   4  14 -16   25.48    5.06
  -4 -14  16   32.82    2.86
   4  14 -17   27.37    5.47
  -4 -14  17   50.41    3.54
   4  13  17   28.48    3.63
   4  13  16  266.52   14.54
   4  13  15   80.48    5.47
   4  13  14    0.17    1.90
  -4 -13 -14    1.54    2.36
   4  13  13   18.39    3.35
  -4 -13 -13   18.01    2.38
   4  13  12   23.91    2.48
  -4 -13 -12   21.20    3.17
   4  13  11   50.35    4.51
  -4 -13 -11   45.76    2.44
  -4 -13 -10   87.32    4.06
   4  13   9    4.84    1.86
  -4 -13  -9    6.30    1.73
   4  13   8    0.49    1.75
  -4 -13  -8   -1.46    1.81
  -4 -13  -7  131.20    5.82
   4  13   6   22.29    2.97
  -4 -13  -6   19.66    2.00
  -4 -13  -5   37.77    2.62
  -4 -13  -4  115.88    4.55
   4  13   3    5.06    2.36
  -4 -13  -3    7.24    1.70
   4  13   2   55.33    4.40
  -4 -13  -2   55.01    2.51
  -4 -13  -1  551.53   21.23
  -4 -13   0  315.92   10.82
  -4 -13   1   24.47    2.59
   4  13  -2    0.52    2.17
  -4 -13   2    3.90    1.24
   4  13  -3    6.66    2.55
  -4 -13   3    6.36    1.24
  -4 -13   4  415.87   13.68
   4  13  -5    1.27    2.65
  -4 -13   5    1.02    1.43
  -4 -13   6  863.46   37.53
   4  13  -7   17.92    2.86
  -4 -13   7   19.98    1.81
   4  13  -8   19.03    2.73
  -4 -13   8   14.98    1.67
  -4 -13   9    1.51    1.09
  -4 -13  10  164.97    5.38
   4  13 -11   72.34    4.67
  -4 -13  11   87.32    3.84
  -4 -13  12   11.60    1.38
  -4 -13  13  398.64   12.84
  -4 -13  14   64.41    2.81
  -4 -13  15  258.71   13.57
  -4 -13  16    3.82    1.78
  -4 -13  19   -0.98    2.82
   4  12  19  157.76    9.79
   4  12  18   76.53    6.01
   4  12  17   -0.44    1.81
  -4 -12 -17    0.75    1.75
   4  12  16   46.54    4.49
  -4 -12 -16   37.32    5.54
   4  12  15    3.67    1.73
  -4 -12 -15    3.22    1.81
  -4 -12 -14  106.30    7.81
   4  12  13   41.32    4.09
  -4 -12 -13   39.96    2.86
   4  12  12    1.16    1.62
  -4 -12 -12   -2.24    2.16
   4  12  11   71.37    3.01
  -4 -12 -11   70.22    5.52
   4  12  10   -1.76    2.22
  -4 -12 -10    0.68    1.52
   4  12   9  525.33   21.55
  -4 -12  -9  503.70   22.98
   4  12   8   -0.41    2.22
  -4 -12  -8   -0.90    1.33
   4  12   7   15.17    2.21
  -4 -12  -7   13.69    2.11
  -4 -12  -6  274.42    9.08
   4  12   5   52.94    4.62
  -4 -12  -5   56.25    4.54
  -4 -12  -4   32.26    2.22
  -4 -12  -3   89.16    6.38
   4  12   2   51.68    4.03
  -4 -12  -2   53.19    3.11
   4  12   1  227.49   13.15
  -4 -12  -1  244.42    7.87
   4  12   0   22.15    2.95
  -4 -12   0   28.26    1.75
  -4 -12   1 1144.96   29.28
   4  12  -2  270.92    9.39
  -4 -12   2  271.44    8.35
   4  12  -3   78.79    3.98
  -4 -12   3   71.53    3.28
   4  12  -4  250.37   10.95
  -4 -12   4  263.95    8.35
   4  12  -5   24.69    2.76
  -4 -12   5   20.72    1.48
  -4 -12   6  257.52    8.66
   4  12  -7   77.29    3.48
  -4 -12   7   82.70    3.74
  -4 -12   8   38.46    2.13
  -4 -12   9   -0.24    1.03
   4  12 -10  542.37   23.93
  -4 -12  10  550.47   15.77
  -4 -12  11   29.78    1.86
  -4 -12  12  520.87   14.36
  -4 -12  13  783.16   32.69
   4  12 -14   57.32    4.92
  -4 -12  14   64.58    3.11
  -4 -12  15  375.76   19.91
   4  12 -17   56.51    5.09
  -4 -12  17   65.74    3.57
  -4 -12  18    4.71    1.87
   4  12 -19   -2.46    2.52
  -4 -12  19    0.38    1.29
  -4 -12  20    4.14    2.24
   4  12 -21    2.00    4.21
  -4 -12  21    2.79    1.98
   4  11  20    5.92    2.25
  -4 -11 -20    7.25    2.35
   4  11  19  265.46   14.90
   4  11  18    5.97    3.08
  -4 -11 -18    2.73    2.29
   4  11  17    1.52    2.57
  -4 -11 -17   -1.16    1.38
   4  11  16    2.48    2.48
  -4 -11 -16    2.81    1.63
   4  11  15  100.29    5.87
  -4 -11 -15   93.76    4.32
   4  11  14   74.63    3.27
  -4 -11 -14   68.88    5.86
   4  11  13   32.29    2.79
  -4 -11 -13   37.02    3.00
   4  11  12   64.79    4.51
  -4 -11 -12   62.47    4.97
   4  11  11  305.83   12.76
   4  11  10   49.46    2.43
  -4 -11 -10   46.08    4.38
   4  11   9  104.76    5.92
  -4 -11  -9  111.92    7.32
   4  11   8  116.01    4.36
  -4 -11  -8  112.46    4.82
   4  11   7  473.35   19.53
  -4 -11  -7  471.82   21.39
   4  11   6   67.82    4.81
  -4 -11  -6   64.22    3.78
   4  11   5    4.17    1.89
  -4 -11  -5    2.14    1.06
   4  11   4  213.81    9.31
  -4 -11  -4  216.71    7.49
   4  11   3   47.87    3.16
  -4 -11  -3   41.35    2.13
  -4 -11  -2   60.68    3.57
   4  11   1   37.04    3.05
  -4 -11  -1   38.61    2.08
  -4 -11   0  451.15   16.90
  -4 -11   1  295.80    9.55
   4  11  -2  201.05    7.35
  -4 -11   2  193.10   11.09
   4  11  -3  156.36    6.01
  -4 -11   3  161.27    5.98
   4  11  -4  769.02   27.15
  -4 -11   4  753.77   20.41
   4  11  -5    1.51    2.33
  -4 -11   5    0.48    0.86
   4  11  -6  416.32   19.53
  -4 -11   6  417.41   17.96
  -4 -11   7   -0.13    0.90
   4  11  -8  214.52   10.28
  -4 -11   8  211.06    7.20
  -4 -11   9  123.74    4.57
  -4 -11  10    4.54    1.09
  -4 -11  11  715.57   18.76
  -4 -11  12   20.98    1.36
  -4 -11  13  408.83   11.90
   4  11 -14    6.68    2.97
  -4 -11  14    9.60    1.46
  -4 -11  15   13.27    1.60
   4  11 -16   19.53    2.75
  -4 -11  16   19.88    2.02
   4  11 -17   10.58    2.16
  -4 -11  17   11.77    2.17
   4  11 -18  122.66    7.27
  -4 -11  18  130.86    7.17
  -4 -11  19  166.74    9.20
  -4 -11  20   13.14    2.67
   4  11 -21   31.01    3.51
  -4 -11  21   41.64    3.32
   4  11 -22   43.21    5.08
  -4 -11  22   53.73    5.41
   4  10  20    6.76    2.87
  -4 -10 -20    7.66    3.01
   4  10  19   17.72    2.90
  -4 -10 -19   12.17    2.05
   4  10  18  168.69    8.51
  -4 -10 -18  151.86    8.89
   4  10  17   88.04    6.03
   4  10  16   28.67    2.59
   4  10  15  225.53   11.22
   4  10  14  274.85   12.60
   4  10  13  169.46    7.90
  -4 -10 -13  153.44    8.39
   4  10  12   85.39    4.55
  -4 -10 -12   95.97    6.59
   4  10  11   29.24    2.05
  -4 -10 -11   27.48    3.19
   4  10  10  260.38    8.08
  -4 -10 -10  254.08    8.68
   4  10   9 1048.76   41.75
   4  10   8 1498.38   57.09
  -4 -10  -8 1594.57   57.11
   4  10   7    8.82    1.56
  -4 -10  -7   12.38    1.76
   4  10   6  243.15   12.73
  -4 -10  -6  247.88    7.36
   4  10   5  140.85    7.05
  -4 -10  -5  144.26    5.35
   4  10   4   34.50    2.81
  -4 -10  -4   32.56    2.59
   4  10   3   75.93    3.94
  -4 -10  -3   71.66    3.87
  -4 -10  -2   32.83    1.94
   4  10   1   41.50    2.97
  -4 -10  -1   48.89    2.65
   4  10   0    7.82    1.51
  -4 -10   0    9.97    1.14
  -4 -10   1   84.75    3.06
   4  10  -2   40.31    2.89
  -4 -10   2   43.59    2.27
  -4 -10   3 1161.32   29.97
  -4 -10   4   33.43    1.90
   4  10  -5  790.90   29.39
  -4 -10   5  748.90   19.66
  -4 -10   6   15.03    1.33
  -4 -10   7  365.09   10.65
   4  10  -8  194.81    7.87
  -4 -10   8  197.73    8.74
  -4 -10   9  277.72    8.39
  -4 -10  10  568.06   16.12
   4  10 -11   26.23    2.92
  -4 -10  11   27.21    2.30
   4  10 -12   56.51    6.32
  -4 -10  12   58.11    3.76
  -4 -10  13    5.13    1.71
   4  10 -14  118.84    7.60
  -4 -10  14  132.90    4.82
  -4 -10  15  286.72   13.22
   4  10 -17  140.39    8.11
  -4 -10  17  155.06    7.63
   4  10 -18   48.59    4.38
  -4 -10  18   48.40    3.73
  -4 -10  19  190.97   10.68
  -4 -10  20  176.44   10.22
  -4 -10  21   75.56    4.54
   4  10 -22    9.01    3.17
  -4 -10  22   10.11    1.90
  -4 -10  23  559.68   28.77
   4   9  22   -0.98    3.06
  -4  -9 -22    0.67    1.76
   4   9  21    2.55    1.76
  -4  -9 -21    1.60    1.94
   4   9  20    1.76    2.55
  -4  -9 -20    1.43    1.63
   4   9  19  293.31   14.42
   4   9  18  140.75    7.14
   4   9  17   19.31    2.13
  -4  -9 -17   19.26    2.05
   4   9  16  186.66    6.38
   4   9  15   15.88    1.98
  -4  -9 -15   18.53    2.30
   4   9  14   18.30    2.62
  -4  -9 -14   18.58    1.97
   4   9  13   57.19    3.84
  -4  -9 -13   56.24    3.95
   4   9  12   90.18    5.51
  -4  -9 -12   87.07    3.52
   4   9  11  536.58   23.77
   4   9  10    4.81    1.92
  -4  -9 -10    4.33    1.36
   4   9   9 2576.21   87.96
   4   9   8    3.89    1.19
  -4  -9  -8    5.44    1.86
  -4  -9  -7 5776.71  194.54
   4   9   6  830.05   34.54
  -4  -9  -6  781.89   28.12
   4   9   5  763.59   27.52
  -4  -9  -5  758.00   27.64
   4   9   4   10.00    1.52
  -4  -9  -4    9.81    1.89
   4   9   3  719.18   26.61
  -4  -9  -2  663.73   18.50
   4   9   1   90.62    4.62
  -4  -9  -1   90.99    4.30
  -4  -9   0   74.98    3.41
   4   9  -1  343.91   13.57
  -4  -9   1  315.65    9.60
   4   9  -2   94.03    5.95
  -4  -9   2   94.11    3.22
  -4  -9   3  908.64   32.36
  -4  -9   4  346.04   10.44
   4   9  -5    0.29    1.25
  -4  -9   5    0.83    1.02
   4   9  -6  846.74   30.86
  -4  -9   6  783.20   20.77
  -4  -9   7 1113.63   28.56
   4   9  -8  529.23   21.91
  -4  -9   8  519.87   20.69
  -4  -9   9  130.59    4.57
   4   9 -10  150.75    9.19
  -4  -9  10  140.61    8.33
   4   9 -11   50.86    3.08
  -4  -9  11   56.60    3.55
   4   9 -12  310.63   10.06
  -4  -9  12  289.36   11.71
  -4  -9  13  204.76    7.60
   4   9 -14    4.52    2.22
  -4  -9  14    2.68    1.06
  -4  -9  15  133.90    6.47
  -4  -9  16  327.76   15.69
  -4  -9  17  494.78   20.85
   4   9 -18   15.92    2.35
  -4  -9  18   20.85    1.89
   4   9 -19   64.54    4.57
  -4  -9  19   69.03    4.46
   4   9 -20   40.91    3.70
  -4  -9  20   38.64    3.55
   4   9 -21   86.40    8.85
  -4  -9  21   97.49    4.36
  -4  -9  22  256.52   14.73
   4   9 -23   18.30    3.21
  -4  -9  23   20.39    2.21
   4   9 -24    4.32    3.00
  -4  -9  24    7.95    2.03
   4   8  23   36.59    3.51
  -4  -8 -23   34.69    2.92
   4   8  22  218.44   10.87
   4   8  21  230.67   11.62
   4   8  20   95.92    6.60
   4   8  19   11.57    2.02
  -4  -8 -19    9.08    2.13
   4   8  18   80.36    4.54
   4   8  17  383.49   17.34
   4   8  16   80.88    5.52
   4   8  15   24.23    2.76
  -4  -8 -15   26.04    2.22
   4   8  14   29.04    3.17
  -4  -8 -14   25.67    2.30
   4   8  13   41.35    2.06
  -4  -8 -13   42.81    4.17
   4   8  12  122.61    7.12
  -4  -8 -12  129.45    4.51
   4   8  11  121.99    6.71
  -4  -8 -11  118.42    6.24
   4   8  10 1639.51   42.18
   4   8   9    6.81    1.43
  -4  -8  -9   12.41    1.92
   4   8   8 2117.67   71.77
   4   8   7 2027.74   72.47
  -4  -8  -7 2043.34   71.58
   4   8   6  106.79    6.63
  -4  -8  -6  102.43    3.48
  -4  -8  -5 1241.14   47.02
   4   8   4 1254.06   45.81
  -4  -8  -4 1266.12   43.86
   4   8   3  174.68    9.16
  -4  -8  -3  188.15    7.08
   4   8   2  110.22    6.97
  -4  -8  -2  107.68    4.62
   4   8   1   12.17    1.56
  -4  -8  -1   11.55    1.21
   4   8   0  629.28   22.96
  -4  -8   0  619.62   17.33
  -4  -8   1  104.98    6.06
   4   8  -2  124.42    5.71
  -4  -8   2  121.95    7.70
   4   8  -3  255.51   10.43
  -4  -8   3  229.96   13.44
   4   8  -4  215.85    8.65
  -4  -8   4  188.81   10.89
   4   8  -5  460.86   22.60
  -4  -8   5  436.79   12.93
   4   8  -6   48.75    2.60
  -4  -8   6   47.32    2.38
   4   8  -7   38.18    3.60
  -4  -8   7   34.54    2.81
  -4  -8   8 1108.58   40.56
  -4  -8   9   29.69    2.21
   4   8 -10    0.38    1.33
  -4  -8  10   -0.90    1.27
   4   8 -11   -0.10    1.95
  -4  -8  11   -0.17    0.75
   4   8 -12   86.56    6.01
  -4  -8  12   90.96    3.28
  -4  -8  13   70.69    3.98
  -4  -8  14   37.77    2.05
   4   8 -15   28.75    3.86
  -4  -8  15   32.26    3.24
  -4  -8  16  161.35    5.92
   4   8 -17   25.25    2.30
  -4  -8  17   24.34    1.81
  -4  -8  18  138.13    5.59
   4   8 -19   22.42    4.54
  -4  -8  19   27.06    2.98
  -4  -8  20  336.23   14.31
  -4  -8  21  170.90    6.51
   4   8 -22    1.24    2.08
  -4  -8  22    1.62    1.43
   4   8 -24   24.82    4.32
  -4  -8  24   29.66    2.33
   4   8 -25   26.21    5.41
  -4  -8  25   29.80    2.40
   4   7  24  186.75   10.49
   4   7  23  172.22    8.41
   4   7  22    3.09    1.87
  -4  -7 -22    6.52    1.92
   4   7  21   13.79    2.71
  -4  -7 -21   16.57    2.13
   4   7  20   -0.60    2.14
  -4  -7 -20   -0.02    2.29
   4   7  19  159.03    6.16
   4   7  18   24.41    2.73
  -4  -7 -18   25.09    3.22
   4   7  17   43.30    3.00
  -4  -7 -17   44.26    3.51
   4   7  16   22.64    1.84
  -4  -7 -16   20.63    3.17
   4   7  15  353.24   15.31
   4   7  14    5.70    1.40
  -4  -7 -14    4.90    1.75
   4   7  13   26.86    1.76
  -4  -7 -13   30.96    2.29
   4   7  12 1876.47   69.60
   4   7  11   21.42    2.54
  -4  -7 -11   19.93    1.48
   4   7  10  615.62   16.09
   4   7   9   20.30    1.94
  -4  -7  -9   20.45    1.68
   4   7   8    3.49    1.57
  -4  -7  -8    4.82    0.95
   4   7   7 2168.98   75.25
   4   7   5 1002.39   39.26
  -4  -7  -5  970.99   39.19
   4   7   4   42.57    3.52
  -4  -7  -4   41.05    2.21
   4   7   3  123.95    5.87
  -4  -7  -3  118.82    5.95
   4   7   2    3.09    1.41
  -4  -7  -2    4.35    0.87
   4   7   1   74.48    3.11
  -4  -7  -1   77.52    3.03
  -4  -7   0    6.57    0.92
   4   7  -1  229.50   10.82
  -4  -7   1  220.08   10.23
   4   7  -2    8.49    1.86
  -4  -7   2    8.95    1.09
   4   7  -3  684.36   24.02
  -4  -7   3  647.91   18.41
   4   7  -4  284.94    8.68
  -4  -7   4  284.90   12.73
   4   7  -5  607.61   26.06
  -4  -7   5  632.28   23.31
  -4  -7   6  103.68    5.19
  -4  -7   7  293.78    9.04
   4   7  -8  385.42   16.23
  -4  -7   9  430.74   19.98
  -4  -7  10  378.44   11.14
   4   7 -11   30.21    3.22
  -4  -7  11   27.83    1.57
  -4  -7  12  962.35   26.04
   4   7 -13   23.90    2.09
  -4  -7  13   25.66    1.70
  -4  -7  14  419.38   20.26
  -4  -7  15  544.55   16.93
   4   7 -16   28.72    3.28
  -4  -7  16   25.53    1.59
   4   7 -17   36.05    2.79
  -4  -7  17   35.31    2.24
  -4  -7  18  101.49    4.38
   4   7 -19  160.66    8.24
  -4  -7  19  171.55   10.09
  -4  -7  20    4.93    1.79
  -4  -7  21  306.81   15.76
  -4  -7  22  176.47    7.11
   4   7 -23   55.57    4.06
  -4  -7  23   51.90    3.60
   4   7 -24    6.27    2.51
  -4  -7  24    2.94    1.43
  -4  -7  25   -0.21    1.30
  -4  -7  26   50.21    4.16
   4   6  25   68.38    5.74
   4   6  24   50.48    3.44
   4   6  23   60.92    4.09
   4   6  22  109.09    5.95
   4   6  21  248.32   11.36
   4   6  20  483.68   21.74
   4   6  19    1.16    1.32
  -4  -6 -19    0.38    1.36
   4   6  18   -0.35    1.35
  -4  -6 -18    0.83    1.86
   4   6  17   76.71    3.44
  -4  -6 -17   73.25    5.44
   4   6  16    1.94    1.75
  -4  -6 -16    0.13    1.11
   4   6  15  122.88    4.49
  -4  -6 -15  116.04    8.19
   4   6  14    9.09    1.89
  -4  -6 -14   13.15    1.29
   4   6  13  263.76   11.89
  -4  -6 -13  264.17   11.54
   4   6  12 1042.41   41.26
  -4  -6 -12 1052.18   39.21
   4   6  11  199.92    9.58
  -4  -6 -11  192.88    6.27
   4   6  10 1108.67   42.76
  -4  -6 -10 1158.01   31.82
   4   6   9 1306.17   33.67
   4   6   8  305.81   14.23
  -4  -6  -8  306.73   12.81
   4   6   7   93.89    5.60
  -4  -6  -7   93.67    4.06
   4   6   6 1561.73   53.97
  -4  -6  -6 1535.13   52.13
   4   6   5  293.20   12.90
  -4  -6  -5  292.58    8.62
   4   6   4  302.15   13.28
  -4  -6  -4  289.99   13.68
   4   6   3  636.42   27.47
  -4  -6  -3  650.29   23.50
   4   6   2  164.09    7.30
  -4  -6  -2  168.39    6.71
  -4  -6  -1 1257.15   31.09
   4   6   0  207.56    6.32
  -4  -6   0  210.81    7.62
   4   6  -1    6.03    1.00
  -4  -6   1    6.01    0.83
   4   6  -2 1106.28   42.15
  -4  -6   2 1099.98   28.17
   4   6  -3 1048.45   29.55
  -4  -6   3 1081.84   45.21
   4   6  -4  219.77   10.04
  -4  -6   4  208.43    6.55
   4   6  -5  475.28   13.98
  -4  -6   5  485.96   13.61
   4   6  -6   35.51    3.67
  -4  -6   6   36.94    1.75
  -4  -6   7  816.67   29.63
   4   6  -8 1684.62   58.06
   4   6  -9  188.29   11.27
  -4  -6   9  169.39    6.36
   4   6 -10   77.63    6.28
  -4  -6  10   68.77    3.00
  -4  -6  11   69.82    4.13
   4   6 -12  113.00    7.20
  -4  -6  12  114.27    6.90
  -4  -6  13  452.08   12.60
  -4  -6  14    3.27    1.41
   4   6 -15  108.73    7.55
  -4  -6  15  113.58    4.54
  -4  -6  16  332.66   10.77
  -4  -6  17  734.19   28.71
  -4  -6  18   19.03    1.49
  -4  -6  19   42.56    3.11
  -4  -6  20    5.52    1.08
  -4  -6  21   28.66    2.44
  -4  -6  22   47.64    2.79
   4   6 -23   50.48    4.79
  -4  -6  23   52.51    3.17
   4   6 -24    0.48    3.84
  -4  -6  24    3.68    2.00
  -4  -6  25    2.51    2.08
  -4  -6  26   14.93    2.32
   4   5  23   72.64    3.98
   4   5  22  179.39    8.60
   4   5  21  595.21   26.59
   4   5  20   -0.52    1.71
  -4  -5 -20    1.81    1.62
   4   5  19   87.32    4.00
  -4  -5 -19   89.53    6.27
   4   5  18  321.49   14.01
   4   5  17   18.77    2.35
  -4  -5 -17   16.66    1.60
   4   5  16  134.07    8.68
  -4  -5 -16  141.54    6.86
   4   5  15 1059.07   40.08
   4   5  14   95.56    4.00
  -4  -5 -14   91.34    5.25
   4   5  13    2.57    1.13
  -4  -5 -13    4.11    1.17
   4   5  12  810.15   31.48
   4   5  11   81.74    4.32
  -4  -5 -11   78.37    3.65
   4   5  10  196.89    9.60
  -4  -5 -10  198.05    6.35
  -4  -5  -8 1195.08   42.56
   4   5   7  341.61   15.27
  -4  -5  -7  346.37   10.43
   4   5   6  797.52   31.67
  -4  -5  -6  793.31   21.82
   4   5   5    0.97    0.90
  -4  -5  -5    1.33    1.36
   4   5   4  331.50   13.98
  -4  -5  -4  324.04   10.54
   4   5   3  993.77   40.64
  -4  -5  -3  993.92   27.23
   4   5   2  978.56   33.56
  -4  -5  -2  957.78   32.36
   4   5   1  211.87    9.70
  -4  -5  -1  204.48    6.47
   4   5   0 1040.12   37.15
  -4  -5   1  173.53    5.40
   4   5  -2 1763.55   66.95
  -4  -5   2 1745.53   61.87
   4   5  -3  604.15   26.10
  -4  -5   3  588.53   16.61
   4   5  -4  950.71   37.81
  -4  -5   4  968.34   33.80
   4   5  -5  612.24   26.12
  -4  -5   5  594.93   17.45
  -4  -5   6  384.99   15.06
   4   5  -7  292.77   11.58
  -4  -5   7  289.12   11.92
  -4  -5   8   22.82    1.57
  -4  -5   9   13.17    1.35
  -4  -5  10   10.04    1.14
   4   5 -11  295.23   11.33
  -4  -5  11  243.50   12.04
   4   5 -12  228.50   11.36
  -4  -5  12  219.30    9.74
   4   5 -13 1093.81   39.37
  -4  -5  13 1027.49   37.78
   4   5 -14  257.68   13.35
  -4  -5  14  238.12   10.41
   4   5 -15    0.52    1.87
  -4  -5  15    1.33    0.90
   4   5 -16   31.50    3.01
  -4  -5  16   30.74    1.90
   4   5 -18   25.26    3.16
  -4  -5  18   21.28    2.05
   4   5 -19   45.94    3.46
  -4  -5  19   44.64    2.49
  -4  -5  20  451.65   21.87
   4   5 -21    9.11    1.78
  -4  -5  21    8.54    1.70
  -4  -5  23  468.81   24.83
   4   5 -24   26.13    4.35
  -4  -5  24   24.34    2.32
   4   5 -25    3.33    3.17
  -4  -5  25    4.59    1.49
   4   5 -27   21.88    3.25
  -4  -5  27   21.64    3.19
   4   4  26  105.89    6.79
   4   4  25    4.21    1.90
  -4  -4 -25    6.13    2.48
   4   4  24   20.95    3.22
  -4  -4 -24   18.04    2.30
   4   4  23   57.82    4.33
  -4  -4 -23   56.43    5.81
   4   4  22  166.14    9.17
   4   4  21   69.11    3.28
   4   4  20    1.44    1.17
  -4  -4 -20    1.30    2.02
   4   4  19   38.85    2.70
  -4  -4 -19   31.77    2.79
   4   4  18  115.98    6.14
   4   4  17   50.87    2.78
  -4  -4 -17   51.25    3.30
   4   4  16  188.74    9.63
  -4  -4 -16  197.57    6.86
   4   4  15  370.50   16.61
   4   4  14  387.71   17.61
   4   4  13  209.51    9.27
  -4  -4 -13  212.16    8.43
   4   4  12  142.38    7.39
  -4  -4 -12  153.64    5.28
   4   4  11  265.66   11.50
  -4  -4 -11  272.19   12.23
   4   4  10   73.37    5.47
  -4  -4 -10   71.55    3.30
   4   4   9  235.25   11.19
  -4  -4  -9  222.80    7.54
   4   4   8  153.51    7.27
  -4  -4  -8  151.05    7.22
   4   4   7    2.68    1.36
  -4  -4  -7    0.98    0.78
   4   4   6  269.31   12.31
  -4  -4  -6  270.17    8.98
   4   4   5  161.30    7.30
   4   4   4   70.90    4.05
  -4  -4  -4   76.42    3.87
   4   4   3    0.65    0.68
   4   4   2  273.22   12.09
  -4  -4  -2  275.71   11.14
   4   4   1  609.38   17.87
  -4  -4  -1  597.26   22.17
   4   4   0  750.15   27.02
  -4  -4   0  745.66   28.63
   4   4  -1  338.58    9.33
  -4  -4   1  333.23   15.04
   4   4  -2 1955.79   70.17
   4   4  -3  885.33   34.05
  -4  -4   3  868.68   29.39
   4   4  -4  583.60   15.96
  -4  -4   4  546.10   26.74
   4   4  -5   68.22    5.01
  -4  -4   5   66.50    3.63
  -4  -4   6 1313.63   50.21
   4   4  -7  125.25    6.09
  -4  -4   7  130.67    5.90
   4   4  -8  117.41    7.05
  -4  -4   8  109.06    4.21
   4   4  -9  318.71   16.65
  -4  -4   9  299.53    8.62
   4   4 -10   16.79    1.59
  -4  -4  10   14.47    1.40
  -4  -4  11  408.37   12.09
   4   4 -12   43.65    4.00
  -4  -4  12   42.26    1.87
   4   4 -13   52.95    2.92
  -4  -4  13   60.03    3.25
   4   4 -14  136.29    7.11
  -4  -4  14  124.99    4.33
  -4  -4  15  720.56   27.74
  -4  -4  16  304.75   13.39
   4   4 -17  127.41    6.82
  -4  -4  17  117.85    7.09
  -4  -4  18 1236.13   47.46
   4   4 -19    1.97    1.54
  -4  -4  19    3.55    1.03
   4   4 -20    2.40    2.25
  -4  -4  20    0.44    1.03
   4   4 -21   35.77    2.71
  -4  -4  21   40.78    2.62
   4   4 -22   86.01    4.25
   4   4 -23   57.28    3.60
  -4  -4  23   60.31    5.05
   4   4 -24    5.63    2.14
  -4  -4  24    8.58    2.21
   4   4 -25   59.12    5.22
  -4  -4  25   49.64    4.63
  -4  -4  26  133.66    8.39
   4   4 -27    3.21    3.43
  -4  -4  27    0.73    1.33
   4   4 -28   36.31    5.22
  -4  -4  28   34.59    3.89
   4   3  26   87.66    5.40
  -4  -3 -26   14.84    2.38
   4   3  25   46.57    3.35
   4   3  24  202.16   10.43
   4   3  23   65.73    4.71
   4   3  21  116.47    6.73
  -4  -3 -21  109.13    9.27
   4   3  20   85.89    5.01
  -4  -3 -20   73.71    6.70
   4   3  19  304.62   10.14
   4   3  18   62.12    3.38
  -4  -3 -18   64.73    4.65
   4   3  17  577.95   17.12
   4   3  16  777.19   30.18
   4   3  15   24.85    2.09
   4   3  14    5.84    1.59
  -4  -3 -14    6.65    1.97
   4   3  13  161.89    8.14
  -4  -3 -13  159.65    9.55
   4   3  12  437.17   18.58
  -4  -3 -12  440.47   20.10
   4   3  11    2.32    1.03
   4   3  10  377.36   15.92
   4   3   9  355.68    9.60
  -4  -3  -9  348.35   17.03
   4   3   8  277.18   11.89
  -4  -3  -8  258.16   11.39
   4   3   7    6.55    1.09
   4   3   6  118.42    4.32
  -4  -3  -6  125.69    7.01
   4   3   5   76.47    3.84
  -4  -3  -5   73.76    3.44
   4   3   4 1017.65   37.29
   4   3   3  485.66   14.77
  -4  -3  -3  497.81   15.07
   4   3   2 1836.86   72.95
  -4  -3  -2 1844.32   49.41
   4   3   1  576.03   16.44
  -4  -3  -1  574.12   21.98
   4   3   0 2734.28   89.34
  -4  -3   0 2831.11  106.00
   4   3  -1    8.93    1.03
  -4  -3   1    6.47    0.86
  -4  -3   2 3760.51  124.98
   4   3  -3    4.60    1.14
  -4  -3   3    5.32    0.70
   4   3  -4  548.69   21.44
  -4  -3   4  554.15   14.92
  -4  -3   5   30.45    1.78
   4   3  -6 1965.70   68.03
  -4  -3   6 1864.01   61.73
   4   3  -7  811.64   29.67
  -4  -3   7  778.63   29.64
   4   3  -8  436.48   12.88
  -4  -3   8  429.52   12.66
  -4  -3   9 2611.53   61.16
   4   3 -10  414.59   19.09
  -4  -3  10  421.43   11.36
   4   3 -11   17.58    2.03
  -4  -3  11   17.22    1.41
   4   3 -12    3.55    1.43
  -4  -3  12    2.59    1.02
  -4  -3  14  380.68   16.06
  -4  -3  15  447.20   21.37
   4   3 -16  182.94    7.89
  -4  -3  16  184.71    7.93
   4   3 -17   12.39    2.05
  -4  -3  17   13.44    1.57
  -4  -3  18  361.71   11.12
   4   3 -19    0.11    1.92
  -4  -3  19   -0.71    1.30
  -4  -3  20  139.93    8.73
   4   3 -21   10.65    1.94
  -4  -3  21   12.57    1.49
   4   3 -22  732.74   27.69
   4   3 -23    5.62    2.00
  -4  -3  23    6.38    1.36
  -4  -3  24  216.63   12.79
   4   3 -25   21.01    2.79
  -4  -3  25   20.30    2.76
   4   3 -26    0.90    2.29
  -4  -3  26   -0.35    1.24
   4   3 -27   39.91    7.65
  -4  -3  27   52.56    4.25
   4   2  26   12.88    2.27
   4   2  25   79.20    4.90
   4   2  24   86.67    6.35
  -4  -2 -24   69.63    8.33
   4   2  23   21.47    2.38
   4   2  22    4.30    1.33
   4   2  21    2.76    1.79
  -4  -2 -21    1.87    1.63
   4   2  20    0.32    1.73
  -4  -2 -20   -0.10    1.19
   4   2  19  140.19    8.95
  -4  -2 -19  128.79   10.63
   4   2  18   17.17    2.24
  -4  -2 -18   21.39    1.51
   4   2  17   35.34    2.63
  -4  -2 -17   31.23    1.75
   4   2  16    0.75    0.87
  -4  -2 -16    0.22    0.98
   4   2  15   10.38    1.62
  -4  -2 -15    8.35    1.38
   4   2  14 1257.36   46.11
   4   2  13  610.73   25.45
  -4  -2 -13  618.71   23.41
   4   2  12   31.64    2.43
  -4  -2 -12   31.45    2.33
   4   2  11  585.53   22.06
   4   2  10  389.04   14.66
  -4  -2 -10  383.88   18.14
   4   2   9   12.65    1.48
  -4  -2  -9    9.66    1.22
   4   2   8  273.53    7.87
   4   2   7   94.40    3.48
  -4  -2  -7  100.22    5.17
   4   2   6  682.96   25.69
  -4  -2  -6  701.32   25.17
   4   2   5  440.91   12.30
  -4  -2  -5  437.79   12.77
   4   2   4 3153.39  104.11
  -4  -2  -4 3075.59  103.36
   4   2   3   21.99    1.43
  -4  -2  -3   19.52    1.41
   4   2   2  673.38   17.34
  -4  -2  -2  701.89   26.52
   4   2   1  759.94   27.96
  -4  -2  -1  749.74   26.91
   4   2   0 1923.82   68.50
  -4  -2   0 1907.24   46.27
   4   2  -1  120.41    5.63
  -4  -2   1  117.96    4.87
   4   2  -2  275.03   10.84
  -4  -2   2  275.34    7.98
   4   2  -3  380.06   17.38
  -4  -2   3  407.92   16.42
   4   2  -4    5.68    1.40
  -4  -2   4    6.14    0.76
  -4  -2   5 1823.44   44.83
   4   2  -6  221.47   11.22
  -4  -2   6  218.54    6.52
  -4  -2   7 3848.04  132.18
   4   2  -8  826.08   32.09
  -4  -2   8  815.11   31.97
   4   2  -9  648.18   24.04
  -4  -2   9  651.34   24.42
   4   2 -10   35.64    2.55
  -4  -2  10   34.02    2.09
  -4  -2  11 1688.89   58.55
   4   2 -12  313.47    8.97
  -4  -2  12  320.49   14.76
   4   2 -13 1611.69   54.02
   4   2 -14  117.77    5.09
  -4  -2  14   95.32    5.32
  -4  -2  16  290.37   11.98
   4   2 -17 1794.46   64.98
  -4  -2  18  188.10    8.38
  -4  -2  19  369.97   10.71
  -4  -2  20  150.76    8.66
  -4  -2  21   73.44    4.21
  -4  -2  22  240.83   10.11
   4   2 -23    9.33    2.79
  -4  -2  23    8.51    1.56
  -4  -2  24  131.42    6.06
   4   2 -26   77.25    6.89
  -4  -2  26   73.85    5.70
   4   2 -27    2.63    3.97
  -4  -2  27    0.98    1.68
   4   2 -28  161.33   10.14
   4   1  26   57.98    4.38
  -4  -1 -26   52.87    6.05
   4   1  25    2.38    2.40
  -4  -1 -25    2.38    2.41
   4   1  24    1.81    1.82
  -4  -1 -24    3.38    1.97
   4   1  23  184.58    8.74
   4   1  22    7.28    1.57
  -4  -1 -22    7.84    1.82
   4   1  21  142.96    7.49
   4   1  20  139.51    6.11
   4   1  19  534.47   22.28
   4   1  18  210.57   10.25
   4   1  17    6.84    1.52
  -4  -1 -17    8.49    1.14
   4   1  16  159.20    7.65
   4   1  15  162.47    7.55
   4   1  14   41.08    2.41
  -4  -1 -14   36.85    2.55
   4   1  13   22.88    1.94
  -4  -1 -13   24.99    1.81
   4   1  12  113.90    6.44
  -4  -1 -12  128.53    6.87
   4   1  11  447.15   17.33
   4   1  10  579.31   21.58
   4   1   9  265.32   10.60
  -4  -1  -9  262.67   11.03
   4   1   8  229.36    8.98
  -4  -1  -8  233.04   10.95
   4   1   7   33.97    2.54
  -4  -1  -7   36.02    1.73
   4   1   6 1959.57   66.20
   4   1   5   19.71    1.44
  -4  -1  -5   22.37    1.62
   4   1   4  372.73   14.93
  -4  -1  -4  387.01   16.14
   4   1   3  360.71   15.31
  -4  -1  -3  349.10   11.16
   4   1   2    6.60    1.14
  -4  -1  -2    7.22    0.73
   4   1   1  120.41    7.16
  -4  -1  -1  128.94    6.32
   4   1   0  119.17    5.03
  -4  -1   0  116.23    4.78
   4   1  -1 2367.94   80.40
  -4  -1   1 2286.90   75.74
   4   1  -2   54.63    3.16
  -4  -1   2   50.97    2.90
   4   1  -3  104.51    3.57
  -4  -1   3  105.40    6.00
   4   1  -4  512.70   18.68
  -4  -1   4  498.61   20.50
   4   1  -5    5.43    1.19
  -4  -1   5    3.90    0.76
  -4  -1   6   71.01    2.68
   4   1  -7 1623.82   55.05
  -4  -1   7 1597.27   54.11
   4   1  -8    0.79    0.78
  -4  -1   8    0.86    0.52
   4   1  -9    0.10    1.09
  -4  -1   9    1.19    0.67
   4   1 -10   62.46    4.27
  -4  -1  10   58.73    2.40
   4   1 -11  131.25    5.98
  -4  -1  11  128.04    6.39
   4   1 -12   72.44    4.49
  -4  -1  12   63.85    3.32
   4   1 -13  102.57    5.17
  -4  -1  13   98.84    6.81
   4   1 -14   12.98    1.67
  -4  -1  14   13.58    0.98
  -4  -1  15  619.46   22.88
  -4  -1  16  328.71   15.39
   4   1 -17   10.66    1.63
  -4  -1  17    9.90    1.48
  -4  -1  18  449.29   18.38
   4   1 -19   11.43    2.13
  -4  -1  19   12.00    1.21
  -4  -1  20  344.29    9.81
   4   1 -21   16.36    2.63
  -4  -1  21   18.01    1.35
   4   1 -22   63.03    4.89
  -4  -1  22   67.92    4.06
   4   1 -23   39.10    2.67
  -4  -1  23   41.50    3.86
  -4  -1  24  259.13   12.09
  -4  -1  25  113.19    5.87
   4   1 -26   12.15    2.22
  -4  -1  26   11.14    2.41
   4   0  26    8.58    1.81
  -4   0 -26    2.30    3.33
   4   0  25    1.27    2.22
  -4   0 -25    2.03    2.14
   4   0  24    0.87    1.36
  -4   0 -24   -2.08    2.79
   4   0  23   -1.49    1.46
  -4   0 -23    0.00    1.87
   4   0  22   42.89    2.75
  -4   0 -22   44.41    4.92
   4   0  21   -0.98    1.79
  -4   0 -21   -0.02    1.41
   4   0  20   64.90    3.94
  -4   0 -20   67.95    4.84
   4   0  19   -1.05    0.98
  -4   0 -19   -0.08    1.75
   4   0  18  185.09    8.60
   4   0  17   -0.17    1.40
  -4   0 -17    1.06    0.97
   4   0  16   -0.17    1.33
  -4   0 -16    3.11    1.38
   4   0  15    0.13    0.92
  -4   0 -15   -0.52    1.21
   4   0  14  553.88   21.31
   4   0  13   -0.81    1.16
  -4   0 -13    0.19    0.75
   4   0  12   53.00    2.92
  -4   0 -12   54.76    3.36
   4   0  11    0.11    0.59
  -4   0 -11    0.24    0.92
   4   0  10  679.73   24.82
   4   0   9   -0.17    1.00
  -4   0  -9    0.00    0.60
  -4   0  -8 2424.98   80.39
   4   0   7    0.87    0.76
  -4   0  -7    0.44    0.65
   4   0   6 1135.78   41.45
   4   0   5   -0.83    0.98
  -4   0  -5    0.86    0.84
   4   0   4 1411.18   49.52
   4   0   3    0.73    0.71
  -4   0  -3   -0.78    0.86
   4   0   1   -0.16    0.97
  -4   0  -1    0.56    0.63
   4   0   0   16.60    1.35
  -4   0   0   18.23    1.21
   4   0  -1   -0.32    0.83
  -4   0   1   -0.29    0.46
   4   0  -2 2436.77   81.72
  -4   0   2 2611.94   87.27
  -4   0   3   -0.25    0.51
  -4   0   4  586.47   15.60
   4   0  -5    0.22    0.87
  -4   0   5   -0.19    0.49
  -4   0   6    9.38    1.02
   4   0  -7   -0.33    0.86
  -4   0   7    0.63    0.46
   4   0  -8   11.06    1.25
  -4   0   8   11.57    1.21
  -4   0   9    0.05    0.57
  -4   0  10 1228.46   44.40
   4   0 -11   -0.51    0.95
  -4   0  11   -0.17    0.71
   4   0 -12  227.26    9.77
  -4   0  12  227.50    9.01
   4   0 -13   -0.16    1.08
  -4   0  13    0.25    0.59
  -4   0  14  424.95   19.23
   4   0 -15    1.13    1.30
  -4   0  15    0.35    0.48
  -4   0  16  991.76   37.26
   4   0 -17   -0.79    1.48
  -4   0  17   -0.32    0.73
  -4   0  18   97.37    5.98
   4   0 -19   -1.57    1.68
  -4   0  19    1.94    1.22
  -4   0  20  145.81    7.73
   4   0 -21    0.21    1.97
  -4   0  21    0.87    1.00
  -4   0  22  216.57    9.76
   4   0 -23    0.51    2.11
  -4   0  23   -0.24    1.14
   4   0 -24   24.01    2.81
  -4   0  24   22.69    2.09
   4   0 -25    1.71    1.97
  -4   0  25   -0.87    1.68
   4   0 -27   -1.16    2.90
  -4   0  27   -2.33    1.82
   4   0 -29   -0.35    3.43
  -4   0  29    0.16    1.68
   4  -1  26   57.86    3.76
   4  -1  25    1.30    1.38
  -4   1 -25    0.03    2.89
   4  -1  24    1.36    2.08
  -4   1 -24    1.70    1.87
   4  -1  23  170.77    7.93
   4  -1  22    7.01    2.21
  -4   1 -22    4.08    1.92
   4  -1  21  144.62    7.76
   4  -1  20  122.01    7.17
   4  -1  19  502.34   20.99
  -4   1 -19  538.71   21.31
   4  -1  18  205.81    8.54
   4  -1  17    9.89    1.40
  -4   1 -17    8.47    1.71
   4  -1  16  153.02    6.97
   4  -1  15  140.70    6.28
   4  -1  14   36.45    1.97
  -4   1 -14   35.77    2.25
   4  -1  13   23.91    1.56
  -4   1 -13   19.49    2.24
   4  -1  12  121.22    4.57
   4  -1  11  424.22   16.36
   4  -1  10  514.19   19.01
   4  -1   9  252.53    8.25
  -4   1  -9  247.96   13.09
   4  -1   8  222.82    9.03
  -4   1  -8  225.47   10.77
   4  -1   7   31.70    2.16
  -4   1  -7   35.15    2.60
   4  -1   6 1927.14   68.71
   4  -1   5   18.47    1.81
  -4   1  -5   19.09    1.41
   4  -1   4  375.06   15.41
  -4   1  -4  367.76   13.41
   4  -1   3  350.78   14.01
  -4   1  -3  347.77   14.39
   4  -1   2    7.54    1.03
  -4   1  -2    5.87    0.81
   4  -1   1  128.53    5.74
  -4   1  -1  130.45    6.52
   4  -1   0  114.09    5.20
  -4   1   0  106.22    5.24
   4  -1  -1 2228.20   76.83
  -4   1   1 2207.15   71.82
  -4   1   2   48.21    2.35
  -4   1   3  107.68    3.57
  -4   1   4  491.42   18.03
  -4   1   5    3.40    0.68
  -4   1   6   66.88    3.19
   4  -1  -7 1610.12   56.71
  -4   1   7 1492.13   55.43
   4  -1  -8    1.43    0.79
  -4   1   8    0.90    0.48
   4  -1  -9    0.38    0.73
  -4   1   9    1.25    0.65
   4  -1 -10   57.98    3.11
  -4   1  10   52.97    2.90
   4  -1 -11  123.80    6.46
  -4   1  11  127.48    6.03
   4  -1 -12   73.03    4.52
  -4   1  12   69.22    4.08
   4  -1 -13  104.84    5.06
  -4   1  13   98.67    5.00
   4  -1 -14   14.73    1.49
  -4   1  14   13.14    1.43
  -4   1  16  285.64   14.74
   4  -1 -17    8.57    1.27
  -4   1  17   10.01    1.46
  -4   1  18  383.52   17.84
   4  -1 -19   11.47    1.95
  -4   1  19   12.98    1.17
  -4   1  20  318.55   13.36
   4  -1 -21   18.17    1.92
  -4   1  21   15.71    2.60
  -4   1  22   61.62    3.97
  -4   1  23   33.39    2.35
   4  -1 -26    8.49    2.75
  -4   1  26    6.76    1.48
  -4   1  28   76.66    4.68
   4  -2  26   10.39    1.87
  -4   2 -26    6.43    3.67
   4  -2  25   69.38    4.79
  -4   2 -25   71.95    6.17
   4  -2  24   77.02    4.71
   4  -2  23   19.36    2.32
  -4   2 -23   18.20    3.16
   4  -2  22    4.86    2.08
  -4   2 -22    5.11    1.82
   4  -2  21    0.46    1.13
  -4   2 -21    1.87    1.25
   4  -2  20   -0.21    1.81
  -4   2 -20   -1.35    1.59
   4  -2  19  123.95    6.63
   4  -2  18   21.88    2.70
  -4   2 -18   17.06    1.46
   4  -2  17   30.36    1.94
  -4   2 -17   31.34    2.67
   4  -2  16    0.06    1.05
  -4   2 -16    0.62    1.02
   4  -2  15    8.70    1.08
  -4   2 -15    7.55    1.38
   4  -2  14 1123.73   38.56
   4  -2  13  543.78   21.71
   4  -2  12   28.13    1.38
  -4   2 -12   30.75    2.40
   4  -2  11  576.74   20.44
  -4   2 -11  546.96   18.79
   4  -2  10  370.85   15.95
   4  -2   9    9.79    1.21
  -4   2  -9   10.43    1.13
   4  -2   8  263.82   10.71
   4  -2   7   90.10    4.36
  -4   2  -7   91.97    4.25
   4  -2   6  670.59   25.96
   4  -2   5  408.59   17.03
  -4   2  -5  413.97   16.69
   4  -2   4 3176.16  107.90
  -4   2  -4 3338.64  115.30
   4  -2   3   19.14    1.27
  -4   2  -3   20.12    1.30
   4  -2   2  682.20   24.25
  -4   2  -2  668.51   24.99
   4  -2   1  733.14   25.44
   4  -2   0 1840.18   61.30
  -4   2   0 1971.25   69.34
   4  -2  -1  113.52    4.60
  -4   2   1  120.74    5.24
  -4   2   2  279.83   11.57
  -4   2   3  367.51   14.03
   4  -2  -4    5.81    0.73
  -4   2   4    6.74    0.78
   4  -2  -5 1692.30   57.27
  -4   2   5 1901.51   67.99
   4  -2  -6  198.75    8.05
  -4   2   6  201.29    8.81
   4  -2  -8  762.26   29.74
   4  -2  -9  630.00   23.96
  -4   2   9  624.19   25.02
   4  -2 -10   32.07    2.52
  -4   2  10   35.27    2.65
  -4   2  11 1612.07   58.33
   4  -2 -12  289.88   12.28
  -4   2  12  292.47   13.57
   4  -2 -13 1486.45   53.87
  -4   2  13 1532.23   55.73
  -4   2  14  105.90    4.93
  -4   2  18  167.11    7.71
  -4   2  19  330.17   15.42
  -4   2  20  127.58    6.39
   4  -2 -21   63.50    4.74
  -4   2  21   60.25    3.01
   4  -2 -23    6.78    2.17
  -4   2  23    9.54    1.38
  -4   2  26   65.27    4.47
   4  -2 -27    1.08    1.87
  -4   2  27    2.38    1.97
   4  -3  26   69.19    6.22
   4  -3  25   38.29    3.32
  -4   3 -25   44.59    4.68
   4  -3  23   56.67    3.78
  -4   3 -23   55.33    4.22
   4  -3  21  101.70    5.89
   4  -3  20   79.64    4.36
   4  -3  19  254.48   11.60
   4  -3  18   55.78    3.43
  -4   3 -18   49.84    3.63
   4  -3  17  475.09   19.34
   4  -3  16  688.60   29.93
   4  -3  15   19.34    1.73
  -4   3 -15   19.91    1.76
   4  -3  14    6.08    1.14
  -4   3 -14    7.19    1.33
   4  -3  13  136.91    6.05
   4  -3  12  368.05   14.66
   4  -3  11    0.56    0.92
  -4   3 -11    1.19    0.98
   4  -3  10  351.18   14.15
   4  -3   9  316.52   14.47
   4  -3   8  252.08   11.44
   4  -3   7    6.84    0.90
  -4   3  -7    7.70    0.90
   4  -3   6  106.87    5.55
  -4   3  -6  115.76    5.24
   4  -3   5   67.88    3.41
  -4   3  -5   71.42    3.82
   4  -3   4  896.64   30.74
   4  -3   3  436.94   16.74
  -4   3  -1  538.33   20.23
  -4   3   1    8.30    0.63
  -4   3   3    4.76    0.36
  -4   3   5   27.55    1.78
   4  -3  -8  419.22   17.47
  -4   3   8  407.43   16.65
  -4   3  10  408.79   16.14
   4  -3 -11   16.92    1.09
  -4   3  11   17.87    1.48
   4  -3 -12    2.97    0.95
  -4   3  12    3.38    0.73
  -4   3  14  343.61   13.08
   4  -3 -15  359.37   16.31
   4  -3 -16  122.18    7.38
  -4   3  16  138.53    6.51
   4  -3 -17    9.43    1.75
  -4   3  17   10.41    1.21
  -4   3  18  293.75   15.19
   4  -3 -19    1.13    1.44
  -4   3  19    0.51    0.84
  -4   3  20  103.32    5.92
   4  -3 -21   10.31    1.75
  -4   3  21    8.17    1.59
   4  -3 -23    5.08    1.56
  -4   3  23    4.70    1.21
   4  -3 -25   18.04    3.09
  -4   3  25   20.64    2.52
  -4   3  26    1.36    2.08
  -4   3  27   39.81    3.27
  -4   4 -26   81.96    6.39
   4  -4  25    4.92    1.56
  -4   4 -25    5.27    2.59
   4  -4  24   13.50    1.97
  -4   4 -24   16.68    3.43
   4  -4  23   41.48    3.79
  -4   4 -23   44.24    5.17
   4  -4  22  138.62    6.84
   4  -4  21   56.65    3.41
   4  -4  20    1.38    1.60
  -4   4 -20    1.13    2.13
   4  -4  19   30.29    2.79
  -4   4 -19   29.29    2.92
   4  -4  18   94.78    5.05
   4  -4  17   44.73    3.86
  -4   4 -17   43.40    2.78
   4  -4  16  155.67    7.43
   4  -4  15  302.21   12.22
   4  -4  14  302.43   12.96
   4  -4  13  147.54    6.63
   4  -4  12  118.17    5.54
   4  -4  11  218.74    9.01
   4  -4  10   62.36    3.24
   4  -4   9  203.97    8.89
   4  -4   8  138.12    7.39
   4  -4   7    0.43    0.78
  -4   4  -7    1.33    0.65
   4  -4   6  235.39   10.71
   4  -4   5  155.59    7.06
   4  -4   4   67.00    3.62
  -4   4  -4   68.01    3.49
   4  -4   3    1.03    0.48
  -4   4  -3    1.06    0.35
   4  -4   2  246.48    9.98
   4  -4   1  557.49   20.26
  -4   4   5   60.11    3.09
   4  -4  -6 1185.35   41.45
   4  -4  -7  114.22    4.87
  -4   4   7  119.42    4.87
   4  -4  -8   99.92    4.76
  -4   4   8   98.05    4.62
   4  -4  -9  268.55   11.06
  -4   4   9  282.91   12.31
   4  -4 -10   16.14    1.32
  -4   4  10   13.98    1.27
  -4   4  11  384.34   14.57
   4  -4 -12   40.16    2.81
  -4   4  12   37.85    2.29
  -4   4  13   47.49    2.73
   4  -4 -14  106.06    6.59
  -4   4  14  106.44    5.22
  -4   4  16  204.68    8.28
  -4   4  17   81.90    3.89
  -4   4  18  797.09   30.47
   4  -4 -19    2.78    1.08
  -4   4  19    3.95    1.29
   4  -4 -20    0.67    1.70
  -4   4  20    1.02    1.41
  -4   4  21   28.04    2.30
  -4   4  22   63.47    3.87
  -4   4  23   46.05    3.13
   4  -4 -24    6.05    1.81
  -4   4  24    5.20    1.52
  -4   4  25   38.89    2.95
   4  -4 -27    0.51    2.03
  -4   4  27    0.86    1.44
   4  -4 -28   37.91    3.73
  -4   4  28   36.45    3.33
   4  -5  23   51.25    3.74
  -4   5 -23   59.11    4.81
   4  -5  22  124.31    6.09
   4  -5  20    1.38    1.48
  -4   5 -20    1.98    1.97
   4  -5  19   64.57    3.74
   4  -5  18  243.99   10.36
   4  -5  17   13.57    1.95
  -4   5 -17   13.38    2.11
   4  -5  16  105.29    5.49
   4  -5  14   64.25    3.94
   4  -5  13    2.65    1.13
  -4   5 -13    3.17    1.30
   4  -5  12  591.29   25.39
   4  -5  11   59.68    3.59
   4  -5  10  164.76    7.89
   4  -5   8 1091.09   39.05
   4  -5   7  291.40   13.25
   4  -5   6  681.57   24.96
   4  -5   5    0.30    0.51
  -4   5  -5    0.29    0.76
   4  -5   4  279.36   12.14
   4  -5   3  871.73   30.37
   4  -5   2  872.73   30.12
   4  -5   1  181.53    6.65
  -4   5   5  531.17   18.44
  -4   5   6  343.64   13.15
   4  -5  -7  246.99   10.20
  -4   5   7  250.49   10.25
   4  -5  -8   16.61    1.02
  -4   5   8   17.01    1.35
   4  -5  -9   12.03    1.02
  -4   5   9   11.84    1.06
   4  -5 -10    9.01    1.05
  -4   5  10    8.76    1.03
  -4   5  11  249.11   11.63
   4  -5 -12  178.63    8.98
  -4   5  12  182.88    9.46
   4  -5 -14  177.74    7.35
  -4   5  14  175.99    9.27
   4  -5 -15    0.41    0.68
  -4   5  15    1.33    0.89
   4  -5 -16   14.19    1.54
  -4   5  16   20.41    1.59
   4  -5 -18   17.20    1.87
  -4   5  18   13.47    1.97
   4  -5 -19   31.28    2.29
  -4   5  19   30.09    2.06
  -4   5  20  292.45   11.73
   4  -5 -21    5.52    1.89
  -4   5  21    4.82    1.62
   4  -5 -24   14.77    2.70
  -4   5  24   18.22    2.02
   4  -5 -25    1.24    2.55
  -4   5  25    3.32    1.56
   4  -5 -27   16.06    2.87
  -4   5  27   15.93    2.51
   4  -6  25   52.25    5.11
  -4   6 -25   43.19    4.14
   4  -6  24   36.23    4.43
  -4   6 -24   37.21    3.13
   4  -6  23   41.40    3.46
  -4   6 -23   41.40    4.54
   4  -6  22   67.63    4.30
   4  -6  19    0.75    1.52
  -4   6 -19    1.54    1.56
   4  -6  18    1.21    1.44
  -4   6 -18   -0.32    1.46
   4  -6  17   52.71    3.52
   4  -6  16    0.73    0.90
  -4   6 -16    0.75    1.60
   4  -6  15   83.75    5.49
   4  -6  14    6.73    0.98
  -4   6 -14    9.38    1.70
   4  -6  13  158.30    8.22
   4  -6  11  139.61    6.82
   4  -6  10  869.56   33.35
   4  -6   9  988.16   36.16
   4  -6   8  251.83   11.22
   4  -6   7   78.67    4.35
   4  -6   5  246.91   10.22
   4  -6   4  244.88    9.65
   4  -6   3  557.40   20.10
   4  -6   2  144.02    5.70
   4  -6  -6   30.32    1.43
  -4   6   6   33.31    1.59
  -4   6   7  630.08   23.41
   4  -6  -9  154.67    7.55
  -4   6   9  151.30    6.35
  -4   6  10   61.43    3.65
   4  -6 -11   56.57    3.19
  -4   6  11   51.79    2.76
   4  -6 -12   76.37    4.89
  -4   6  12   85.85    4.70
  -4   6  13  293.21   11.98
   4  -6 -14    1.54    1.03
  -4   6  14    2.35    1.02
   4  -6 -15   72.10    4.52
  -4   6  15   61.31    3.01
   4  -6 -18   12.01    1.36
  -4   6  18   13.60    1.68
   4  -6 -19   25.09    2.49
  -4   6  19   28.90    2.30
   4  -6 -20    2.57    1.62
  -4   6  20    3.32    1.09
   4  -6 -21   19.66    2.05
  -4   6  21   17.69    2.09
   4  -6 -22   31.77    3.19
  -4   6  22   32.43    2.51
   4  -6 -23   37.12    4.19
  -4   6  23   35.50    2.87
   4  -6 -24    1.87    2.16
  -4   6  24    0.30    1.78
   4  -6 -25    3.43    2.52
  -4   6  25    1.25    2.00
   4  -6 -26    9.92    2.67
  -4   6  26    9.74    1.90
  -4   6  27   41.40    3.62
  -4   7 -23  112.33    7.33
   4  -7  22    2.14    1.92
  -4   7 -22    1.98    2.02
   4  -7  21   11.84    2.13
  -4   7 -21   13.14    3.14
   4  -7  20    0.17    1.52
  -4   7 -20    0.67    1.63
   4  -7  19  105.84    6.68
   4  -7  18   16.41    1.95
  -4   7 -18   18.49    1.82
   4  -7  17   30.93    2.65
  -4   7 -17   28.56    2.68
   4  -7  16   14.47    2.08
  -4   7 -16   14.93    2.29
   4  -7  15  225.85   11.60
   4  -7  14    3.09    0.83
  -4   7 -14    1.75    1.46
   4  -7  13   14.63    1.71
  -4   7 -13   18.52    2.11
   4  -7  11   12.33    1.25
  -4   7 -11   10.70    1.46
   4  -7  10  393.40   15.09
   4  -7   9   15.07    1.36
  -4   7  -9   12.58    1.21
   4  -7   8    3.05    0.81
  -4   7  -8    2.16    0.86
   4  -7   6 1231.35   40.72
   4  -7   5  821.41   29.96
   4  -7   4   32.82    1.63
   4  -7   3   97.49    4.73
   4  -7   2    4.28    0.43
   4  -7   1   59.12    1.73
   4  -7  -6   78.74    3.40
  -4   7   6   79.34    3.76
  -4   7   7  222.03    9.87
   4  -7  -8  279.68   10.85
   4  -7 -10  278.53   12.00
   4  -7 -11   21.87    1.78
  -4   7  11   19.45    1.43
   4  -7 -13   14.03    1.36
  -4   7  13   10.17    1.03
  -4   7  14  262.89   10.92
   4  -7 -16   14.22    1.81
  -4   7  16   10.58    1.21
   4  -7 -17   19.66    1.90
  -4   7  17   16.92    1.76
   4  -7 -18   62.55    5.11
  -4   7  18   58.65    3.60
  -4   7  19   99.26    5.24
   4  -7 -20    4.79    1.32
  -4   7  20    3.40    1.13
  -4   7  23   36.07    3.38
   4  -7 -24    2.51    2.36
  -4   7  24    1.82    2.14
   4  -7 -25   -1.05    2.21
  -4   7  25   -0.08    1.51
  -4   7  26   34.91    4.09
   4  -8  23   24.14    2.92
  -4   8 -23   21.56    3.90
   4  -8  19    3.97    1.67
  -4   8 -19    8.28    1.76
   4  -8  18   53.00    3.65
   4  -8  17  261.89   11.65
   4  -8  16   54.33    3.13
   4  -8  15   18.44    1.79
  -4   8 -15   17.82    1.67
   4  -8  14   15.30    1.71
  -4   8 -14   16.68    2.00
   4  -8  13   22.07    1.76
  -4   8 -13   19.90    1.92
   4  -8  12   70.30    3.57
   4  -8  11   67.79    4.08
   4  -8  10  973.37   34.13
   4  -8   9    6.98    0.98
  -4   8  -8 1216.74   42.40
   4  -8   7 1450.70   50.56
   4  -8   6   76.18    3.78
   4  -8   3  132.58    5.01
   4  -8   2   87.58    3.49
   4  -8   1    8.16    0.38
   4  -8  -6   37.16    1.70
   4  -8  -7   27.40    1.59
   4  -8  -9   22.60    1.57
  -4   8   9   24.39    1.56
  -4   8  10    0.13    0.62
  -4   8  11    0.00    0.90
   4  -8 -12   53.79    3.05
  -4   8  12   57.08    3.11
   4  -8 -13   45.24    3.27
  -4   8  13   45.37    2.63
   4  -8 -14   21.01    2.03
  -4   8  14   22.77    1.82
   4  -8 -15   20.07    2.29
  -4   8  15   19.28    1.51
  -4   8  16   92.70    4.73
   4  -8 -17   12.88    1.89
  -4   8  17   12.28    1.24
  -4   8  18   76.29    4.00
   4  -8 -19   16.36    2.30
  -4   8  19   15.74    1.51
  -4   8  21  109.90    6.44
   4  -8 -22    2.89    1.98
  -4   8  22    0.38    1.98
   4  -8 -24   15.22    2.84
  -4   8  24   14.03    2.14
   4  -8 -25   15.84    2.86
  -4   8  25   20.50    2.82
   4  -9  22   -0.19    1.09
  -4   9 -22   -1.13    2.65
   4  -9  21    2.60    1.36
  -4   9 -21    4.36    1.82
   4  -9  20    1.60    1.21
  -4   9 -20    0.08    2.52
   4  -9  19  179.21    9.92
   4  -9  18   89.08    5.68
   4  -9  17   11.33    1.25
  -4   9 -17   10.77    2.27
   4  -9  16  117.60    6.30
   4  -9  15   10.95    1.54
  -4   9 -15   11.38    2.03
   4  -9  14   10.09    1.59
   4  -9  13   38.23    2.94
   4  -9  12   53.29    3.16
   4  -9  11  307.75   13.12
   4  -9  10    2.44    0.87
  -4   9 -10    1.30    1.11
   4  -9   8    2.48    0.76
  -4   9  -8    3.28    1.19
   4  -9   4    9.87    1.00
   4  -9   3  557.88   20.34
   4  -9   1   69.30    2.14
  -4   9   9   85.97    4.54
  -4   9  10  102.90    5.11
  -4   9  11   29.26    1.81
  -4   9  12  186.61    7.71
  -4   9  13  126.45    5.81
   4  -9 -14    1.14    0.83
  -4   9  14    1.02    0.87
  -4   9  15   73.14    3.65
   4  -9 -18   13.39    2.30
  -4   9  18   13.01    1.40
   4  -9 -19   38.54    4.19
  -4   9  19   40.57    3.49
  -4   9  20   23.53    2.24
  -4   9  21   59.79    4.30
   4  -9 -23   10.27    2.44
  -4   9  23   10.14    2.13
   4  -9 -24    4.95    2.29
  -4   9  24    2.76    2.21
  -4   9  25   47.14    4.13
   4 -10  20    5.63    1.84
  -4  10 -20    3.14    2.73
   4 -10  19   10.89    1.84
  -4  10 -19    8.08    2.70
   4 -10  18  104.27    5.84
   4 -10  17   55.19    3.97
  -4  10 -17   50.71    3.59
   4 -10  16   16.25    2.27
  -4  10 -16   16.99    2.84
   4 -10  15  157.76    9.39
   4 -10  14  179.48    8.60
   4 -10  13  111.78    6.08
   4 -10  12   56.62    3.49
   4 -10  11   16.34    1.84
   4 -10  10  148.91    8.03
   4 -10   7    7.17    0.81
   4 -10   6  185.17    7.90
   4 -10   5   94.76    4.44
   4 -10   4   25.88    1.81
   4 -10   3   52.56    1.87
   4 -10   2   21.60    0.95
   4 -10   1   31.47    1.16
   4 -10  -6    9.28    0.56
   4 -10 -11   14.12    1.54
  -4  10  11   15.73    1.49
  -4  10  12   36.23    2.33
   4 -10 -13    2.71    1.02
  -4  10  13    3.59    1.09
  -4  10  17   77.55    4.73
  -4  10  18   28.74    2.27
  -4  10  20   89.21    5.89
  -4  10  21   36.05    2.98
   4 -10 -22    7.03    2.00
  -4  10  22    5.25    1.79
   4 -11  20    4.70    1.48
   4 -11  18    4.03    1.29
  -4  11 -18    4.17    2.62
   4 -11  17    0.32    1.44
  -4  11 -17    0.29    2.40
   4 -11  16    0.83    1.51
  -4  11 -16    0.63    2.11
   4 -11  15   61.81    3.98
   4 -11  14   44.59    2.76
   4 -11  13   21.07    1.62
  -4  11 -13   20.72    2.21
   4 -11  12   39.65    3.19
   4 -11  11  176.31    9.04
   4 -11  10   31.02    2.03
   4 -11   9   70.85    4.21
   4 -11   8   72.72    3.71
   4 -11   6   43.94    2.60
   4 -11   5    1.13    0.56
   4 -11   4  138.12    5.97
   4 -11   3   28.28    1.16
   4 -11   2   43.21    1.62
   4 -11   1   24.56    1.03
   4 -11  -7    0.33    0.30
   4 -11 -10    2.33    0.62
   4 -11 -12   11.79    1.41
  -4  11  12   12.17    1.36
   4 -11 -14    4.05    1.03
  -4  11  14    5.19    1.43
  -4  11  15    6.90    1.51
   4 -11 -16    6.73    1.71
  -4  11  16   10.44    1.41
   4 -11 -17    4.78    1.38
  -4  11  17    5.57    1.19
  -4  11  18   54.70    3.65
   4 -11 -20    4.32    1.94
  -4  11  20    5.84    2.11
   4 -11 -21   16.61    2.29
  -4  11  21   18.57    1.92
   4 -11 -22   15.68    2.29
  -4  11  22   19.33    2.92
   4 -12  19   67.80    4.62
   4 -12  18   38.27    3.38
  -4  12 -18   43.19    4.28
   4 -12  17    0.79    1.44
  -4  12 -17    0.65    2.59
   4 -12  16   23.64    2.17
  -4  12 -16   27.09    3.41
   4 -12  15    3.73    1.36
  -4  12 -15    5.06    2.14
   4 -12  13   20.57    2.22
  -4  12 -13   25.01    2.84
   4 -12  12   -0.08    1.09
  -4  12 -12    0.51    1.57
   4 -12  11   36.29    2.29
   4 -12  10    0.59    0.95
  -4  12 -10   -0.05    1.33
   4 -12   8    0.21    0.73
   4 -12   7   10.28    1.13
   4 -12   6  162.82    9.51
   4 -12   5   36.15    2.59
   4 -12   4   18.95    1.03
   4 -12   3   60.25    2.95
   4 -12   2   29.15    1.62
   4 -12   1  143.83    6.76
   4 -12   0   15.34    0.57
  -4  12  17   28.13    2.70
  -4  12  18    2.75    1.75
  -4  12  19   -0.10    1.33
   4 -12 -20    0.94    1.60
  -4  12  20    1.57    1.97
   4 -12 -21    0.76    1.41
  -4  12  21    0.44    2.09
   4 -13  17   14.65    1.73
   4 -13  15   38.08    2.68
  -4  13 -15   45.64    3.78
   4 -13  14    0.89    1.32
   4 -13  13    8.65    1.51
  -4  13 -13    9.87    2.09
   4 -13  12   13.49    1.56
   4 -13  11   27.94    1.67
   4 -13  10   46.68    3.33
   4 -13   9    2.06    0.95
   4 -13   8   -1.08    0.81
   4 -13   7   84.69    3.08
   4 -13   6   11.52    1.03
   4 -13   5   21.45    1.06
   4 -13   4   66.38    3.19
   4 -13   3    4.01    0.68
   4 -13   2   29.85    1.87
   4 -13 -12    4.63    0.89
   4 -13 -16   -0.16    1.24
  -4  13  16    2.11    1.19
   4 -13 -19    0.21    1.59
  -4  13  19    0.02    1.65
   4 -14  15   11.49    1.38
   4 -14  12    0.89    1.00
   4 -14  11   42.97    2.97
   4 -14  10    1.62    0.86
   4 -14   9    4.25    0.78
   4 -14   8    3.33    1.14
   4 -14   7    2.52    0.59
   4 -14   5   37.39    2.33
   4 -14   4    0.27    0.41
   4 -14   3   24.41    2.02
   4 -14   2    5.65    0.51
   4 -14   1    0.25    0.25
  -4  14  16    8.93    1.65
  -4  14  17   11.20    2.03
   4 -15  11   11.20    1.32
   4 -15  10    1.75    1.03
   4 -15   9    0.87    0.87
   4 -15   8   22.17    1.33
   4 -15   6   32.61    1.60
   4 -15   5   31.40    1.51
   4 -15   4   11.81    0.75
   4 -15   2   -0.10    0.29
   4 -15 -12    0.40    0.51
   4 -16   9    2.43    0.83
   4 -16   8    0.78    0.63
   4 -16   7    4.76    0.81
   4 -16   4   28.86    2.13
   4 -17   4    1.08    0.40
  -5 -17   1   81.77    3.74
  -5 -17   2   22.33    3.87
  -5 -16  -7   19.72    2.55
   5  16   6   89.75    6.24
  -5 -16  -6   93.72    5.71
   5  16   5    4.70    2.97
  -5 -16  -5    7.14    2.92
  -5 -16  -4  112.62    6.73
  -5 -16  -3  109.78    6.49
  -5 -16  -2    2.38    1.48
  -5 -16  -1   56.24    3.52
  -5 -16   0   14.57    2.03
   5  16  -1   22.15    4.89
  -5 -16   1   26.61    2.27
  -5 -16   2   59.35    3.27
  -5 -16   3   44.91    2.92
  -5 -16   4   33.35    2.79
   5  16  -5   -1.06    3.03
  -5 -16   5   -2.43    2.70
  -5 -16   6    6.20    1.94
  -5 -16   8  172.11    6.82
  -5 -16   9  132.05    9.04
   5  16 -10   30.15    5.27
  -5 -16  10   34.45    2.41
   5  15  10    1.09    2.97
  -5 -15 -10    2.51    1.78
  -5 -15  -8    2.27    2.16
  -5 -15  -7  131.96    7.97
  -5 -15  -6  291.29   12.23
   5  15   5   -2.36    3.28
  -5 -15  -5   -0.54    1.97
   5  15   4    1.25    2.92
  -5 -15  -4    0.95    2.59
  -5 -15  -3    4.71    1.54
  -5 -15  -2   53.86    3.43
   5  15   1  232.09   12.77
  -5 -15  -1  230.79    8.19
  -5 -15   0    4.51    2.22
  -5 -15   1   39.53    2.70
  -5 -15   2  152.83    5.47
  -5 -15   3    9.03    1.38
  -5 -15   4  108.97    5.95
  -5 -15   5   52.13    4.49
  -5 -15   6  194.27    7.22
  -5 -15   7  174.30    6.52
  -5 -15   8  252.19   12.14
  -5 -15   9  235.80    8.71
  -5 -15  10   32.69    2.02
  -5 -15  11    1.90    1.56
   5  15 -12    9.11    2.68
  -5 -15  12   10.30    2.05
  -5 -15  13    0.51    1.27
   5  15 -14   62.98    6.82
  -5 -15  14   64.46    3.59
   5  14  13   77.53    5.90
  -5 -14 -12    5.55    1.79
   5  14  11    2.90    2.98
  -5 -14 -11    2.95    2.82
  -5 -14 -10   13.06    1.92
   5  14   9  179.23    9.04
   5  14   8    0.30    2.62
  -5 -14  -8   -1.38    2.05
  -5 -14  -7    8.17    2.92
   5  14   6    5.76    2.89
  -5 -14  -6    1.86    2.97
   5  14   5    0.11    2.89
  -5 -14  -5   -1.02    1.81
  -5 -14  -4   94.32    3.82
  -5 -14  -3  125.95    5.73
   5  14   2    8.41    2.82
  -5 -14  -2    7.68    1.62
  -5 -14  -1  168.17    5.70
  -5 -14   0   37.89    2.97
  -5 -14   1    3.08    1.81
  -5 -14   2  386.37   12.81
   5  14  -3   58.92    4.67
  -5 -14   3   57.09    2.92
  -5 -14   4  285.59   11.73
   5  14  -5   35.53    4.11
  -5 -14   5   30.94    2.05
   5  14  -6   18.14    3.11
  -5 -14   6   28.71    2.30
  -5 -14   7   13.11    1.40
  -5 -14   8  144.89    5.54
  -5 -14   9  435.99   17.28
  -5 -14  10   97.21    4.17
  -5 -14  11   38.83    2.44
   5  14 -12   72.37    6.54
  -5 -14  12   77.28    3.71
  -5 -14  13   27.34    2.08
   5  14 -14    2.73    3.55
  -5 -14  14    5.00    1.44
  -5 -14  15   88.97    4.33
   5  14 -16    7.14    4.13
  -5 -14  16    9.93    1.73
   5  13  16   41.88    5.32
   5  13  15   37.05    3.44
  -5 -13 -15   39.64    3.86
   5  13  14    1.97    1.76
  -5 -13 -14    0.63    2.13
   5  13  13    9.71    2.75
  -5 -13 -13    8.82    1.95
   5  13  12  547.43   24.33
   5  13  10  937.44   37.58
   5  13   9   78.69    5.74
  -5 -13  -9   68.95    4.32
   5  13   8   13.17    2.52
  -5 -13  -8   12.09    2.02
   5  13   7   36.69    3.41
  -5 -13  -7   30.01    2.54
   5  13   6   -0.14    2.30
  -5 -13  -6    4.82    2.32
   5  13   5   14.08    2.86
  -5 -13  -5   18.95    2.27
  -5 -13  -4   -0.90    1.65
   5  13   3   86.05    5.28
  -5 -13  -3   94.92    4.46
   5  13   2   45.02    4.17
  -5 -13  -2   45.13    3.44
   5  13   1  328.12   14.04
  -5 -13  -1  349.11   13.68
   5  13   0  261.70   13.57
  -5 -13   0  262.59    9.65
  -5 -13   1  757.08   22.14
  -5 -13   2  246.72    8.71
  -5 -13   3  402.37   12.12
   5  13  -4  130.45    8.65
  -5 -13   4  133.20    4.79
  -5 -13   5  197.97    7.27
  -5 -13   6    1.27    1.09
   5  13  -7  214.00    8.87
  -5 -13   7  220.28   10.19
  -5 -13   8  758.80   30.88
  -5 -13   9   75.01    3.38
   5  13 -10   65.12    4.81
  -5 -13  10   72.61    3.59
   5  13 -11   98.73    5.74
  -5 -13  11   99.49    3.84
   5  13 -12    7.54    2.32
  -5 -13  12   12.22    2.38
  -5 -13  13   25.55    1.67
   5  13 -14   90.31    8.38
  -5 -13  14   83.77    4.01
  -5 -13  15    4.95    1.44
  -5 -13  16  141.05    4.78
   5  13 -17    2.71    3.92
  -5 -13  17    0.92    2.76
   5  13 -18    2.82    2.52
  -5 -13  18    1.70    2.55
   5  12  18   26.75    3.28
  -5 -12 -18   39.65    5.16
   5  12  17  321.76   16.26
   5  12  16  180.63   11.92
   5  12  14   49.37    4.63
  -5 -12 -14   50.14    4.14
   5  12  13    0.79    1.78
  -5 -12 -13    1.21    1.86
   5  12  12  396.29   16.46
   5  12  11   57.01    4.25
  -5 -12 -11   59.06    5.25
   5  12  10 1523.12   55.21
  -5 -12  -9 1100.63   45.34
   5  12   8  268.33   15.44
  -5 -12  -8  267.09   10.43
   5  12   7  121.25    5.20
  -5 -12  -7  116.90    5.24
   5  12   6  343.56   18.79
  -5 -12  -6  352.61   11.14
   5  12   5  378.36   16.06
  -5 -12  -5  391.48   16.71
  -5 -12  -4   95.32    3.43
   5  12   3   83.13    4.46
  -5 -12  -3   79.48    4.70
  -5 -12  -2    9.09    1.41
  -5 -12  -1  399.89   16.09
   5  12   0  167.28    9.98
  -5 -12   0  181.71    5.79
  -5 -12   1  448.58   14.49
  -5 -12   2  265.84    8.08
  -5 -12   3  902.85   25.56
   5  12  -4  278.63   15.71
  -5 -12   4  262.71   11.43
   5  12  -5   99.45    7.70
  -5 -12   5   94.19    3.40
   5  12  -6   95.70    4.11
  -5 -12   6   94.19    4.08
  -5 -12   7    3.74    1.21
  -5 -12   8  635.12   17.04
   5  12  -9   46.54    5.14
  -5 -12   9   44.37    3.25
  -5 -12  10  320.39   10.90
  -5 -12  11  427.76   16.52
  -5 -12  12    8.92    1.32
  -5 -12  13   32.75    2.35
  -5 -12  14  178.52    8.84
  -5 -12  15  152.59    5.71
   5  12 -16    2.55    1.92
  -5 -12  16    5.11    1.32
   5  12 -17   22.42    4.01
  -5 -12  17   23.06    1.98
   5  12 -18  253.57   15.15
  -5 -12  19   68.01    6.28
   5  12 -20   64.95    5.87
  -5 -12  20   63.60    3.49
   5  11  19   94.08    5.66
   5  11  17   37.15    4.13
  -5 -11 -17   32.58    5.35
   5  11  16   76.66    5.60
  -5 -11 -16   74.98    4.54
  -5 -11 -15  112.22    9.89
   5  11  14    2.52    2.24
  -5 -11 -14    2.35    1.94
   5  11  13   -0.41    2.46
  -5 -11 -13    0.56    1.60
   5  11  12  528.28   21.56
   5  11  11  206.52   10.27
  -5 -11 -11  205.46   13.82
   5  11  10  282.37   12.30
  -5 -11 -10  250.38    7.84
   5  11   9  521.86   21.53
  -5 -11  -9  518.74   20.04
   5  11   8  543.61   20.91
  -5 -11  -8  521.17   21.31
  -5 -11  -7   69.90    3.65
   5  11   6  282.72   14.46
  -5 -11  -6  272.23    8.19
   5  11   5   50.43    3.84
  -5 -11  -5   54.48    3.41
  -5 -11  -4   73.80    3.54
  -5 -11  -3  540.71   14.65
   5  11   2  755.69   27.66
  -5 -11  -2  716.51   27.21
   5  11   1   97.97    3.95
  -5 -11  -1   95.05    4.81
   5  11   0    4.74    2.30
  -5 -11   0    8.39    1.57
  -5 -11   1    4.93    1.46
  -5 -11   2   27.83    2.00
   5  11  -3  826.57   29.61
  -5 -11   3  822.19   23.50
   5  11  -4  669.65   29.66
  -5 -11   4  666.95   25.40
  -5 -11   5  790.52   21.64
  -5 -11   6 1426.91   36.23
   5  11  -7  123.52    7.89
  -5 -11   7  138.21    7.47
  -5 -11   8 1574.25   39.67
  -5 -11   9  294.77    9.54
  -5 -11  10   98.14    3.63
   5  11 -11  134.78    8.30
  -5 -11  11  146.95    5.43
  -5 -11  12    1.62    0.90
   5  11 -13    5.84    2.57
  -5 -11  13    4.40    1.13
   5  11 -14   31.86    3.73
  -5 -11  14   31.58    2.02
   5  11 -15   43.10    4.13
  -5 -11  15   43.75    2.25
  -5 -11  16  228.64   11.12
  -5 -11  17  104.40    4.35
  -5 -11  18    9.46    2.09
  -5 -11  19  197.11   12.74
   5  11 -21   47.22    4.86
  -5 -11  21   42.65    3.14
  -5 -11  22   18.45    2.79
   5  10  19  157.35    6.62
   5  10  18  228.20   11.30
   5  10  17    0.54    1.90
  -5 -10 -17   -0.68    1.57
   5  10  16   84.96    3.95
   5  10  15   43.92    3.48
  -5 -10 -15   30.45    2.82
   5  10  14   70.99    3.41
  -5 -10 -14   63.85    5.79
   5  10  13  170.57    8.57
  -5 -10 -13  166.38    8.58
   5  10  12   44.95    3.89
  -5 -10 -12   48.32    3.49
   5  10  11    0.40    1.40
  -5 -10 -11    0.94    1.68
   5  10  10   56.09    3.89
  -5 -10 -10   48.13    3.01
   5  10   9   15.80    2.02
  -5 -10  -9   15.95    1.89
   5  10   8  190.12    9.55
  -5 -10  -8  188.07    7.85
   5  10   7  133.74    5.65
  -5 -10  -7  144.35    5.54
   5  10   6   33.07    2.98
  -5 -10  -6   27.02    2.06
   5  10   5  614.53   16.14
  -5 -10  -5  614.08   27.44
   5  10   4    2.33    1.90
  -5 -10  -4    2.68    1.29
  -5 -10  -3    3.44    1.16
   5  10   2  489.06   14.36
  -5 -10  -2  509.81   13.74
   5  10   1  795.71   29.15
  -5 -10  -1  801.71   21.04
  -5 -10   0  416.30   12.23
  -5 -10   1  276.25   11.12
   5  10  -2  843.61   36.86
  -5 -10   2  818.89   22.49
   5  10  -3  126.33    5.97
  -5 -10   3  127.61    5.33
   5  10  -4  257.14    9.85
  -5 -10   4  249.92    8.36
   5  10  -5    6.49    1.60
  -5 -10   5    4.41    1.46
  -5 -10   6  184.78    5.82
  -5 -10   7  135.59    4.57
   5  10  -8  138.89    6.89
  -5 -10   8  132.63    4.79
   5  10  -9  288.40   12.77
  -5 -10   9  292.59    8.73
  -5 -10  10   90.18    3.86
  -5 -10  11    9.68    1.44
   5  10 -12  113.76    7.38
  -5 -10  12  112.27    4.03
  -5 -10  13  992.88   26.88
   5  10 -14  105.92    6.62
  -5 -10  14  112.47    4.57
   5  10 -15    0.78    2.65
  -5 -10  15    1.54    1.03
  -5 -10  16  863.46   31.97
  -5 -10  17  152.27    8.00
   5  10 -18   -1.94    2.17
  -5 -10  18    1.30    1.86
   5  10 -19   22.93    5.24
  -5 -10  19   31.96    3.52
  -5 -10  20  219.85   10.85
  -5 -10  21  287.17   14.12
   5  10 -22    9.11    3.03
  -5 -10  22    9.00    1.98
   5  10 -23   64.74    9.74
  -5 -10  23   72.63    4.35
   5   9  19   74.20    5.24
  -5  -9 -19   68.17    7.14
   5   9  18  277.04   13.57
   5   9  17    3.21    1.43
  -5  -9 -17    1.17    2.16
   5   9  16   16.03    2.63
  -5  -9 -16   10.28    1.71
   5   9  15   96.40    5.32
   5   9  14    9.41    1.89
  -5  -9 -14    9.19    1.68
   5   9  13  170.14    5.95
  -5  -9 -13  167.33   10.98
   5   9  12   14.49    2.48
  -5  -9 -12   12.15    1.41
   5   9  11  228.66   11.31
   5   9  10   23.77    3.13
  -5  -9 -10   22.50    1.97
   5   9   9    2.89    2.05
  -5  -9  -9    1.49    1.51
   5   9   8   30.85    3.01
  -5  -9  -8   28.23    2.36
   5   9   7   49.65    3.90
  -5  -9  -7   57.28    3.65
   5   9   6   94.35    3.74
  -5  -9  -6   99.32    4.95
   5   9   5   21.93    2.21
  -5  -9  -5   22.56    2.22
   5   9   4  312.17   12.66
  -5  -9  -4  308.92    8.95
   5   9   3  505.34   23.58
  -5  -9  -3  509.99   13.87
   5   9   2  542.59   23.15
  -5  -9  -2  563.10   15.17
   5   9   1  658.72   25.58
  -5  -9  -1  686.88   19.64
  -5  -9   0  658.54   23.63
   5   9  -1   59.63    3.73
  -5  -9   1   55.65    4.49
   5   9  -2   51.98    4.40
  -5  -9   2   51.52    2.48
   5   9  -3   38.37    3.49
  -5  -9   3   40.56    2.82
   5   9  -4  150.26    9.68
  -5  -9   4  147.21    7.66
   5   9  -5  209.92    8.12
  -5  -9   5  206.10    6.70
   5   9  -6    4.60    2.22
  -5  -9   6    4.35    1.29
  -5  -9   7  258.44    8.98
  -5  -9   8  538.22   15.73
   5   9  -9   53.98    3.60
  -5  -9   9   64.62    2.51
   5   9 -11   81.40    5.84
  -5  -9  11   76.93    4.82
   5   9 -12  515.98   25.14
  -5  -9  12  519.55   20.28
   5   9 -13    0.24    1.57
  -5  -9  13    2.70    1.62
   5   9 -15  148.59    8.90
  -5  -9  15  145.70    4.82
   5   9 -16  161.60   10.22
  -5  -9  16  170.11    6.65
  -5  -9  17   67.55    2.78
   5   9 -18    6.08    3.28
  -5  -9  18    9.35    2.09
  -5  -9  19  178.10    6.01
   5   9 -20   11.85    3.55
  -5  -9  20   13.14    1.68
   5   9 -21   12.65    2.40
  -5  -9  21   20.91    3.24
   5   9 -22   22.85    4.70
  -5  -9  22   22.28    2.44
   5   9 -23    0.79    2.43
  -5  -9  23    0.62    2.22
   5   9 -24   70.63    8.06
  -5  -9  24   78.67    6.84
   5   8  22   38.56    3.05
   5   8  20  586.71   25.44
   5   8  19   46.41    3.95
  -5  -8 -19   42.34    3.67
   5   8  18  113.87    6.00
   5   8  17  326.82   14.01
   5   8  15  175.15    6.19
  -5  -8 -15  157.87   11.39
   5   8  14   31.58    3.22
  -5  -8 -14   33.10    2.17
   5   8  13   -0.67    2.06
  -5  -8 -13    0.79    1.43
   5   8  12    7.52    1.32
  -5  -8 -12    8.17    2.14
   5   8  11   13.11    1.52
  -5  -8 -11   12.36    2.32
   5   8  10   39.70    2.46
  -5  -8 -10   33.72    2.40
   5   8   9 1323.20   33.99
   5   8   8   38.40    3.98
  -5  -8  -8   43.48    2.35
   5   8   7 3028.77  105.97
  -5  -8  -7 3065.47  106.43
   5   8   6  101.40    4.21
  -5  -8  -6   96.37    3.81
   5   8   5   19.15    1.82
  -5  -8  -5   17.99    2.16
   5   8   4  187.10    6.38
  -5  -8  -4  186.29    9.79
   5   8   3  840.46   29.71
  -5  -8  -3  880.35   30.45
   5   8   2  137.08    6.17
  -5  -8  -2  140.54    6.59
   5   8   1  573.79   25.15
  -5  -8  -1  546.34   16.30
   5   8   0  108.05    5.62
  -5  -8   0  111.74    3.41
  -5  -8   1   92.21    3.73
   5   8  -2  570.44   17.15
  -5  -8   2  573.63   22.41
   5   8  -3  247.51   13.58
  -5  -8   3  243.50    8.58
  -5  -8   4   12.03    1.19
   5   8  -5    7.03    1.49
  -5  -8   5    5.95    1.24
   5   8  -6  142.88    8.00
  -5  -8   6  142.37    4.92
   5   8  -7   22.64    2.00
  -5  -8   7   22.88    1.51
  -5  -8   8   14.88    1.16
   5   8  -9   61.09    5.03
  -5  -8   9   65.68    3.32
  -5  -8  10    5.90    1.52
  -5  -8  11 2250.37   78.06
   5   8 -12    2.46    2.13
  -5  -8  12    3.55    1.13
   5   8 -13  662.21   28.53
  -5  -8  13  662.21   26.75
   5   8 -14    5.35    2.60
  -5  -8  14    6.01    1.11
  -5  -8  15  198.34   11.66
  -5  -8  16  233.06    8.71
   5   8 -17   39.62    3.38
  -5  -8  17   39.24    2.30
  -5  -8  18  318.17    9.57
  -5  -8  19  147.73    6.00
  -5  -8  20    9.66    1.68
   5   8 -21   13.00    2.70
  -5  -8  21   10.95    1.86
   5   8 -22    8.60    3.44
  -5  -8  22    9.49    1.73
   5   8 -25    5.65    3.00
  -5  -8  25   27.52    3.67
   5   7  22   19.25    2.17
  -5  -7 -22   13.23    3.65
   5   7  21   41.11    3.71
  -5  -7 -21   35.81    6.57
   5   7  20   16.93    2.95
  -5  -7 -20   15.30    3.11
   5   7  19    9.52    1.81
  -5  -7 -19   10.60    2.24
   5   7  18  288.36   12.98
  -5  -7 -18  293.94   12.22
   5   7  17   58.60    4.90
  -5  -7 -17   50.59    4.01
   5   7  16  377.53   19.77
   5   7  15  114.73    4.79
   5   7  14   38.91    3.41
  -5  -7 -14   38.16    2.89
  -5  -7 -13    0.43    1.13
   5   7  12  301.15   10.36
  -5  -7 -12  313.52   14.20
   5   7  11  842.31   23.50
   5   7  10   20.63    1.57
  -5  -7 -10   19.26    2.63
   5   7   9  204.51    9.41
  -5  -7  -9  207.95    8.46
   5   7   8   21.34    2.14
  -5  -7  -8   19.93    2.05
   5   7   7  237.86    8.79
  -5  -7  -7  232.45    7.51
   5   7   6  244.83   11.54
  -5  -7  -6  243.15   10.79
   5   7   5 1651.03   41.59
   5   7   4 1009.70   34.43
  -5  -7  -4  990.81   37.70
   5   7   3  104.19    5.19
  -5  -7  -3  101.38    4.44
   5   7   2   28.59    2.86
  -5  -7  -2   29.72    1.89
   5   7   1   -0.79    1.02
  -5  -7  -1    0.95    1.16
  -5  -7   0    6.13    1.06
   5   7  -1  789.57   34.78
  -5  -7   1  781.81   30.97
   5   7  -2  338.59   14.69
  -5  -7   2  340.88   17.34
  -5  -7   3  523.24   21.25
  -5  -7   4    0.25    0.70
   5   7  -5   45.81    4.62
  -5  -7   5   44.68    2.24
   5   7  -6  430.42   12.04
  -5  -7   6  417.27   11.93
   5   7  -7  108.30    6.47
  -5  -7   7  103.44    7.39
   5   7  -8  522.03   21.17
  -5  -7   8  518.46   14.77
   5   7  -9  106.40    4.76
  -5  -7   9  103.87    4.01
  -5  -7  10   79.66    3.82
  -5  -7  11  376.06   11.35
  -5  -7  12  797.48   34.64
  -5  -7  13  534.26   23.09
  -5  -7  14  481.31   15.22
  -5  -7  15   19.99    1.62
   5   7 -17   14.09    2.90
  -5  -7  17   13.11    1.48
  -5  -7  18  190.75    6.79
   5   7 -19   10.38    3.28
  -5  -7  19   12.58    2.00
  -5  -7  20   71.41    4.00
  -5  -7  21  249.76   13.95
   5   7 -22   96.94    7.11
  -5  -7  22  101.41    6.60
   5   7 -23   16.95    3.08
  -5  -7  23   19.79    2.14
   5   6  24  129.66    7.85
   5   6  23   13.49    2.49
  -5  -6 -23   12.58    3.21
   5   6  22    4.08    1.89
  -5  -6 -22    5.82    2.32
   5   6  21   38.27    3.03
  -5  -6 -21   35.94    5.65
   5   6  20  130.52    5.52
   5   6  19   23.88    2.38
  -5  -6 -19   26.01    2.71
   5   6  18  184.67    8.71
  -5  -6 -18  178.41   10.20
   5   6  17    2.95    1.38
  -5  -6 -17    1.51    1.98
   5   6  16  239.32   12.00
   5   6  15  206.03   10.84
   5   6  14    7.84    1.51
  -5  -6 -14    8.25    1.94
   5   6  13  163.97    6.66
   5   6  12  877.92   35.80
  -5  -6 -12  862.39   31.23
   5   6  11   42.80    2.65
  -5  -6 -11   42.26    2.84
   5   6  10   92.53    4.97
  -5  -6 -10   88.70    3.55
   5   6   9  113.92    4.32
  -5  -6  -9  116.92    4.82
   5   6   8   13.77    1.86
  -5  -6  -8   15.30    1.60
   5   6   7  142.64    5.35
  -5  -6  -7  140.21    6.76
   5   6   6   84.58    4.59
  -5  -6  -6   84.02    4.84
   5   6   5  388.36   20.23
  -5  -6  -5  387.74   16.55
   5   6   4  220.69   10.01
  -5  -6  -4  217.90   10.96
   5   6   3  353.21   14.61
  -5  -6  -3  349.78   14.71
   5   6   2   49.64    2.90
  -5  -6  -2   48.56    2.78
   5   6   1  102.60    5.38
  -5  -6  -1  101.02    3.68
   5   6   0  409.73   18.77
  -5  -6   0  413.59   12.79
   5   6  -1    5.09    1.05
  -5  -6   1   83.47    3.06
  -5  -6   2    0.89    1.27
  -5  -6   3    6.17    0.87
  -5  -6   4 1946.11   70.90
   5   6  -5  522.00   23.45
  -5  -6   5  502.18   21.26
   5   6  -6  428.17   18.68
  -5  -6   6  430.63   13.65
   5   6  -7   54.86    4.44
  -5  -6   7   47.24    2.59
  -5  -6   9  564.18   23.91
   5   6 -10   58.22    3.05
  -5  -6  10   58.11    4.55
  -5  -6  11   33.81    2.08
  -5  -6  12  259.92   11.41
  -5  -6  13 1946.46   72.96
  -5  -6  14  408.26   19.98
  -5  -6  15   10.28    1.79
   5   6 -16   42.72    3.73
  -5  -6  16   39.13    2.81
  -5  -6  17  288.39   12.54
   5   6 -18   96.70    6.19
  -5  -6  18   89.50    5.13
  -5  -6  19  181.50    8.74
  -5  -6  20  151.79    5.41
   5   6 -21    5.51    1.87
  -5  -6  21    5.54    1.79
   5   6 -22    0.48    2.14
  -5  -6  22    0.84    1.38
   5   6 -24    6.14    2.38
  -5  -6  24    9.54    2.33
  -5  -6  25   72.14    3.86
   5   6 -26   67.49    5.87
  -5  -6  26   76.87    5.81
   5   5  24   36.37    4.54
  -5  -5 -24   31.50    5.76
   5   5  23  187.96   12.20
   5   5  22   11.30    2.92
  -5  -5 -22    9.71    1.98
   5   5  21   60.19    3.94
  -5  -5 -21   65.49    6.49
   5   5  20  126.33    6.32
   5   5  19    0.21    1.40
  -5  -5 -19    0.56    1.48
   5   5  18   25.50    2.68
  -5  -5 -18   27.31    2.24
   5   5  17  113.36    4.35
   5   5  16  231.94   10.31
   5   5  15   13.23    2.14
  -5  -5 -15   10.96    1.70
   5   5  14  808.69   31.93
   5   5  13   41.37    3.21
  -5  -5 -13   45.14    2.40
   5   5  12  181.63    8.27
  -5  -5 -12  190.81    9.14
   5   5  11  534.93   21.39
  -5  -5 -11  522.55   23.58
   5   5  10  923.79   35.47
   5   5   9    2.95    1.21
  -5  -5  -9    4.16    1.17
   5   5   8  166.04    8.60
  -5  -5  -8  170.15    6.87
   5   5   7  331.31   17.50
  -5  -5  -7  332.36   13.49
   5   5   6  391.21   17.99
  -5  -5  -6  398.18   17.55
   5   5   5    1.59    1.40
  -5  -5  -5    1.54    1.65
   5   5   4    7.60    1.32
   5   5   3   55.35    3.65
  -5  -5  -3   60.65    4.87
   5   5   2  460.97   13.20
  -5  -5  -2  448.93   18.55
  -5  -5  -1   55.36    4.06
   5   5   0  174.82    6.39
  -5  -5   0  176.99    7.95
   5   5  -1 1029.03   38.24
  -5  -5   1 1021.80   37.51
   5   5  -2   49.45    2.75
  -5  -5   2   50.52    4.38
  -5  -5   3 1033.14   38.77
   5   5  -4  257.65   10.76
  -5  -5   4  257.14   10.84
  -5  -5   5  610.02   23.44
   5   5  -6  505.05   20.68
  -5  -5   6  505.54   23.17
   5   5  -7    7.01    1.86
  -5  -5   7    4.01    1.22
   5   5  -8  221.07   11.74
  -5  -5   8  214.20    6.33
   5   5  -9  263.33   15.14
  -5  -5   9  267.46    9.46
   5   5 -10  324.80   15.53
  -5  -5  10  322.71   17.12
  -5  -5  11 1406.61   35.81
   5   5 -12  203.29    7.46
  -5  -5  12  191.31    6.51
   5   5 -13   37.96    3.84
  -5  -5  13   35.13    1.82
   5   5 -14   66.57    4.24
  -5  -5  14   64.38    3.63
   5   5 -15  933.97   41.56
  -5  -5  15  943.17   24.36
  -5  -5  16  385.26   19.55
   5   5 -17   12.19    1.86
  -5  -5  17   11.11    1.29
  -5  -5  18  271.49   12.68
   5   5 -19   34.50    3.57
  -5  -5  19   32.39    1.82
   5   5 -20    0.95    1.40
  -5  -5  20    1.70    1.73
   5   5 -21   96.48    7.32
  -5  -5  21  107.24    4.14
   5   5 -22  122.96    7.05
  -5  -5  22  135.23    7.06
   5   5 -23   26.26    3.92
  -5  -5  23   20.80    1.84
  -5  -5  24   62.06    3.55
   5   5 -25    9.51    4.01
  -5  -5  25   10.23    1.46
   5   5 -26   55.51    7.71
  -5  -5  26   55.22    3.28
   5   5 -27   27.96    5.20
  -5  -5  27   32.85    2.60
   5   4  24  124.56    7.84
   5   4  23   32.78    3.00
   5   4  22   67.34    5.16
   5   4  21   82.24    5.36
  -5  -4 -21   83.69    5.76
   5   4  20   15.90    2.41
  -5  -4 -20   16.19    2.68
   5   4  19   95.53    5.09
   5   4  18    0.56    1.52
  -5  -4 -18    0.70    2.60
   5   4  17  382.87   15.77
   5   4  16  190.91    9.31
   5   4  15  960.67   36.39
   5   4  14  942.85   35.20
   5   4  13  982.27   34.88
   5   4  12 1236.68   33.29
   5   4  11  199.34    6.93
   5   4  10   38.35    2.05
  -5  -4 -10   38.48    2.89
   5   4   9    1.97    1.51
  -5  -4  -9    3.87    1.82
   5   4   8  412.87   20.44
   5   4   7   80.59    4.62
  -5  -4  -7   83.72    3.40
   5   4   6   76.66    3.97
  -5  -4  -6   80.96    4.74
   5   4   5   73.98    4.44
  -5  -4  -5   74.68    3.08
   5   4   4  166.50    7.65
  -5  -4  -4  166.79    5.16
   5   4   3  903.10   35.72
  -5  -4  -3  882.78   24.53
   5   4   2  136.72    5.57
  -5  -4  -2  136.32    4.68
   5   4   1   25.28    1.60
  -5  -4  -1   24.74    2.11
   5   4   0   45.83    2.32
  -5  -4   0   45.75    2.14
   5   4  -2  619.52   25.36
  -5  -4   2  616.45   16.68
   5   4  -3  476.96   20.18
  -5  -4   3  457.57   13.27
   5   4  -4 1476.35   57.32
  -5  -4   4 1518.17   55.09
   5   4  -5   14.34    2.00
  -5  -4   5   13.76    0.97
  -5  -4   6  243.31    6.54
   5   4  -7   -0.67    0.94
  -5  -4   7   -0.36    0.76
   5   4  -8  295.78   12.50
  -5  -4   8  280.50   11.04
   5   4  -9   50.57    2.97
  -5  -4   9   52.41    2.97
  -5  -4  10  390.93   14.20
  -5  -4  11 1202.31   45.00
   5   4 -12   47.89    4.76
  -5  -4  12   52.41    2.25
   5   4 -13  200.29    7.05
  -5  -4  13  184.75    6.92
   5   4 -14   27.63    1.59
  -5  -4  14   30.02    2.95
   5   4 -15   30.17    2.24
  -5  -4  15   28.07    1.89
   5   4 -16    1.16    1.81
  -5  -4  16    1.05    0.92
   5   4 -17    4.60    2.06
  -5  -4  17    0.33    0.73
   5   4 -18    7.68    1.57
  -5  -4  18    7.08    1.24
   5   4 -19   22.83    2.33
  -5  -4  19   22.91    2.19
   5   4 -20   80.74    5.63
  -5  -4  20   81.40    4.89
   5   4 -22   95.84    7.20
  -5  -4  22   99.08    3.98
   5   4 -24   29.74    3.17
  -5  -4  24   35.42    3.60
   5   4 -25   34.40    3.82
  -5  -4  25   38.81    3.60
   5   4 -26   18.91    3.05
  -5  -4  26   18.87    3.05
   5   4 -27  101.25    8.97
   5   3  25   97.35    6.65
   5   3  24  157.79   11.46
   5   3  23   11.06    1.70
  -5  -3 -23   16.15    4.03
   5   3  22  200.30   10.16
   5   3  21   99.40    5.14
   5   3  20  140.66    6.82
  -5  -3 -20  134.96    6.89
   5   3  19   33.48    2.65
  -5  -3 -19   36.04    2.75
   5   3  18   45.59    3.46
  -5  -3 -18   44.10    3.73
   5   3  17   11.96    1.35
  -5  -3 -17   13.38    2.35
   5   3  16  744.58   27.37
  -5  -3 -16  770.10   29.91
   5   3  15  882.71   34.13
   5   3  14  565.78   15.38
   5   3  13  589.96   22.72
   5   3  12 1407.96   50.13
   5   3  11  528.47   19.76
   5   3  10  624.41   24.60
   5   3   9  332.18   14.15
   5   3   8  217.96   10.66
  -5  -3  -8  218.58    6.51
   5   3   7   11.03    1.00
  -5  -3  -7   12.73    1.73
   5   3   6  255.52    8.01
  -5  -3  -6  256.92    8.16
   5   3   5   43.45    2.67
  -5  -3  -5   44.32    2.49
   5   3   4  179.75    8.39
  -5  -3  -4  172.39    6.28
   5   3   3  223.57   11.66
  -5  -3  -3  214.44    6.43
   5   3   2  483.07   18.44
  -5  -3  -2  492.77   18.12
   5   3   1  788.79   28.82
  -5  -3  -1  828.05   29.77
   5   3   0  151.40    4.92
  -5  -3   0  156.52    7.25
  -5  -3   1    1.62    0.86
   5   3  -2  209.55   11.17
  -5  -3   2  201.86    7.71
   5   3  -3    1.48    1.46
  -5  -3   3   -0.22    1.22
   5   3  -4    2.65    0.97
  -5  -3   4    4.40    0.87
  -5  -3   5 4264.70   99.38
   5   3  -6   96.81    4.63
  -5  -3   6   96.34    4.38
   5   3  -7   31.51    2.21
  -5  -3   7   37.05    2.03
   5   3  -8  162.27    5.81
  -5  -3   8  167.47    6.06
   5   3  -9   26.17    2.60
  -5  -3   9   26.99    1.44
   5   3 -10   -0.21    1.30
  -5  -3  10    0.02    0.54
   5   3 -11   49.05    2.41
  -5  -3  11   48.00    2.55
  -5  -3  12  141.15    5.27
   5   3 -13 1055.01   37.61
  -5  -3  13 1064.04   39.65
   5   3 -14    7.49    1.71
  -5  -3  14    5.55    1.35
   5   3 -15   73.22    4.43
  -5  -3  15   73.31    3.70
   5   3 -16  234.96   11.33
  -5  -3  16  213.85    7.70
   5   3 -17   13.93    2.02
  -5  -3  17   14.52    1.05
   5   3 -18   14.12    2.00
  -5  -3  18   12.58    1.92
  -5  -3  19  237.40   11.17
  -5  -3  20  232.83   12.39
   5   3 -21   47.72    3.09
  -5  -3  21   52.89    4.49
   5   3 -23   -0.60    1.70
  -5  -3  23    1.27    1.73
   5   3 -24   31.23    3.48
  -5  -3  24   33.67    2.81
   5   3 -26   40.88    3.62
   5   3 -27  155.38   11.25
   5   2  25   13.52    3.28
  -5  -2 -25   13.08    1.86
   5   2  24   29.88    3.00
   5   2  22   10.20    2.51
  -5  -2 -22    9.68    2.49
   5   2  21  154.21    7.92
  -5  -2 -21  149.45    9.76
   5   2  20   84.15    5.59
   5   2  19    7.39    1.89
  -5  -2 -19    9.73    1.71
   5   2  18   43.29    3.16
  -5  -2 -18   37.80    2.65
   5   2  17  312.06   13.88
   5   2  16   11.11    1.97
  -5  -2 -16    9.97    1.51
   5   2  15  301.51   10.04
   5   2  14  695.98   25.94
   5   2  13  128.47    5.05
  -5  -2 -13  128.85    7.90
   5   2  12  508.21   20.80
   5   2  11  234.67   10.22
  -5  -2 -11  230.37    9.54
   5   2  10  558.29   28.88
  -5  -2 -10  571.11   25.77
   5   2   9   26.74    1.97
  -5  -2  -9   25.12    1.38
   5   2   8  308.81    9.63
  -5  -2  -8  316.36   12.47
   5   2   7  116.08    4.87
  -5  -2  -7  112.62    4.87
   5   2   6   19.04    1.70
  -5  -2  -6   21.01    1.84
   5   2   5   20.93    1.38
  -5  -2  -5   20.42    1.41
   5   2   4  182.34    8.49
  -5  -2  -4  181.58    9.33
   5   2   3  106.51    4.93
  -5  -2  -3  111.55    4.00
   5   2   2    7.84    1.08
  -5  -2  -2    8.06    0.98
   5   2   1  729.39   29.31
  -5  -2  -1  695.42   19.34
  -5  -2   0 1702.73   56.08
   5   2  -1  426.34   16.96
  -5  -2   1  450.16   18.38
   5   2  -2 2520.32   88.29
  -5  -2   2 2616.42   84.94
   5   2  -3   17.99    1.70
  -5  -2   3   15.61    1.24
   5   2  -4 1456.23   50.87
  -5  -2   4 1371.21   49.08
   5   2  -5  184.15    8.39
   5   2  -6  445.45   21.36
  -5  -2   6  425.65   11.82
  -5  -2   7   16.22    1.21
   5   2  -8   10.81    1.46
  -5  -2   8   12.46    1.22
   5   2  -9   69.47    3.67
  -5  -2   9   64.06    2.79
  -5  -2  10   88.43    5.06
   5   2 -11   66.17    2.48
  -5  -2  11   65.96    4.59
   5   2 -12    8.08    1.06
  -5  -2  12    8.71    1.02
   5   2 -13   15.63    1.43
  -5  -2  13   16.44    1.71
   5   2 -14   12.47    2.03
  -5  -2  14   13.44    1.24
   5   2 -15    2.43    0.90
  -5  -2  15    1.08    1.00
  -5  -2  16  215.81    9.39
  -5  -2  17  666.19   26.36
  -5  -2  19  521.78   21.93
  -5  -2  20  248.83   12.22
  -5  -2  21   89.80    5.35
   5   2 -22    5.19    1.89
  -5  -2  22    4.65    1.24
  -5  -2  23   13.65    1.78
   5   2 -25   22.18    2.76
  -5  -2  25   20.45    2.14
   5   2 -26   77.18    5.33
   5   2 -27   38.70    4.32
  -5  -2  27   36.97    3.57
   5   1  25   -0.27    1.84
  -5  -1 -25    1.44    2.08
   5   1  24   98.40    6.13
   5   1  23  301.26   13.71
   5   1  22    5.81    2.54
  -5  -1 -22    4.62    1.49
   5   1  21  169.90    7.79
   5   1  20  143.73    6.81
   5   1  19   11.84    1.65
  -5  -1 -19   13.82    1.95
   5   1  18   61.22    3.63
  -5  -1 -18   62.62    3.70
   5   1  17  135.82    7.95
  -5  -1 -17  135.78    5.32
   5   1  16  280.56   12.35
   5   1  15  198.91    7.47
   5   1  14   20.60    2.00
  -5  -1 -14   21.60    2.22
   5   1  13  116.12    5.90
  -5  -1 -13  112.24    8.14
   5   1  12   50.54    3.60
  -5  -1 -12   53.57    2.62
   5   1  11  468.00   18.58
   5   1  10   17.36    1.41
  -5  -1 -10   17.88    1.97
   5   1   9   97.92    4.73
  -5  -1  -9   98.21    6.01
   5   1   8  573.27   20.03
  -5  -1  -8  580.36   20.69
   5   1   7    8.57    1.38
  -5  -1  -7    9.17    1.05
   5   1   6 2290.25   77.42
   5   1   5  169.44    7.41
  -5  -1  -5  172.93    7.57
   5   1   4  100.95    3.55
  -5  -1  -4   94.03    5.38
   5   1   3    6.01    1.25
  -5  -1  -3    6.63    0.98
   5   1   2  205.17    9.87
  -5  -1  -2  205.38   10.12
   5   1   1  891.92   32.24
  -5  -1  -1  887.66   24.41
   5   1   0  205.97    9.17
  -5  -1   0  206.17    9.08
   5   1  -1  553.29   15.41
  -5  -1   1  553.62   16.30
   5   1  -2  883.66   31.93
  -5  -1   2  881.47   31.63
   5   1  -3 1291.71   34.35
  -5  -1   3 1302.54   50.10
  -5  -1   4  221.55    6.52
   5   1  -5  244.39    6.93
  -5  -1   5  245.81   12.00
   5   1  -6  648.69   23.74
  -5  -1   6  609.23   17.68
  -5  -1   7  377.66   15.12
  -5  -1   8    2.22    0.70
   5   1  -9  844.18   30.96
   5   1 -10  170.09    7.09
  -5  -1  10  167.60    7.49
   5   1 -11  271.30   12.74
  -5  -1  11  287.80    8.25
   5   1 -12   31.88    2.35
  -5  -1  12   32.55    2.51
   5   1 -13 1460.76   55.98
  -5  -1  13 1444.25   50.30
   5   1 -14   45.89    3.78
  -5  -1  14   47.26    2.54
  -5  -1  15  819.37   30.94
   5   1 -16   93.34    5.74
  -5  -1  16   94.92    6.14
  -5  -1  17 2689.58   91.45
  -5  -1  18  412.63   19.03
   5   1 -19   31.97    2.19
  -5  -1  19   33.20    3.16
  -5  -1  21  131.82    7.28
   5   1 -22   26.17    3.21
  -5  -1  22   24.36    1.84
  -5  -1  23   71.66    3.54
  -5  -1  24  114.47    5.95
   5   1 -25   -0.97    1.84
  -5  -1  25   -0.75    1.59
   5   1 -26    0.79    1.90
  -5  -1  26    1.52    1.32
   5   1 -27   22.18    4.30
   5   1 -28   47.57    5.66
   5   0  26   -0.51    1.86
  -5   0 -26   -1.09    2.35
   5   0  25   69.65    4.59
   5   0  24   -1.05    1.79
  -5   0 -24   -0.29    1.78
   5   0  23  121.15    8.71
   5   0  22    0.36    1.51
  -5   0 -22    0.71    2.29
   5   0  20    2.62    2.17
  -5   0 -20   -0.10    1.87
   5   0  19  757.37   29.26
   5   0  18   -0.49    1.86
  -5   0 -18    0.76    1.30
   5   0  17   60.79    3.59
  -5   0 -17   56.60    3.24
   5   0  16   -0.49    1.03
  -5   0 -16   -1.02    1.08
   5   0  15   68.98    3.82
   5   0  14    0.22    0.90
  -5   0 -14    0.36    1.21
   5   0  13  353.51   15.50
   5   0  12    1.43    1.57
  -5   0 -12    0.17    0.76
   5   0  11  180.77   10.17
  -5   0 -11  188.18    7.87
   5   0  10    0.87    0.68
  -5   0 -10   -0.16    0.70
   5   0   9    9.77    1.40
  -5   0  -9   10.31    0.81
   5   0   8   -0.40    1.13
  -5   0  -8    0.83    0.54
   5   0   7   53.68    2.89
  -5   0  -7   53.73    3.06
   5   0   6   -0.41    0.75
  -5   0  -6   -0.62    0.83
   5   0   5  561.57   23.53
  -5   0  -5  548.77   20.82
   5   0   4   -0.19    1.08
  -5   0  -4    0.68    0.70
   5   0   3  798.06   30.23
  -5   0  -3  810.32   21.71
   5   0   2    0.83    0.75
  -5   0  -2   -0.29    0.94
   5   0   1  401.91   15.38
  -5   0  -1  383.66   11.36
   5   0   0    0.08    1.00
  -5   0   0    0.51    0.54
   5   0  -1  535.09   15.42
  -5   0   1  561.16   21.10
   5   0  -2   -0.06    0.86
  -5   0   2    0.40    0.68
  -5   0   3  565.70   21.82
  -5   0   4   -0.41    0.49
   5   0  -6    1.08    1.00
  -5   0   6    0.44    0.83
   5   0  -7 3670.65  120.28
   5   0  -8    0.35    1.06
  -5   0   8    0.24    0.57
   5   0 -10    0.05    1.09
  -5   0  10    0.62    0.79
  -5   0  11  529.68   22.85
   5   0 -12   -0.32    0.94
  -5   0  12   -1.57    0.87
  -5   0  13  769.62   21.25
   5   0 -14    0.44    0.83
  -5   0  14   -0.54    0.70
  -5   0  15  612.53   23.33
  -5   0  16   -0.32    0.70
   5   0 -17   12.25    1.62
  -5   0  17   11.87    1.71
   5   0 -18   -0.41    1.70
  -5   0  18   -0.14    1.09
  -5   0  19  952.96   34.32
   5   0 -20    3.89    2.06
  -5   0  20    0.06    0.89
   5   0 -21   10.68    2.36
  -5   0  21   11.65    1.19
   5   0 -22   -1.08    2.33
  -5   0  22    0.21    1.13
   5   0 -23   36.00    3.06
  -5   0  23   41.42    2.63
   5   0 -24   -0.33    2.52
  -5   0  24    0.68    1.67
   5   0 -25    4.28    2.14
  -5   0  25    2.59    1.32
   5   0 -26    0.95    2.84
  -5   0  26    1.09    1.79
   5   0 -27   20.96    4.08
  -5   0  27   24.53    2.29
   5   0 -28    0.27    2.68
  -5   0  28    0.43    1.52
   5  -1  25    0.11    2.81
  -5   1 -25   -0.22    1.92
   5  -1  24   90.73    5.81
   5  -1  23  285.23   14.17
   5  -1  22    7.09    1.52
  -5   1 -22    4.62    2.71
   5  -1  21  166.14    9.30
   5  -1  20  134.21    8.52
   5  -1  19    9.11    1.51
  -5   1 -19    9.03    2.16
   5  -1  18   56.41    3.48
   5  -1  17  129.77    5.86
   5  -1  16  244.73    9.39
   5  -1  15  197.11    9.63
   5  -1  14   21.56    1.94
  -5   1 -14   19.57    1.87
   5  -1  13  106.92    6.33
  -5   1 -13  103.29    5.43
   5  -1  12   47.19    2.75
  -5   1 -12   45.03    3.94
   5  -1  11  456.00   17.45
   5  -1  10   21.39    1.82
  -5   1 -10   16.74    1.44
   5  -1   9   95.07    4.97
  -5   1  -9   93.91    4.54
   5  -1   8  567.22   20.04
   5  -1   7    8.49    1.06
  -5   1  -7    7.14    0.78
   5  -1   6 2258.94   81.24
   5  -1   5  158.55    6.55
  -5   1  -5  169.39    8.19
   5  -1   4   94.56    4.52
  -5   1  -4   99.24    4.55
   5  -1   3    7.82    1.13
  -5   1  -3    6.65    0.86
   5  -1   2  204.24    8.66
  -5   1  -2  204.03    8.70
   5  -1   1  833.70   30.58
  -5   1  -1  878.59   33.99
   5  -1   0  196.83    7.98
  -5   1   0  199.24    8.92
  -5   1   1  552.10   19.39
  -5   1   2  884.20   32.64
  -5   1   3 1184.02   31.78
  -5   1   4  226.74    7.25
  -5   1   5  223.57    9.14
   5  -1  -6  545.51   21.14
  -5   1   6  566.95   21.47
   5  -1  -7  357.32   15.73
  -5   1   7  358.59   14.22
   5  -1  -8    1.97    0.86
  -5   1   8    1.16    0.73
  -5   1   9  774.86   28.59
  -5   1  10  154.89    7.16
   5  -1 -11  267.87   11.20
  -5   1  11  264.63   11.20
  -5   1  12   30.77    1.89
   5  -1 -13 1365.25   48.35
  -5   1  13 1437.83   50.25
   5  -1 -14   42.35    3.27
  -5   1  14   38.85    2.51
   5  -1 -16   78.17    4.82
  -5   1  16   80.71    6.14
  -5   1  18  375.58   15.66
  -5   1  19   32.29    2.44
  -5   1  20  555.26   22.39
  -5   1  21  119.68    4.68
   5  -1 -22   24.15    3.17
  -5   1  22   25.02    1.62
  -5   1  23   62.85    4.00
  -5   1  24   93.19    5.70
   5  -1 -25   -2.38    2.38
  -5   1  25    0.86    1.11
   5  -1 -26    3.00    3.13
  -5   1  26   -0.38    1.40
   5  -1 -27   17.90    3.28
  -5   1  27   16.46    2.63
   5  -2  25   12.19    2.03
  -5   2 -25   10.31    2.81
   5  -2  24   26.52    2.54
  -5   2 -24   22.34    2.54
   5  -2  22    5.22    1.38
  -5   2 -22    7.73    2.76
   5  -2  21  125.28    6.98
   5  -2  20   72.23    4.22
   5  -2  19    7.24    1.44
  -5   2 -19    5.65    1.59
   5  -2  18   35.02    2.29
  -5   2 -18   34.97    3.67
   5  -2  16   10.57    1.21
  -5   2 -16    8.68    1.73
   5  -2  15  261.21   11.76
   5  -2  14  597.97   23.93
   5  -2  13  114.96    5.62
   5  -2  12  425.54   16.19
   5  -2  11  202.72    9.09
   5  -2  10  516.08   17.61
   5  -2   9   22.18    1.97
  -5   2  -9   22.09    1.67
   5  -2   8  303.73   13.27
   5  -2   7  105.13    5.13
  -5   2  -7  105.54    6.01
   5  -2   6   18.45    1.79
  -5   2  -6   19.31    1.71
   5  -2   5   20.80    1.73
  -5   2  -5   21.63    1.43
   5  -2   4  166.01    7.87
  -5   2  -4  169.33    7.36
   5  -2   3  101.78    4.93
  -5   2  -3  103.25    4.71
   5  -2   2    7.39    0.98
  -5   2  -2    7.79    0.97
   5  -2   1  663.22   24.64
  -5   2  -1  670.02   25.63
   5  -2   0 1579.20   52.89
   5  -2  -1  389.15   14.00
  -5   2   1  421.43   17.30
  -5   2   2 2610.83   89.53
  -5   2   3   14.87    1.14
  -5   2   4 1287.32   48.65
   5  -2  -5  173.47    7.76
  -5   2   5  179.72    6.05
   5  -2  -6  415.09   16.96
  -5   2   6  399.64   16.57
   5  -2  -7   15.03    1.19
  -5   2   7   15.31    1.27
   5  -2  -8    9.81    1.09
  -5   2   8   11.84    1.13
  -5   2   9   59.24    3.60
   5  -2 -10   75.15    3.79
  -5   2  10   82.97    3.89
   5  -2 -11   62.52    3.46
  -5   2  11   61.74    3.57
   5  -2 -12    8.05    1.24
  -5   2  12    9.55    0.84
   5  -2 -13   16.77    1.63
  -5   2  13   16.23    1.43
   5  -2 -14   10.38    1.09
  -5   2  14   12.44    0.90
  -5   2  15    1.44    0.79
  -5   2  17  540.10   22.85
  -5   2  19  429.49   18.30
  -5   2  21   71.79    3.84
   5  -2 -22    6.16    2.14
  -5   2  22    4.46    1.63
   5  -2 -23    9.90    1.79
  -5   2  23   13.38    1.71
   5  -2 -25   20.77    3.33
  -5   2  25   19.04    2.55
  -5   2  27   28.53    2.40
   5  -3  25   69.93    5.25
   5  -3  23   15.07    2.35
  -5   3 -23    9.85    2.40
   5  -3  22  156.92    7.85
   5  -3  21   77.75    4.51
   5  -3  19   29.48    2.29
  -5   3 -19   28.40    3.25
   5  -3  18   39.46    2.90
   5  -3  17   10.22    1.95
  -5   3 -17   10.20    1.29
   5  -3  16  616.76   27.39
   5  -3  15  759.29   33.12
   5  -3  14  451.81   17.72
   5  -3  13  418.54   15.41
   5  -3  11  415.02   15.60
   5  -3  10  538.48   19.11
   5  -3   9  279.82   10.87
   5  -3   8  203.11    7.78
  -5   3  -8  208.32    9.68
   5  -3   7   13.50    1.35
  -5   3  -7   12.38    1.08
   5  -3   6  229.83   10.20
   5  -3   5   38.40    2.54
  -5   3  -5   39.26    2.46
   5  -3   4  155.24    6.84
   5  -3   3  201.87    8.74
  -5   3  -3  207.33    8.41
   5  -3   2  439.67   15.74
   5  -3   0  133.59    6.39
  -5   3   0  144.64    7.20
  -5   3   1    1.03    0.41
  -5   3   2  196.37    6.33
  -5   3   3    0.14    0.32
  -5   3   4    3.46    0.41
  -5   3   6   94.02    5.09
   5  -3  -7   30.63    2.03
  -5   3   7   33.24    2.29
   5  -3  -8  150.45    6.51
  -5   3   8  148.02    6.52
   5  -3  -9   26.48    2.00
  -5   3   9   23.75    2.00
   5  -3 -10    0.59    0.73
  -5   3  10    0.29    0.56
   5  -3 -11   43.32    2.87
  -5   3  11   47.92    2.54
   5  -3 -12  127.34    6.87
  -5   3  12  130.96    7.03
   5  -3 -14    3.59    1.06
  -5   3  14    5.35    0.98
   5  -3 -15   48.79    3.65
  -5   3  15   54.32    2.95
   5  -3 -17    9.44    1.62
  -5   3  17    8.90    1.49
   5  -3 -18    9.08    1.22
  -5   3  18    8.43    1.05
  -5   3  20  159.82    7.89
  -5   3  21   36.42    3.27
   5  -3 -23   -0.19    2.09
  -5   3  23    0.32    1.06
   5  -3 -24   21.85    3.09
  -5   3  24   27.67    3.14
  -5   3  26   33.62    2.13
   5  -4  24   79.58    5.30
  -5   4 -24   85.28    7.32
   5  -4  23   18.88    2.00
  -5   4 -23   25.33    3.03
   5  -4  22   52.27    4.38
  -5   4 -22   55.44    3.84
   5  -4  21   64.33    4.21
   5  -4  20   18.12    2.54
  -5   4 -20   14.25    2.44
   5  -4  19   71.41    3.84
   5  -4  18   -0.17    1.73
  -5   4 -18    0.19    1.75
   5  -4  17  283.79   15.74
   5  -4  16  143.02    7.87
   5  -4  15  702.64   26.59
   5  -4  14  691.15   26.12
   5  -4  13  741.12   30.23
   5  -4  11  142.97    7.05
   5  -4  10   28.64    2.08
  -5   4 -10   28.10    1.95
   5  -4   9    4.65    0.75
  -5   4  -9    3.05    0.90
   5  -4   8  341.34   15.25
   5  -4   7   78.55    4.79
   5  -4   6   71.77    3.06
  -5   4  -6   69.53    3.90
   5  -4   5   65.73    4.13
  -5   4  -5   63.68    3.51
   5  -4   4  146.34    6.46
   5  -4   3  769.87   27.85
   5  -4   2  115.39    5.32
   5  -4   1   21.26    1.29
  -5   4  -1   21.14    1.22
  -5   4   0   40.69    2.09
  -5   4   2  531.80   20.04
  -5   4   3  419.28   15.53
  -5   4   5   13.60    0.70
  -5   4   6  220.38    9.55
   5  -4  -7   -0.41    0.60
  -5   4   7    0.30    0.41
   5  -4  -8  260.11   10.81
  -5   4   8  265.19   11.38
   5  -4  -9   44.64    2.60
  -5   4   9   43.07    2.67
   5  -4 -12   40.77    2.02
  -5   4  12   43.97    3.00
   5  -4 -13  150.18    8.27
  -5   4  13  142.00    6.09
   5  -4 -14   18.01    1.59
  -5   4  14   19.95    1.78
   5  -4 -15   18.77    1.86
  -5   4  15   15.95    1.70
  -5   4  16    0.48    0.67
   5  -4 -17   -0.41    1.25
  -5   4  17   -0.63    1.00
   5  -4 -18    3.67    1.65
  -5   4  18    3.89    1.24
   5  -4 -19   12.35    1.63
  -5   4  19   12.95    1.71
   5  -4 -20   52.62    4.06
  -5   4  20   51.30    3.14
  -5   4  22   72.63    4.44
   5  -4 -24   18.74    3.76
  -5   4  24   25.69    3.14
  -5   4  25   27.67    2.67
   5  -4 -26   10.54    3.22
  -5   4  26   12.81    1.71
   5  -5  24   20.26    3.46
  -5   5 -24   25.55    2.73
   5  -5  23  119.14    7.51
   5  -5  22    7.28    1.59
  -5   5 -22    7.71    2.82
   5  -5  21   36.39    3.92
  -5   5 -21   35.23    4.14
   5  -5  20   84.86    4.79
   5  -5  19    0.98    1.60
  -5   5 -19    0.33    1.49
   5  -5  18   15.30    1.44
  -5   5 -18   15.31    2.17
   5  -5  17   74.31    3.81
   5  -5  16  156.21    8.27
   5  -5  15    6.92    1.22
  -5   5 -15    8.74    1.29
   5  -5  13   24.93    1.68
  -5   5 -13   30.28    2.48
   5  -5  12  108.82    8.05
   5  -5  11  355.78   15.12
   5  -5   9    2.55    0.95
  -5   5  -9    2.92    0.94
   5  -5   8  127.23    6.70
   5  -5   7  273.39   11.81
   5  -5   6  362.33   15.71
   5  -5   5    2.70    0.70
  -5   5  -5    2.98    0.67
   5  -5   4    6.32    0.81
  -5   5  -4    7.00    0.89
   5  -5   3   49.27    2.57
   5  -5   1   52.70    2.75
  -5   5   7    4.54    0.52
  -5   5   8  189.51    7.79
   5  -5  -9  204.83    8.57
  -5   5   9  213.85    9.57
  -5   5  12  138.43    6.43
   5  -5 -13   24.64    2.06
  -5   5  13   22.77    2.02
   5  -5 -14   40.72    2.57
  -5   5  14   40.50    2.14
  -5   5  16  218.20   10.50
   5  -5 -17    6.74    1.44
  -5   5  17    7.12    1.40
  -5   5  18  156.68    7.92
   5  -5 -19   21.36    2.48
  -5   5  19   17.82    1.63
   5  -5 -20    1.33    1.63
  -5   5  20    0.83    1.03
  -5   5  21   67.58    3.49
  -5   5  22   98.18    5.06
   5  -5 -23   12.50    2.67
  -5   5  23   15.55    1.73
  -5   5  24   43.88    2.95
   5  -5 -25    4.59    2.78
  -5   5  25    7.27    1.63
  -5   5  26   43.73    3.16
   5  -5 -27   19.28    3.54
  -5   5  27   19.11    2.54
   5  -6  24   74.58    6.09
   5  -6  23   10.81    2.48
  -5   6 -23   17.04    3.05
   5  -6  22    3.54    1.38
  -5   6 -22    5.82    2.97
   5  -6  21   22.09    1.84
  -5   6 -21   29.21    4.00
   5  -6  20   94.43    6.36
   5  -6  19   13.63    1.75
  -5   6 -19   15.98    2.00
   5  -6  18  117.87    7.90
   5  -6  17    1.43    1.09
  -5   6 -17    0.67    1.78
   5  -6  16  152.00    7.76
   5  -6  15  147.19    9.35
   5  -6  14    5.40    1.02
  -5   6 -14    4.93    1.35
   5  -6  13   84.89    4.57
   5  -6  11   24.83    2.52
   5  -6  10   49.67    2.87
   5  -6   9   80.42    4.70
   5  -6   8    9.66    1.30
  -5   6  -8    8.52    1.29
   5  -6   7   94.10    4.46
   5  -6   6   57.81    3.67
   5  -6   5  302.48   11.66
   5  -6   4  175.88    7.27
   5  -6   3  277.63   11.03
   5  -6   2   39.59    1.86
   5  -6   1   83.83    3.16
  -5   6   7   35.12    1.73
  -5   6   8    7.68    0.71
   5  -6  -9  435.41   15.88
  -5   6  10   38.92    2.36
  -5   6  11   21.63    1.40
   5  -6 -15    6.87    1.32
  -5   6  15    5.36    0.94
   5  -6 -16   22.66    2.11
  -5   6  16   19.64    1.62
   5  -6 -18   51.37    4.30
  -5   6  18   48.13    2.75
  -5   6  19  104.89    5.87
  -5   6  20   96.57    5.54
   5  -6 -21    3.36    1.84
  -5   6  21    3.36    1.59
   5  -6 -22    2.60    1.32
  -5   6  22    0.65    1.13
  -5   6  23   50.54    3.97
   5  -6 -24    5.16    1.84
  -5   6  24    9.39    2.33
   5  -6 -25   45.07    4.55
  -5   6  25   47.45    3.68
  -5   6  26   41.80    3.79
   5  -7  22   13.27    2.33
  -5   7 -22    8.68    2.92
   5  -7  21   26.12    2.86
  -5   7 -21   26.75    3.46
   5  -7  20    8.47    2.22
  -5   7 -20   11.06    2.27
   5  -7  19    6.97    1.90
  -5   7 -19    9.06    2.68
   5  -7  18  191.43    9.62
   5  -7  17   36.88    2.94
   5  -7  16  243.54   10.82
   5  -7  15   75.42    4.65
   5  -7  14   22.17    2.33
   5  -7  13    0.06    1.11
  -5   7 -13   -1.65    1.36
   5  -7  12  163.85    8.63
   5  -7  10   11.58    1.35
  -5   7 -10    8.28    1.09
   5  -7   9  124.69    6.19
   5  -7   8   12.96    1.29
  -5   7  -8   13.12    1.48
   5  -7   7  148.87    7.36
   5  -7   6  163.38    7.20
   5  -7   5 1156.39   41.73
   5  -7   3   72.85    3.21
   5  -7   2   19.60    1.13
   5  -7  -9   73.33    3.94
  -5   7   9   67.76    3.11
   5  -7 -10   58.00    3.11
  -5   7  10   54.41    2.90
   5  -7 -15   13.30    1.70
  -5   7  15   12.87    1.25
   5  -7 -17    5.13    1.43
  -5   7  17    6.92    1.38
   5  -7 -19    4.81    1.65
  -5   7  19    4.81    1.59
  -5   7  20   40.96    3.28
   5  -7 -23    8.81    2.62
  -5   7  23   12.74    1.84
   5  -7 -26   47.79    5.59
   5  -8  22   20.34    2.11
  -5   8 -22   24.77    4.25
   5  -8  19   22.99    2.27
  -5   8 -19   25.90    2.82
   5  -8  18   66.46    3.46
   5  -8  15  118.46    6.78
   5  -8  14   21.30    1.73
  -5   8 -14   20.39    2.41
   5  -8  13   -0.08    0.83
  -5   8 -13   -0.67    1.38
   5  -8  12    5.90    1.03
   5  -8  11    6.89    1.11
  -5   8 -11    6.41    1.32
   5  -8  10   19.99    1.62
  -5   8 -10   18.49    1.68
   5  -8   9  814.34   29.45
   5  -8   8   24.34    1.65
   5  -8   6   62.16    3.32
   5  -8   5   13.31    1.19
  -5   8  -5   10.98    1.21
   5  -8   4  120.53    5.36
  -5   8   9   43.84    2.35
   5  -8 -10    3.73    0.73
  -5   8  10    4.09    0.59
  -5   8  12    1.36    0.81
   5  -8 -14    3.68    1.08
  -5   8  14    3.54    0.94
  -5   8  15   99.43    4.67
  -5   8  16  124.83    5.62
  -5   8  17   19.55    1.43
  -5   8  19   74.22    3.89
   5  -8 -20    6.44    1.84
  -5   8  20    6.39    1.16
   5  -8 -21    6.01    1.59
  -5   8  21    6.33    1.27
   5  -8 -22    1.86    1.82
  -5   8  22    3.49    1.43
   5  -8 -25   17.69    3.08
  -5   8  25   16.55    2.19
   5  -9  19   36.62    2.70
   5  -9  18  167.58    7.55
   5  -9  17    0.25    1.60
  -5   9 -17    1.48    1.95
   5  -9  16    6.03    1.35
  -5   9 -16    7.16    2.14
   5  -9  15   61.57    4.30
   5  -9  14    6.20    1.08
  -5   9 -14    5.51    1.81
   5  -9  13   92.11    4.38
   5  -9  12    7.44    1.48
   5  -9  11  121.47    7.03
   5  -9  10   13.93    1.73
  -5   9 -10    9.98    1.43
   5  -9   9    0.02    0.78
  -5   9  -9    0.68    1.08
   5  -9   8   16.80    1.49
   5  -9   7   30.63    2.13
   5  -9   6   63.65    3.33
   5  -9   5   15.01    1.36
   5  -9 -11   44.83    3.08
  -5   9  11   50.56    2.57
   5  -9 -13    0.40    0.81
  -5   9  13    2.36    0.95
  -5   9  15   75.91    4.97
  -5   9  16   89.00    5.09
  -5   9  17   33.40    2.19
  -5   9  18    1.78    1.14
   5  -9 -20    4.19    1.75
  -5   9  20    3.22    1.57
   5  -9 -21    5.74    1.87
  -5   9  21    6.70    1.97
   5  -9 -22    8.03    2.27
  -5   9  22   14.82    2.24
  -5   9  23   -0.54    1.33
  -5   9  24   31.02    2.98
  -5  10 -19   85.96    5.43
   5 -10  17    0.60    1.06
   5 -10  16   46.02    3.33
   5 -10  15   21.26    2.08
   5 -10  14   40.21    2.84
   5 -10  13   87.45    4.28
   5 -10  12   28.61    2.11
   5 -10  11    0.38    1.03
  -5  10 -11    0.57    1.33
   5 -10  10   28.37    2.51
   5 -10   9   11.09    1.30
  -5  10  -9    8.08    1.63
   5 -10   8  106.17    4.63
   5 -10   6   16.23    1.25
   5 -10   4    1.71    0.57
   5 -10   3    1.73    0.29
  -5  10  11    5.74    0.92
  -5  10  12   63.96    3.51
  -5  10  14   50.81    3.01
  -5  10  15    1.59    1.08
  -5  10  17   76.14    4.27
  -5  10  18    0.89    1.52
  -5  10  19   12.17    2.03
  -5  10  20   92.56    5.24
   5 -10 -22    1.27    1.73
  -5  10  22    2.97    2.03
  -5  10  23   34.18    3.28
   5 -11  19   46.41    3.59
  -5  11 -19   52.60    4.68
   5 -11  17   18.14    2.27
  -5  11 -17   19.12    3.62
   5 -11  16   37.51    3.19
  -5  11 -16   42.61    3.52
   5 -11  14    0.36    0.89
   5 -11  13    0.51    1.22
  -5  11 -13    1.65    1.82
   5 -11  11   88.89    4.24
   5 -11   7   32.78    1.86
   5 -11   5   26.37    1.22
   5 -11   4   41.35    1.56
   5 -11 -13    1.51    0.67
  -5  11  13    1.59    0.89
   5 -11 -14   12.35    1.36
  -5  11  14   12.20    1.48
  -5  11  15   18.49    1.79
  -5  11  17   40.86    3.19
  -5  11  18    2.95    1.57
  -5  11  19   63.90    4.41
  -5  11  20   46.54    3.06
  -5  11  21   19.26    1.89
  -5  11  22    5.11    1.84
   5 -12  18   18.30    2.44
  -5  12 -18   22.31    4.71
  -5  12 -14   30.72    2.79
   5 -12  13    0.56    1.25
   5 -12  11   24.74    2.35
  -5  12 -11   25.01    2.76
   5 -12   8  137.12    6.44
   5 -12   4   39.11    1.71
   5 -12 -16    1.29    1.02
  -5  12  16    1.06    1.13
   5 -12 -17    5.51    1.25
  -5  12  17    8.11    1.48
  -5  12  19   21.60    2.36
  -5  12  20   16.49    2.29
   5 -13  16   19.36    2.16
   5 -13  15   12.19    2.17
  -5  13 -15   16.61    2.65
   5 -13  14    1.59    1.21
   5 -13  13    3.13    1.35
   5 -13   9   31.10    2.49
   5 -13   8    4.38    0.95
   5 -13   7   14.12    0.95
   5 -13   6    0.81    0.44
   5 -13   5    5.68    0.59
   5 -13   4   -0.03    0.24
  -5  13  15    0.62    1.09
  -5  13  17   -0.10    0.81
  -5  13  18    0.65    1.11
   5 -14  12    3.11    1.11
  -5  14 -12    3.68    2.16
   5 -14  11    1.17    0.84
   5 -14  10    4.25    1.14
   5 -14   8    0.30    0.62
   5 -14   7    2.89    0.57
   5 -14   6    2.08    0.44
   5 -14   5    0.10    0.27
   5 -15  10    0.03    1.08
   5 -15   8    0.54    0.52
   5 -16   7    1.32    0.62
   6  16   5    3.92    3.11
  -6 -16  -5    4.06    2.27
  -6 -16  -4  169.87    8.84
  -6 -16  -3   50.37    4.27
   6  16   2  188.18   11.03
  -6 -16  -2  201.26   12.42
  -6 -16  -1   72.76    4.44
  -6 -16   0  328.96   12.08
   6  16  -1   68.25    4.03
  -6 -16   1   67.84    3.73
   6  16  -2    0.27    3.49
  -6 -16   2   -1.97    2.13
  -6 -16   3    6.35    1.62
  -6 -16   4    3.70    1.59
  -6 -16   5    2.82    1.79
  -6 -16   7  129.29    5.36
  -6 -16   8   42.16    2.60
  -6 -15  -9    0.65    2.02
   6  15   8   17.63    3.78
  -6 -15  -8   18.15    2.87
  -6 -15  -7   26.23    3.00
  -6 -15  -6   96.57    5.93
   6  15   5   -2.06    3.38
  -6 -15  -5    1.87    2.79
  -6 -15  -4   20.63    2.79
   6  15   3   -1.48    3.48
  -6 -15  -3    1.29    2.21
   6  15   2   35.86    4.40
  -6 -15  -2   29.50    3.08
  -6 -15  -1   24.15    3.94
  -6 -15   0  124.87    4.68
   6  15  -1  581.31   25.01
  -6 -15   2  243.67   10.96
  -6 -15   3  140.27    7.09
  -6 -15   4   17.49    2.00
   6  15  -5    3.40    3.43
  -6 -15   5    4.16    1.95
   6  15  -6   98.11    6.24
  -6 -15   6  109.49    4.76
   6  15  -7   36.77    4.67
  -6 -15   7   46.30    2.98
   6  15  -8   56.67    5.79
  -6 -15   8   65.60    3.79
   6  15  -9    2.90    2.68
  -6 -15   9    7.05    1.95
  -6 -15  10    2.30    1.25
   6  15 -12   23.88    3.32
  -6 -15  12   22.55    2.44
   6  14  12   31.23    3.98
  -6 -14 -12   29.51    3.57
   6  14  11   61.71    5.19
  -6 -14 -11   56.86    4.28
   6  14  10  172.15    9.66
  -6 -14 -10  200.59    9.81
   6  14   9  165.71    9.98
  -6 -14  -9  176.14    9.58
   6  14   8  127.48    9.14
  -6 -14  -8  125.28    6.81
  -6 -14  -7    1.56    1.73
   6  14   6   92.72    4.35
  -6 -14  -6   95.26    4.49
  -6 -14  -5  326.85   15.20
   6  14   4   23.50    3.16
  -6 -14  -4   26.31    2.38
  -6 -14  -3   21.26    2.06
  -6 -14  -2  195.21    7.44
   6  14   1    1.70    3.00
  -6 -14  -1    1.56    1.62
   6  14   0    4.03    3.22
  -6 -14   0    2.27    1.89
  -6 -14   1   39.24    2.78
  -6 -14   2    6.08    1.97
  -6 -14   3  424.58   19.09
   6  14  -4  287.13   16.55
  -6 -14   4  291.53    8.76
   6  14  -5   32.43    4.32
  -6 -14   5   34.91    2.81
  -6 -14   6  178.04    7.58
   6  14  -7   12.54    3.46
  -6 -14   7   17.79    2.02
  -6 -14   8   23.69    1.78
  -6 -14   9    0.71    1.33
   6  14 -10   86.13    9.11
  -6 -14  10  103.52    4.46
   6  14 -11   32.56    4.33
  -6 -14  11   32.05    2.49
   6  14 -12    4.67    3.68
  -6 -14  12    3.30    1.46
  -6 -14  13   74.22    4.16
  -6 -14  14   22.17    1.84
   6  14 -15   20.03    5.49
  -6 -14  15   29.48    2.81
   6  13  14    3.86    3.16
  -6 -13 -14    1.09    1.90
   6  13  13   61.01    4.60
   6  13  12   77.34    5.66
  -6 -13 -12   75.47    4.28
   6  13  11  297.62   13.52
  -6 -13 -11  310.78   14.44
   6  13  10   50.70    4.22
  -6 -13 -10   53.95    3.70
   6  13   9   53.46    4.86
  -6 -13  -9   49.24    5.24
   6  13   8    0.67    2.82
  -6 -13  -8    1.06    1.62
  -6 -13  -7  107.43    5.28
   6  13   6   12.92    2.19
  -6 -13  -6   13.73    2.32
  -6 -13  -5   22.99    2.25
  -6 -13  -4   -0.05    1.79
   6  13   3   55.43    5.28
  -6 -13  -3   55.33    3.92
   6  13   2   43.10    4.09
  -6 -13  -2   40.91    2.51
  -6 -13  -1   97.95    4.19
   6  13   0   21.47    3.30
  -6 -13   0   27.79    2.16
  -6 -13   1  240.47   12.33
   6  13  -2  130.28    7.60
  -6 -13   2  123.39    5.62
  -6 -13   3   78.04    4.78
   6  13  -4   37.23    4.14
  -6 -13   4   38.08    2.65
  -6 -13   5   19.49    1.87
   6  13  -6  204.33   10.65
  -6 -13   6  204.29    8.03
  -6 -13   7    6.86    1.35
   6  13  -8  163.97   10.89
  -6 -13   8  171.20    6.59
   6  13  -9   34.29    4.73
  -6 -13   9   34.15    1.98
   6  13 -10   13.46    3.81
  -6 -13  10   13.03    1.76
  -6 -13  11   43.18    2.52
   6  13 -12    1.21    2.95
  -6 -13  12   -0.29    1.67
   6  13 -13   55.51    5.03
  -6 -13  13   63.00    3.40
  -6 -13  14   36.29    2.68
   6  13 -15   22.33    5.55
  -6 -13  15   35.67    2.49
   6  13 -16   21.72    5.00
  -6 -13  16   21.76    2.11
   6  13 -17   73.10    6.70
  -6 -13  17   72.91    3.65
   6  12  16   75.07    5.95
  -6 -12 -16   66.98    6.86
   6  12  15  253.87   12.57
   6  12  14   66.22    3.68
  -6 -12 -14   59.70    4.51
   6  12  13  338.07   16.09
   6  12  12   19.66    2.89
  -6 -12 -12   14.54    2.73
  -6 -12 -11  643.06   25.98
   6  12  10  343.75    9.92
   6  12   9   -1.08    2.40
  -6 -12  -9    0.94    1.67
  -6 -12  -8 1076.53   40.24
   6  12   7   42.37    3.62
  -6 -12  -7   44.40    3.25
  -6 -12  -6    0.11    1.32
   6  12   5  116.06    7.17
  -6 -12  -5  110.47    4.76
   6  12   4   25.94    3.71
  -6 -12  -4   26.58    2.24
   6  12   3   32.75    3.70
  -6 -12  -3   34.61    3.81
  -6 -12  -2   21.87    1.92
   6  12   1   -0.86    2.65
  -6 -12  -1    1.14    1.30
  -6 -12   0  111.65    7.20
   6  12  -1    2.59    1.75
  -6 -12   1    2.70    1.65
  -6 -12   2    9.54    1.70
  -6 -12   3  121.03    4.40
   6  12  -4  224.57    9.22
  -6 -12   4  207.62    7.16
  -6 -12   5  117.36    4.46
  -6 -12   6   97.95    3.98
   6  12  -7  395.35   13.65
  -6 -12   7  385.25   11.31
   6  12  -8   28.82    3.73
  -6 -12   8   29.93    2.27
  -6 -12   9  110.06    4.60
   6  12 -10   71.79    6.03
  -6 -12  10   78.34    3.74
   6  12 -11   96.81    6.20
  -6 -12  11   94.49    3.74
   6  12 -12  122.12    5.97
  -6 -12  12  124.30    6.62
  -6 -12  13   26.18    1.70
   6  12 -14   23.75    3.28
  -6 -12  14   25.02    2.25
  -6 -12  15   20.41    2.06
  -6 -12  16   58.63    3.25
   6  12 -17   72.99    5.52
  -6 -12  17   80.77    5.89
   6  12 -18    1.08    3.98
  -6 -12  18    0.54    1.75
   6  12 -19  133.53    7.89
  -6 -12  19  118.71    7.65
   6  11  17  367.62   16.93
  -6 -11 -16    1.49    2.14
   6  11  15   32.55    2.95
  -6 -11 -15   39.10    2.60
   6  11  14   52.97    3.22
  -6 -11 -14   53.95    4.24
   6  11  13    1.94    2.76
  -6 -11 -13    2.52    1.70
   6  11  12  527.27   14.49
   6  11  11  318.70   13.06
   6  11  10  126.95    6.24
  -6 -11 -10  124.98    8.01
   6  11   9 1003.29   35.50
   6  11   8  488.34   23.02
  -6 -11  -8  484.39   14.57
   6  11   7  133.91    8.39
  -6 -11  -7  129.17    5.30
   6  11   6  147.41    9.11
  -6 -11  -6  152.45    5.52
   6  11   5  483.96   19.87
  -6 -11  -5  488.17   14.98
   6  11   4   69.63    3.09
  -6 -11  -4   74.06    5.68
   6  11   3   55.28    3.79
  -6 -11  -3   56.65    3.48
   6  11   2  350.18   15.28
  -6 -11  -2  356.89   14.03
   6  11   1  179.75    9.63
  -6 -11  -1  176.09    6.59
  -6 -11   0  127.44    4.41
   6  11  -1  279.93   11.95
  -6 -11   1  273.15    8.74
   6  11  -2  426.79   20.39
  -6 -11   2  426.33   17.68
   6  11  -3   -0.06    2.52
  -6 -11   3    2.13    1.43
  -6 -11   4    0.76    1.08
  -6 -11   5  585.28   16.87
   6  11  -6  325.99   10.11
  -6 -11   6  326.15   10.16
   6  11  -7   12.98    2.17
  -6 -11   7   15.03    1.75
  -6 -11   8  452.54   12.79
  -6 -11   9   31.28    1.89
  -6 -11  10  516.19   14.98
  -6 -11  11  970.49   38.19
  -6 -11  12   14.39    1.59
   6  11 -13   99.87    7.44
  -6 -11  13   90.42    3.73
  -6 -11  14  596.37   26.93
   6  11 -15   10.14    3.30
  -6 -11  15   10.20    1.65
   6  11 -16   41.32    4.92
  -6 -11  16   39.31    2.24
   6  11 -17   -3.52    3.14
  -6 -11  17    4.55    2.17
   6  11 -18   45.51    4.84
  -6 -11  18   44.11    2.52
   6  11 -19   26.39    3.71
  -6 -11  19   26.18    3.14
  -6 -11  20   11.46    3.13
   6  11 -21   54.94    7.71
  -6 -11  21   60.44    5.19
   6  10  19   25.18    2.59
   6  10  18  335.20   16.42
   6  10  17   -1.06    2.65
  -6 -10 -17    2.11    1.73
   6  10  16    1.57    1.92
  -6 -10 -16    0.32    1.92
   6  10  15   52.78    3.62
  -6 -10 -15   50.70    3.09
   6  10  14  239.72   10.58
  -6 -10 -14  249.95   11.85
   6  10  13  476.92   19.30
  -6 -10 -13  479.53   21.77
   6  10  12   19.44    2.27
  -6 -10 -12   23.02    2.60
  -6 -10 -11  191.31    7.60
   6  10  10  183.23   10.01
  -6 -10 -10  171.34    8.92
   6  10   9  270.27    8.98
  -6 -10  -9  262.09   14.46
   6  10   8  212.14   11.84
  -6 -10  -8  213.03    6.73
   6  10   7  460.64   21.83
  -6 -10  -7  456.88   13.49
   6  10   6    8.39    2.43
  -6 -10  -6    9.46    1.54
   6  10   5  255.59   11.52
  -6 -10  -5  266.49   11.04
  -6 -10  -4  148.72    5.24
  -6 -10  -3  253.21   10.62
   6  10   2   58.25    5.20
  -6 -10  -2   65.03    2.90
  -6 -10  -1  899.09   32.80
   6  10   0   13.87    2.63
  -6 -10   0   12.98    1.89
   6  10  -1  412.46   12.77
  -6 -10   1  401.83   17.74
   6  10  -2  555.92   23.60
  -6 -10   2  567.25   15.88
   6  10  -3    1.60    2.27
  -6 -10   3    1.27    1.19
   6  10  -4   80.66    6.95
  -6 -10   4   81.72    3.33
   6  10  -5  202.24    7.58
  -6 -10   5  212.90    7.35
   6  10  -6    1.78    1.76
  -6 -10   6    3.05    1.08
   6  10  -7   90.13    7.20
  -6 -10   7   90.32    3.67
   6  10  -8  134.32    8.54
  -6 -10   8  144.32    5.84
   6  10  -9  718.94   31.36
  -6 -10   9  716.99   27.50
   6  10 -10    5.89    2.62
  -6 -10  10    3.44    1.06
   6  10 -11   36.20    4.25
  -6 -10  11   36.05    2.03
   6  10 -12   36.77    2.76
  -6 -10  12   38.70    2.94
   6  10 -13  138.10    6.92
  -6 -10  13  144.53    5.62
  -6 -10  14  965.02   35.08
   6  10 -15    1.54    1.52
  -6 -10  15    1.56    1.13
   6  10 -16   17.99    3.59
  -6 -10  16   16.58    1.63
   6  10 -17  142.64    9.85
  -6 -10  17  151.18    6.01
   6  10 -18   17.74    3.76
  -6 -10  18   21.37    1.94
   6  10 -19   82.66    7.60
  -6 -10  19   89.15    4.81
  -6 -10  20  134.82    9.46
  -6 -10  21    4.67    2.48
   6   9  20    2.03    2.63
  -6  -9 -20    2.06    2.25
   6   9  18    3.41    2.76
  -6  -9 -18    1.59    1.62
   6   9  17  204.70    7.82
   6   9  16    2.82    1.73
  -6  -9 -16    1.48    1.38
   6   9  15   52.57    4.38
  -6  -9 -15   47.40    3.33
   6   9  14    3.51    1.81
  -6  -9 -14    5.05    1.90
   6   9  13  141.27    9.38
  -6  -9 -13  140.54    5.59
   6   9  12  172.74    9.58
  -6  -9 -12  180.45    8.71
   6   9  11   58.60    3.33
  -6  -9 -11   62.23    3.43
   6   9  10   11.77    1.51
  -6  -9 -10   10.96    2.40
   6   9   9  372.30   16.12
  -6  -9  -9  358.22   14.19
   6   9   8   24.44    2.65
  -6  -9  -8   20.72    1.92
   6   9   7   77.10    4.55
  -6  -9  -7   77.75    3.84
   6   9   6  106.21    5.97
  -6  -9  -6  104.22    4.81
   6   9   5   25.14    3.14
  -6  -9  -5   25.61    2.24
   6   9   4  141.26    5.19
  -6  -9  -4  139.86    5.65
  -6  -9  -3 1128.24   41.75
   6   9   2  604.50   24.56
  -6  -9  -2  596.45   23.82
  -6  -9  -1  140.07    6.19
   6   9   0  549.99   25.26
  -6  -9   0  526.60   20.95
   6   9  -1  296.23   15.49
  -6  -9   1  300.84   14.12
   6   9  -2   95.45    5.78
  -6  -9   2   94.48    3.89
   6   9  -3  128.20    7.39
  -6  -9   3  125.68    4.60
   6   9  -4  284.48   13.96
  -6  -9   4  279.95   14.08
   6   9  -5  260.68   10.27
  -6  -9   5  264.84    9.08
   6   9  -6    0.54    2.27
  -6  -9   6    0.40    0.97
   6   9  -7   44.53    4.16
  -6  -9   7   49.48    2.51
   6   9  -8    9.79    1.92
  -6  -9   8    9.43    1.30
   6   9  -9   10.79    1.92
  -6  -9   9   11.71    1.46
   6   9 -10  438.67   20.04
  -6  -9  10  432.47   12.88
  -6  -9  11   11.52    1.33
  -6  -9  12  408.43   12.44
   6   9 -13  232.20   13.47
  -6  -9  13  234.48   11.23
  -6  -9  14   55.78    4.09
   6   9 -15    9.51    3.01
  -6  -9  15    8.65    1.48
  -6  -9  16  343.01   14.74
   6   9 -17   68.15    4.57
  -6  -9  17   72.10    4.35
  -6  -9  18    2.35    1.30
   6   9 -20    2.02    2.21
  -6  -9  20    1.19    1.65
   6   9 -21    5.14    3.27
  -6  -9  21    4.22    1.52
   6   9 -22   88.12    6.49
  -6  -9  22   92.42    5.03
   6   8  21   17.79    2.71
  -6  -8 -21   13.19    3.54
   6   8  20   16.36    3.21
  -6  -8 -20   16.98    2.13
   6   8  19    2.89    2.19
  -6  -8 -19    3.43    2.14
   6   8  18  124.79    5.87
   6   8  17   32.55    3.68
  -6  -8 -17   27.93    2.82
   6   8  16   20.52    2.59
  -6  -8 -16   18.79    2.29
   6   8  15  169.79    6.89
   6   8  14    4.82    1.79
  -6  -8 -14    7.32    1.36
   6   8  13   67.20    3.17
  -6  -8 -13   60.63    4.00
   6   8  12  230.88   10.95
  -6  -8 -12  228.52   10.23
   6   8  11   12.57    1.79
  -6  -8 -11   11.82    1.40
   6   8  10   -0.68    1.40
  -6  -8 -10   -0.56    1.29
   6   8   9   24.82    2.95
  -6  -8  -9   24.01    2.21
   6   8   8    4.49    2.24
  -6  -8  -8    4.76    1.21
   6   8   7   36.99    3.43
  -6  -8  -7   39.48    3.13
   6   8   6    3.76    1.65
  -6  -8  -6    3.44    1.36
   6   8   5   27.52    3.41
  -6  -8  -5   26.85    1.95
   6   8   4 1556.74   40.13
  -6  -8  -4 1585.86   58.28
   6   8   3   63.96    3.60
  -6  -8  -3   60.39    3.48
   6   8   2  215.17    7.57
  -6  -8  -2  210.55   10.90
   6   8   1  388.56   17.95
  -6  -8  -1  373.28   11.31
  -6  -8   0  318.92   14.36
   6   8  -1 1232.45   50.22
  -6  -8   1 1246.85   34.62
   6   8  -2  111.47    6.28
  -6  -8   2  112.76    4.63
   6   8  -3   90.32    6.41
  -6  -8   3   81.94    3.13
  -6  -8   4 1392.25   49.68
   6   8  -5   28.64    3.52
  -6  -8   5   24.90    1.90
  -6  -8   6  853.86   24.41
  -6  -8   7  158.67    5.46
   6   8  -8 1153.34   50.98
  -6  -8   8 1094.01   31.42
   6   8  -9   31.66    3.78
  -6  -8   9   30.17    2.03
   6   8 -10  204.76   10.93
  -6  -8  10  194.40    7.20
   6   8 -11   60.24    4.00
  -6  -8  11   63.87    4.11
   6   8 -12  107.11    7.25
  -6  -8  12  116.01    6.09
   6   8 -13   39.92    4.78
  -6  -8  13   43.43    2.43
  -6  -8  14  768.72   22.17
  -6  -8  15   83.80    4.25
   6   8 -16   66.68    5.06
  -6  -8  16   65.66    3.17
  -6  -8  17   60.20    2.87
  -6  -8  18    4.27    1.40
  -6  -8  19   -0.57    1.16
   6   8 -20   39.81    6.19
  -6  -8  20   53.24    3.27
  -6  -8  23   33.23    2.86
   6   7  22   66.57    5.62
   6   7  21  176.34   12.85
   6   7  20  172.07    9.74
   6   7  19  247.40   11.81
   6   7  18    5.30    1.67
  -6  -7 -18    7.97    2.70
   6   7  17   16.26    2.76
  -6  -7 -17   13.36    2.09
   6   7  16   69.22    4.27
  -6  -7 -16   66.20    3.16
   6   7  15  111.65    4.98
   6   7  14   35.64    3.11
  -6  -7 -14   33.55    2.82
   6   7  13   27.40    2.82
  -6  -7 -13   27.52    2.27
   6   7  12   50.27    3.17
  -6  -7 -12   43.54    3.79
   6   7  11   31.59    3.05
  -6  -7 -11   34.96    2.94
   6   7  10    9.68    1.73
  -6  -7 -10    9.14    1.65
   6   7   9  111.20    5.97
  -6  -7  -9  115.30    4.49
   6   7   8   80.12    5.14
  -6  -7  -8   76.04    3.28
   6   7   7  234.96    8.76
  -6  -7  -7  236.04   10.16
   6   7   6  440.52   12.76
  -6  -7  -6  445.26   12.88
   6   7   5   39.35    3.65
  -6  -7  -5   37.58    3.01
   6   7   4   26.25    3.09
  -6  -7  -4   25.64    1.97
   6   7   3  297.69   13.77
  -6  -7  -3  293.32   10.31
   6   7   2  254.92   11.90
  -6  -7  -2  262.03   10.63
   6   7   1  320.22   14.25
  -6  -7  -1  309.83    9.85
  -6  -7   0  523.24   14.41
   6   7  -1   96.43    6.65
  -6  -7   1   88.08    4.21
  -6  -7   2  642.52   23.10
   6   7  -3   70.63    5.54
  -6  -7   3   65.74    2.95
  -6  -7   4  379.71   11.55
   6   7  -5  270.12   13.35
  -6  -7   5  240.05    8.73
  -6  -7   6  919.42   24.96
   6   7  -7  157.73    7.76
  -6  -7   7  144.50    8.35
   6   7  -8   34.10    4.21
  -6  -7   8   30.51    2.17
   6   7  -9   67.53    3.38
  -6  -7   9   67.60    4.87
   6   7 -10   44.95    2.55
  -6  -7  10   47.22    3.01
   6   7 -11    3.40    2.43
  -6  -7  11    4.76    1.13
   6   7 -13  527.77   25.06
  -6  -7  13  522.00   21.50
  -6  -7  14   85.93    4.46
   6   7 -15  513.37   24.77
  -6  -7  15  510.92   19.44
   6   7 -16    0.90    1.79
  -6  -7  16    2.95    1.62
   6   7 -18    9.95    3.38
  -6  -7  18   18.93    2.48
  -6  -7  19  431.44   17.30
   6   7 -20   54.00    4.74
  -6  -7  20   50.38    4.46
   6   7 -21  377.71   19.36
  -6  -7  21  413.35   18.95
  -6  -7  22  122.11    7.90
   6   7 -23   48.91    5.65
  -6  -7  23   61.84    4.35
   6   7 -24   37.40    4.59
  -6  -7  24   29.75    3.68
   6   7 -25   -1.36    3.73
  -6  -7  25    0.40    1.73
   6   6  22   28.59    3.43
  -6  -6 -22   23.02    6.98
   6   6  21  177.12    9.44
  -6  -6 -21  170.01   12.39
   6   6  20  195.89   10.12
   6   6  19    1.35    2.30
  -6  -6 -19    0.92    1.52
   6   6  18  306.92   13.50
   6   6  17   63.65    4.76
  -6  -6 -17   57.76    3.62
   6   6  16   25.09    2.38
  -6  -6 -16   19.66    1.86
   6   6  15   17.01    2.24
  -6  -6 -15   16.33    1.79
   6   6  14   91.70    4.78
   6   6  13  347.34   15.53
   6   6  12  471.57   19.17
   6   6  11  546.91   23.72
  -6  -6 -11  534.07   23.28
   6   6  10   60.87    3.84
  -6  -6 -10   64.71    4.21
   6   6   9   -0.30    1.73
  -6  -6  -9    0.75    1.13
   6   6   8    2.65    1.98
  -6  -6  -8    4.97    1.11
   6   6   7   11.39    1.68
   6   6   6 1663.09   63.65
   6   6   5   94.49    5.14
   6   6   4 1085.41   45.78
   6   6   3 1444.05   38.10
   6   6   2  277.15   10.01
   6   6   1  122.71    6.89
  -6  -6  -1  124.88    6.78
   6   6   0   36.80    3.28
   6   6  -2  567.76   17.82
  -6  -6   2  528.87   24.14
   6   6  -3   41.45    3.62
  -6  -6   3   39.08    4.19
   6   6  -4    1.46    1.79
  -6  -6   4    1.94    1.11
  -6  -6   5  682.71   32.02
   6   6  -6  608.83   28.74
  -6  -6   6  572.32   17.11
   6   6  -7   14.54    1.81
  -6  -6   7   13.41    1.43
   6   6  -8  904.21   40.89
  -6  -6   8  890.93   23.68
   6   6  -9   44.84    3.36
  -6  -6   9   46.95    2.05
   6   6 -10   31.83    2.89
  -6  -6  10   27.09    1.51
  -6  -6  11  502.50   24.29
   6   6 -12  563.22   20.95
  -6  -6  12  540.99   15.22
  -6  -6  13   18.20    2.21
  -6  -6  14  306.24    9.55
   6   6 -15  655.43   26.96
   6   6 -16   22.96    3.33
  -6  -6  16   21.69    1.79
   6   6 -17  123.07    7.09
  -6  -6  17  126.06    4.82
   6   6 -18    4.32    1.89
  -6  -6  18    1.52    1.17
   6   6 -19    5.54    2.32
  -6  -6  19    4.87    1.16
   6   6 -20   27.85    2.65
  -6  -6  20   28.09    2.24
   6   6 -21   21.15    2.84
  -6  -6  21   19.31    2.49
  -6  -6  22  101.68    4.08
   6   6 -23   22.68    2.90
  -6  -6  23   20.57    2.46
   6   6 -24   -1.32    3.17
  -6  -6  24    1.43    1.48
   6   6 -25  111.31   10.89
  -6  -6  25  127.90    8.31
   6   6 -26   31.42    4.52
  -6  -6  26   38.80    3.14
   6   5  23   25.09    3.24
   6   5  22  143.61    9.41
   6   5  21  173.17    8.63
   6   5  20  246.29   12.35
  -6  -5 -20  257.54   13.15
   6   5  19  315.43   11.57
   6   5  18    6.90    1.71
   6   5  17   23.52    3.13
   6   5  16   28.34    3.46
  -6  -5 -16   22.01    3.71
   6   5  15  137.28    5.33
   6   5  14   32.72    2.36
   6   5  13    8.52    1.71
  -6  -5 -13   10.49    2.49
   6   5  12  350.16   10.98
   6   5  11   38.13    2.54
   6   5  10  163.11    6.09
   6   5   9  459.87   13.87
  -6  -5  -9  447.70   17.42
   6   5   8  951.74   35.51
  -6  -5  -8  963.58   25.60
   6   5   7  265.08   11.95
  -6  -5  -7  257.87   11.58
   6   5   6  195.94    6.63
  -6  -5  -6  202.51    6.73
   6   5   5  175.80   10.06
  -6  -5  -5  176.95    6.47
   6   5   4   -0.56    1.11
  -6  -5  -4    0.25    0.90
   6   5   3  138.99    8.55
  -6  -5  -3  138.64    6.17
   6   5   2   94.54    4.74
  -6  -5  -2   95.26    7.16
   6   5   1  871.89   30.36
  -6  -5  -1  878.78   24.33
   6   5   0  643.17   25.42
  -6  -5   0  624.63   16.93
   6   5  -1  697.42   28.78
  -6  -5   1  683.27   20.01
   6   5  -2  611.61   27.72
  -6  -5   2  619.46   18.30
   6   5  -3   56.84    4.03
  -6  -5   3   55.60    2.51
   6   5  -4  372.89   18.20
  -6  -5   4  372.77   11.68
   6   5  -5   41.86    2.38
  -6  -5   5   42.13    2.19
   6   5  -6   71.12    5.70
  -6  -5   6   64.62    3.19
   6   5  -7    6.70    2.09
  -6  -5   7    9.06    1.54
   6   5  -8  388.25   12.39
  -6  -5   8  399.16   13.98
   6   5  -9  221.27   11.63
  -6  -5   9  213.62   10.35
  -6  -5  10 1207.77   41.48
  -6  -5  11  978.78   41.56
   6   5 -12   58.97    4.57
  -6  -5  12   58.81    2.68
  -6  -5  13 1130.13   40.89
   6   5 -14   11.08    1.71
  -6  -5  14   10.33    1.43
   6   5 -15  105.82    7.08
  -6  -5  15  101.03    3.76
  -6  -5  16  475.57   19.66
  -6  -5  17  203.08   11.23
   6   5 -18    2.25    1.46
  -6  -5  18    3.01    1.25
   6   5 -19  135.82    7.11
  -6  -5  19  140.91    9.00
   6   5 -21    7.36    2.70
  -6  -5  21    9.84    1.30
   6   5 -22   58.97    4.24
  -6  -5  22   61.25    5.22
   6   5 -23    6.55    4.22
  -6  -5  23    1.59    1.46
   6   5 -24    6.01    3.59
  -6  -5  24    2.06    1.56
   6   5 -25   89.88    6.95
  -6  -4 -24    4.00    2.16
   6   4  23    5.95    2.33
  -6  -4 -23   -0.05    3.84
   6   4  22  110.55    5.43
   6   4  21    6.11    2.14
  -6  -4 -21    6.73    2.24
   6   4  20   10.70    1.98
  -6  -4 -20    9.24    2.22
   6   4  19   46.48    3.41
  -6  -4 -19   43.29    3.92
   6   4  18    1.82    2.21
  -6  -4 -18    0.87    1.36
   6   4  17    2.86    1.52
  -6  -4 -17    1.90    1.27
   6   4  16   32.83    2.54
  -6  -4 -16   32.45    2.60
   6   4  15    8.92    2.14
  -6  -4 -15   11.69    1.51
   6   4  14   28.91    2.75
  -6  -4 -14   30.61    1.84
   6   4  13  577.66   22.79
   6   4  12   71.34    3.28
  -6  -4 -12   68.17    3.13
   6   4  11  158.35    6.17
  -6  -4 -11  161.98    9.36
   6   4  10  466.21   14.44
  -6  -4 -10  457.13   14.80
   6   4   9  151.98    5.70
  -6  -4  -9  152.13    5.14
   6   4   8 1613.46   59.19
  -6  -4  -8 1577.05   59.97
   6   4   7   14.82    1.82
  -6  -4  -7   13.88    2.02
  -6  -4  -6 2468.38   61.49
   6   4   5  193.78    9.08
  -6  -4  -5  182.64    7.66
   6   4   4   29.50    1.84
  -6  -4  -4   27.96    1.70
   6   4   3   38.89    2.54
  -6  -4  -3   44.07    3.01
   6   4   2   70.87    3.81
  -6  -4  -2   73.96    2.79
   6   4   1   55.43    3.59
  -6  -4  -1   56.71    2.30
   6   4   0  415.21   20.12
  -6  -4   0  427.87   12.03
  -6  -4   1 1247.55   46.72
   6   4  -2  957.45   38.00
  -6  -4   2  927.35   24.60
   6   4  -3   36.12    3.71
  -6  -4   3   35.01    2.62
   6   4  -4  394.55   12.25
  -6  -4   4  386.72   11.16
   6   4  -5    4.36    1.79
  -6  -4   5    4.78    0.89
   6   4  -6    2.14    1.59
  -6  -4   6    1.46    0.68
   6   4  -7   38.27    3.16
  -6  -4   7   41.00    1.75
   6   4  -8   41.80    3.32
  -6  -4   8   39.37    3.24
   6   4  -9   54.30    4.08
  -6  -4   9   54.81    2.73
   6   4 -10  156.02    6.44
  -6  -4  10  161.51    7.68
   6   4 -11  679.49   31.34
  -6  -4  11  626.89   17.17
   6   4 -12  651.01   26.39
  -6  -4  12  623.47   24.12
  -6  -4  13 2347.23   79.55
   6   4 -14 1128.70   42.48
  -6  -4  14 1081.56   40.61
   6   4 -16  192.43   10.81
  -6  -4  16  193.27    7.33
  -6  -4  17  307.10    9.46
  -6  -4  18  257.98    8.43
  -6  -4  19  291.64    9.06
   6   4 -20   23.95    2.76
  -6  -4  20   21.64    2.76
   6   4 -21   79.21    7.08
  -6  -4  21   85.62    3.67
   6   4 -22    3.00    2.00
  -6  -4  22    2.92    1.41
  -6  -4  23  171.85    9.35
   6   4 -24   91.54    7.54
  -6  -4  24  106.43    7.52
   6   4 -25    1.73    2.68
  -6  -4  25    0.95    1.90
   6   4 -26   26.66    3.11
  -6  -4  26   24.74    3.51
   6   4 -27  106.67    8.44
   6   3  24   34.51    4.35
  -6  -3 -24   28.07    3.49
   6   3  22    8.41    2.11
  -6  -3 -22   11.39    3.06
   6   3  21  265.19   12.12
   6   3  20   76.23    4.05
   6   3  19   40.83    3.32
  -6  -3 -19   37.32    5.40
   6   3  18   21.83    2.65
  -6  -3 -18   25.04    2.62
   6   3  17    6.20    1.63
  -6  -3 -17    7.01    1.60
   6   3  16  216.00   10.49
  -6  -3 -16  212.25   10.09
   6   3  15   78.25    3.74
  -6  -3 -15   76.79    6.63
   6   3  14   27.26    2.78
  -6  -3 -14   26.85    1.67
   6   3  13    1.40    1.30
  -6  -3 -13    0.08    1.22
   6   3  12   95.49    4.84
  -6  -3 -12   91.65    3.59
   6   3  11  189.40    7.41
  -6  -3 -11  192.78    7.70
   6   3  10  510.65   21.37
  -6  -3 -10  524.70   13.77
   6   3   9   67.04    4.54
  -6  -3  -9   60.39    2.86
   6   3   8  781.14   22.99
  -6  -3  -8  776.89   32.74
   6   3   7   77.69    5.20
  -6  -3  -7   72.28    4.70
   6   3   6    2.55    1.06
  -6  -3  -6    2.22    0.95
   6   3   5   45.54    2.27
  -6  -3  -5   46.24    2.09
   6   3   4    1.17    1.00
  -6  -3  -4    1.00    1.24
   6   3   3   36.50    2.71
  -6  -3  -3   34.69    1.73
   6   3   2  285.09    9.43
  -6  -3  -2  280.49    8.65
   6   3   1   22.91    2.00
  -6  -3  -1   25.34    1.33
   6   3   0  386.34   10.90
  -6  -3   0  400.38   14.50
   6   3  -1  107.17    3.90
  -6  -3   1  115.52    6.86
  -6  -3   2   24.12    1.43
   6   3  -4  825.49   31.51
  -6  -3   4  807.01   21.74
   6   3  -5  556.80   24.52
  -6  -3   5  549.97   21.69
   6   3  -6  417.54   17.79
  -6  -3   6  408.97   11.58
   6   3  -7  135.89    4.97
  -6  -3   7  136.77    5.32
   6   3  -8  127.99    5.93
  -6  -3   8  132.55    3.98
  -6  -3   9   45.97    1.84
   6   3 -10  209.49   10.90
  -6  -3  10  213.11    8.25
   6   3 -11   11.12    1.84
  -6  -3  11   11.69    1.22
   6   3 -12   38.26    2.59
  -6  -3  12   39.91    2.40
   6   3 -13   75.23    3.13
  -6  -3  13   79.94    5.49
  -6  -3  14  662.53   28.88
  -6  -3  15  439.21   12.93
   6   3 -16   50.29    2.79
  -6  -3  16   51.49    4.25
  -6  -3  17  188.93    7.85
   6   3 -18    9.73    2.30
  -6  -3  18   11.01    1.70
  -6  -3  19  109.84    4.74
   6   3 -20   -0.44    2.03
  -6  -3  20    0.43    1.13
  -6  -3  22   10.62    1.25
   6   3 -23   46.40    5.63
  -6  -3  23   48.84    2.70
   6   3 -24    1.32    2.95
  -6  -3  24    4.06    1.81
   6   3 -26   -0.25    2.70
  -6  -3  26    0.08    1.35
   6   3 -27   -2.14    3.78
  -6  -3  27   -0.57    1.52
   6   2  24   46.14    4.54
  -6  -2 -24   43.78    3.76
   6   2  23  103.65    5.98
   6   2  22    5.44    2.08
  -6  -2 -22    4.67    2.48
   6   2  21    0.44    1.79
  -6  -2 -21   -0.76    2.16
   6   2  20  184.07    7.79
   6   2  19   42.92    2.94
  -6  -2 -19   33.70    4.11
   6   2  18  130.50    6.27
   6   2  17   68.84    3.62
  -6  -2 -17   64.93    5.62
   6   2  16    2.29    1.51
  -6  -2 -16    1.62    1.62
   6   2  15    0.25    1.30
  -6  -2 -15    1.19    1.19
   6   2  14  476.57   14.58
   6   2  13   55.33    4.03
  -6  -2 -13   54.06    5.05
   6   2  12  281.99    9.16
   6   2  11   80.69    4.33
  -6  -2 -11   84.01    4.13
   6   2  10   35.77    2.79
  -6  -2 -10   35.18    2.59
   6   2   9  326.65   14.68
  -6  -2  -9  328.74   16.47
   6   2   8   47.45    3.73
  -6  -2  -8   47.94    2.43
   6   2   7    6.62    1.27
  -6  -2  -7    5.70    1.17
   6   2   6   73.29    4.01
  -6  -2  -6   69.68    4.17
   6   2   5  340.82   14.01
  -6  -2  -5  335.13   12.76
   6   2   4 1010.39   37.96
  -6  -2  -4 1054.23   28.69
   6   2   3    7.58    1.09
  -6  -2  -3    7.17    1.00
   6   2   2  206.97    8.76
  -6  -2  -2  209.84    6.73
   6   2   1  608.88   22.99
  -6  -2  -1  595.15   23.85
   6   2   0  343.01   13.74
  -6  -2   0  329.37   13.04
   6   2  -1  753.23   27.17
  -6  -2   1  747.77   28.64
   6   2  -2  657.83   18.98
  -6  -2   2  660.49   17.77
   6   2  -3   10.52    2.11
  -6  -2   3    9.74    0.94
   6   2  -4  183.72   11.22
  -6  -2   4  185.56    5.54
  -6  -2   5  192.92    9.00
   6   2  -6  412.78   17.63
  -6  -2   6  416.19   16.04
   6   2  -7  578.30   21.52
  -6  -2   7  569.02   19.90
   6   2  -8  138.59    8.20
  -6  -2   8  136.55    4.06
   6   2  -9  547.45   20.99
  -6  -2   9  544.78   20.12
   6   2 -10   63.47    3.43
  -6  -2  10   58.87    3.67
   6   2 -11  106.14    5.17
  -6  -2  11  111.17    4.49
  -6  -2  12    0.30    0.75
  -6  -2  13  192.78    5.79
  -6  -2  14  285.36   11.93
  -6  -2  16  472.85   19.04
   6   2 -17    2.46    1.33
  -6  -2  17    2.17    1.21
  -6  -2  18  189.28   10.19
   6   2 -19   15.52    2.62
  -6  -2  19   13.71    1.63
  -6  -2  20   61.06    2.94
   6   2 -21    3.76    1.67
  -6  -2  21    3.71    1.62
   6   2 -22    2.36    1.97
  -6  -2  22    0.22    1.52
   6   2 -23   21.69    2.78
  -6  -2  23   25.55    2.11
   6   2 -24  198.26   12.27
   6   2 -25   -0.05    2.44
  -6  -2  25   -1.62    1.98
   6   2 -26   93.21    7.54
   6   2 -27    0.63    3.55
  -6  -2  27    1.00    1.36
   6   1  24    6.39    2.06
  -6  -1 -24    6.52    1.94
   6   1  23    0.52    2.03
  -6  -1 -23    2.14    2.24
   6   1  22   13.55    2.87
  -6  -1 -22   15.30    2.46
   6   1  21   74.79    5.60
   6   1  20   -0.71    2.05
  -6  -1 -20    0.40    1.30
   6   1  19  159.08   10.85
   6   1  18  394.81   18.30
   6   1  16    6.36    1.84
  -6  -1 -16    6.20    1.16
   6   1  15 1752.22   62.11
  -6  -1 -15 1845.86   67.41
   6   1  14  311.29   10.12
   6   1  13  672.09   26.79
   6   1  12  555.27   20.79
   6   1  11  109.51    5.01
   6   1  10  138.42    7.63
  -6  -1 -10  152.38    6.73
   6   1   9   66.73    4.16
  -6  -1  -9   65.66    3.19
   6   1   8  100.75    5.63
  -6  -1  -8   94.21    3.86
   6   1   7  114.87    5.44
   6   1   6   28.23    1.97
  -6  -1  -6   25.58    2.32
   6   1   5  100.29    4.63
  -6  -1  -5  104.21    5.93
   6   1   4   16.71    1.63
  -6  -1  -4   16.92    1.71
   6   1   3  213.62    9.06
  -6  -1  -3  219.31   10.47
   6   1   2  115.68    5.03
  -6  -1  -2  116.77    4.60
   6   1   1   44.99    2.82
  -6  -1  -1   44.91    2.30
   6   1  -1  397.20   11.73
  -6  -1   1  401.23   12.52
   6   1  -2   67.12    3.92
  -6  -1   2   65.31    2.70
   6   1  -3  276.44   11.36
  -6  -1   3  284.88    8.90
   6   1  -4   20.20    2.06
  -6  -1   4   23.04    1.94
   6   1  -5   42.69    3.90
  -6  -1   5   47.73    1.89
   6   1  -6  205.54    9.92
  -6  -1   6  205.46    6.68
  -6  -1   7  348.56   15.85
  -6  -1   8    0.35    0.67
   6   1  -9  569.06   22.80
  -6  -1   9  594.52   21.58
   6   1 -10   84.58    4.24
  -6  -1  10   85.80    4.90
   6   1 -11    9.01    1.62
  -6  -1  11    8.57    0.98
  -6  -1  12   57.16    2.38
   6   1 -13    0.17    1.38
  -6  -1  13    0.43    0.65
  -6  -1  14   21.53    2.19
   6   1 -15   39.58    3.19
  -6  -1  15   41.72    2.95
  -6  -1  16   67.04    3.59
  -6  -1  17  501.56   14.84
  -6  -1  18   23.79    1.84
  -6  -1  19  300.13   15.28
   6   1 -20    2.92    2.22
  -6  -1  20    6.06    0.92
   6   1 -21   -0.19    1.57
  -6  -1  21   -0.81    1.05
   6   1 -22   98.70    6.84
  -6  -1  22  103.14    5.84
  -6  -1  23  199.38    9.70
  -6  -1  24  113.27    6.65
  -6  -1  27  118.25    8.09
   6   0  24    8.25    1.76
  -6   0 -24    8.38    3.67
   6   0  23    1.75    2.35
  -6   0 -23   -0.14    1.62
   6   0  22   17.11    2.70
  -6   0 -22   15.52    1.94
   6   0  21    0.48    1.30
  -6   0 -21    1.97    2.21
   6   0  20    3.17    1.49
  -6   0 -20    5.98    2.29
   6   0  19    1.22    1.46
  -6   0 -19    0.06    1.30
   6   0  18   32.42    3.63
  -6   0 -18   32.50    1.94
   6   0  17    1.21    1.87
  -6   0 -17   -1.57    1.21
   6   0  16  457.78   18.42
   6   0  15    0.08    1.79
  -6   0 -15   -0.79    0.90
   6   0  14   77.64    4.01
   6   0  13    0.83    1.19
  -6   0 -13    0.70    1.24
   6   0  12  797.99   28.94
   6   0  11   -0.59    1.54
  -6   0 -11   -0.73    1.14
   6   0  10  103.19    6.01
   6   0   9   -0.19    1.25
  -6   0  -9   -0.06    0.75
   6   0   8  132.74    6.14
   6   0   7   -0.73    0.81
  -6   0  -7    0.17    0.94
   6   0   6 1395.95   48.56
   6   0   5   -0.86    1.14
  -6   0  -5    0.08    0.62
   6   0   4 1303.42   49.03
  -6   0  -4 1253.04   45.73
   6   0   3    1.08    1.06
  -6   0  -3    0.10    0.78
   6   0   2 6956.60  229.02
   6   0   1    1.41    1.00
  -6   0  -1    0.40    0.98
   6   0   0  122.80    6.47
  -6   0   0  112.66    6.16
   6   0  -1    1.73    1.02
  -6   0   1   -0.60    0.63
   6   0  -2  411.75   17.60
  -6   0   2  383.42   17.87
  -6   0   3    0.63    0.63
  -6   0   4 2596.52   90.27
   6   0  -5    0.24    1.11
  -6   0   5   -0.32    0.60
   6   0  -6  313.25   13.03
  -6   0   6  328.91   15.14
   6   0  -7    0.57    1.05
  -6   0   7    0.51    0.62
   6   0  -8  750.12   27.25
  -6   0   8  735.11   20.14
  -6   0   9    0.00    0.51
   6   0 -10  866.23   33.09
  -6   0  10  832.24   29.77
   6   0 -11   -1.29    1.21
  -6   0  11   -0.10    0.65
   6   0 -12   10.98    1.51
  -6   0  12    9.57    0.86
   6   0 -13    0.92    1.27
  -6   0  13   -0.48    0.73
   6   0 -14  180.67   10.27
  -6   0  14  206.00    9.49
   6   0 -15    0.03    0.92
  -6   0  15    0.19    0.71
   6   0 -16  227.90    9.98
  -6   0  16  225.57    9.20
   6   0 -17   -0.06    1.75
  -6   0  17    1.33    1.11
   6   0 -18  210.68   10.77
  -6   0  18  214.19   11.71
   6   0 -19   -0.62    1.22
  -6   0  19    0.78    1.09
   6   0 -20   95.86    8.66
  -6   0  20   96.76    4.16
   6   0 -21    0.51    2.14
  -6   0  21   -0.35    0.92
   6   0 -23    0.54    2.17
  -6   0  23    0.29    1.05
   6   0 -24   -1.05    2.35
  -6   0  24    0.60    1.21
   6   0 -25    0.54    2.92
  -6   0  25    0.44    1.68
   6   0 -27   -2.13    2.24
  -6   0  27    0.97    1.44
   6  -1  24    4.24    1.78
  -6   1 -24    5.82    2.21
   6  -1  23    2.03    1.71
  -6   1 -23   -0.60    2.60
   6  -1  22   12.39    2.49
  -6   1 -22   14.68    2.17
   6  -1  21   72.80    4.55
   6  -1  20   -0.22    1.51
  -6   1 -20    2.14    2.25
   6  -1  19  148.34    7.30
   6  -1  18  341.74   13.74
   6  -1  16    8.06    2.02
  -6   1 -16    6.28    1.65
   6  -1  15 1724.80   60.31
  -6   1 -15 1603.52   56.59
   6  -1  14  278.31   12.22
   6  -1  13  595.05   25.20
   6  -1  12  478.69   20.69
   6  -1  11   93.50    5.40
   6  -1  10  131.88    6.87
  -6   1 -10  125.15    8.11
   6  -1   9   66.61    3.27
  -6   1  -9   67.22    3.22
   6  -1   8   92.43    3.89
  -6   1  -8   95.67    4.24
   6  -1   7  114.84    5.51
  -6   1  -7  116.79    5.09
   6  -1   6   25.39    1.89
  -6   1  -6   25.48    1.70
   6  -1   5  101.71    5.20
  -6   1  -5  101.57    5.92
   6  -1   4   13.12    1.36
  -6   1  -4   15.57    1.40
   6  -1   3  207.40    9.43
  -6   1  -3  212.46    9.71
   6  -1   2  113.58    6.28
  -6   1  -2  120.26    5.30
   6  -1   1   41.03    2.73
  -6   1  -1   39.53    3.17
   6  -1   0 4391.20  144.69
  -6   1   0 4599.81  154.30
   6  -1  -1  390.97   17.03
  -6   1   1  374.82   16.44
  -6   1   2   67.15    2.81
  -6   1   3  269.79    7.98
  -6   1   4   20.55    1.13
   6  -1  -5   37.04    2.70
  -6   1   5   45.02    2.11
   6  -1  -6  192.85   10.04
  -6   1   6  199.13    8.00
  -6   1   7  333.04    9.46
   6  -1  -8    0.87    0.83
  -6   1   8    0.05    0.54
   6  -1  -9  609.99   24.83
  -6   1   9  566.40   20.93
   6  -1 -10   78.63    5.30
  -6   1  10   81.66    3.21
   6  -1 -11   10.11    1.40
  -6   1  11   11.12    1.13
  -6   1  12   54.62    4.13
   6  -1 -13    1.00    1.30
  -6   1  13    1.19    0.79
   6  -1 -14   17.06    2.06
  -6   1  14   22.28    2.08
   6  -1 -15   29.48    2.79
  -6   1  15   34.93    3.43
   6  -1 -16   61.11    4.78
  -6   1  16   57.65    3.74
  -6   1  18   17.63    2.35
   6  -1 -20    2.70    1.78
  -6   1  20    4.38    1.38
   6  -1 -21    0.46    2.00
  -6   1  21   -0.13    1.38
  -6   1  23  158.22    8.78
   6  -2  24   33.21    3.54
  -6   2 -24   34.67    2.52
   6  -2  23   83.01    4.90
  -6   2 -23   92.62    7.27
   6  -2  22    7.52    2.79
  -6   2 -22    4.09    1.82
   6  -2  21    0.60    2.32
  -6   2 -21    3.14    1.97
   6  -2  20  148.67    7.12
   6  -2  19   33.40    2.76
  -6   2 -19   34.29    2.90
   6  -2  18  102.27    5.35
   6  -2  17   53.57    3.13
   6  -2  16    2.38    1.33
  -6   2 -16    3.35    1.29
   6  -2  15    1.00    1.17
  -6   2 -15    0.49    1.40
   6  -2  14  394.34   15.77
   6  -2  13   47.75    3.00
   6  -2  12  231.17   10.31
   6  -2  11   66.60    3.14
   6  -2  10   26.86    1.98
  -6   2 -10   26.01    2.38
   6  -2   9  277.53   11.04
   6  -2   8   45.84    2.65
  -6   2  -8   41.62    3.27
   6  -2   7    6.05    1.27
  -6   2  -7    6.36    1.03
   6  -2   6   69.49    4.03
  -6   2  -6   71.17    4.35
   6  -2   5  298.57   11.43
  -6   2  -4  958.24   33.23
   6  -2   3    6.62    1.09
  -6   2  -3    7.30    0.95
   6  -2   2  182.52    8.79
  -6   2  -2  192.58    9.49
   6  -2   1  562.91   21.85
  -6   2  -1  550.21   19.91
   6  -2   0  306.59   12.76
  -6   2   0  301.35   13.42
  -6   2   1  703.66   26.45
  -6   2   2  599.66   24.06
  -6   2   3    9.25    0.79
  -6   2   4  162.78    6.71
  -6   2   5  167.54    5.81
  -6   2   6  392.89   16.77
  -6   2   7  519.43   14.47
  -6   2   8  124.39    6.13
   6  -2  -9  516.68   19.64
  -6   2   9  522.32   22.07
   6  -2 -10   60.65    3.24
  -6   2  10   63.25    4.05
  -6   2  11   97.35    4.97
  -6   2  12    1.41    0.71
   6  -2 -13  165.93    9.00
  -6   2  13  171.65    8.49
   6  -2 -14  226.60   11.33
  -6   2  14  240.18   10.82
  -6   2  16  297.46   11.81
  -6   2  17    1.08    0.98
   6  -2 -18  126.64    6.38
  -6   2  18  137.99    6.68
   6  -2 -19   10.25    1.97
  -6   2  19   10.93    1.51
  -6   2  20   51.52    3.51
   6  -2 -21    0.81    1.97
  -6   2  21    1.65    1.36
   6  -2 -22    0.16    2.14
  -6   2  22    1.59    1.09
   6  -2 -23   16.84    3.27
  -6   2  23   15.49    2.27
   6  -2 -25    0.92    2.82
  -6   2  25   -0.51    1.27
   6  -2 -27    0.32    3.01
  -6   2  27    2.11    1.13
   6  -3  24   25.42    2.67
  -6   3 -24   31.10    3.79
   6  -3  22    9.60    2.14
  -6   3 -22    8.74    1.94
   6  -3  21  197.03   10.46
   6  -3  20   57.17    5.65
  -6   3 -20   52.16    5.46
   6  -3  19   28.37    3.17
   6  -3  18   22.71    2.30
  -6   3 -18   19.30    2.57
   6  -3  17    6.90    1.52
  -6   3 -17    4.43    1.27
   6  -3  16  167.62    9.57
   6  -3  15   62.77    3.84
   6  -3  14   22.96    1.59
  -6   3 -14   21.82    2.19
   6  -3  13    0.87    1.40
  -6   3 -13   -0.76    1.30
   6  -3  12   65.30    3.78
   6  -3  11  143.96    9.43
   6  -3  10  402.89   17.52
   6  -3   9   48.67    2.92
  -6   3  -9   48.91    3.09
   6  -3   8  659.92   26.09
   6  -3   7   68.85    3.44
  -6   3  -7   62.63    4.03
   6  -3   6    3.40    0.97
  -6   3  -6    2.30    0.70
   6  -3   5   44.84    2.70
  -6   3  -5   40.59    2.27
   6  -3   4    1.27    0.63
  -6   3  -4    0.67    0.63
   6  -3   3   29.45    2.24
  -6   3  -3   30.23    1.70
   6  -3   2  249.64   10.44
  -6   3  -2  250.00   11.08
   6  -3   1   22.39    1.75
  -6   3  -1   20.98    1.56
   6  -3   0  347.96   14.42
  -6   3   0  360.19   14.65
  -6   3   1  101.40    4.38
  -6   3   2   22.10    1.68
  -6   3   3 1377.34   47.30
  -6   3   4  800.36   29.12
  -6   3   5  467.01   12.79
  -6   3   6  356.83   10.28
   6  -3  -7  118.85    5.76
  -6   3   7  120.85    4.33
  -6   3   8  111.92    5.49
   6  -3  -9   38.78    2.32
  -6   3   9   38.26    2.29
  -6   3  10  186.40    8.87
   6  -3 -11    9.85    1.19
  -6   3  11   10.73    1.25
   6  -3 -12   33.05    2.30
  -6   3  12   36.10    2.19
  -6   3  13   58.47    3.17
  -6   3  14  480.69   19.30
   6  -3 -16   29.85    2.82
  -6   3  16   35.35    2.22
   6  -3 -17  135.75    6.20
   6  -3 -18    6.95    1.68
  -6   3  18    5.89    1.29
   6  -3 -19   78.58    4.27
  -6   3  19   69.11    5.25
   6  -3 -20    0.65    1.63
  -6   3  20   -0.21    0.92
   6  -3 -22    7.60    1.70
  -6   3  22    8.16    1.59
  -6   3  23   34.96    2.86
   6  -3 -24    1.13    2.65
  -6   3  24    1.22    1.21
   6  -3 -26   -0.90    2.89
  -6   3  26    0.25    1.48
   6  -3 -27    0.94    1.76
  -6   3  27    0.06    2.03
   6  -4  23    4.70    1.79
  -6   4 -23    4.21    2.94
   6  -4  22   80.93    6.25
   6  -4  21    3.33    1.51
  -6   4 -21    4.38    2.59
   6  -4  20    5.87    1.59
  -6   4 -20    7.36    1.73
   6  -4  19   32.21    3.35
  -6   4 -19   30.44    3.03
   6  -4  18    2.75    1.67
  -6   4 -18    4.79    1.90
   6  -4  17    1.25    1.71
  -6   4 -17    0.84    1.63
   6  -4  16   23.64    2.87
  -6   4 -16   23.93    2.17
   6  -4  15    7.38    1.70
   6  -4  14   18.61    1.79
  -6   4 -14   22.25    2.00
   6  -4  13  340.50   15.39
   6  -4  12   40.88    2.22
   6  -4  11   96.54    6.98
   6  -4  10  306.41   13.47
   6  -4   9  110.51    5.89
   6  -4   8 1140.41   37.77
   6  -4   7   12.27    1.27
  -6   4  -7   11.77    1.19
   6  -4   6 1962.36   66.22
   6  -4   5  146.10    5.81
   6  -4   4   27.56    1.78
  -6   4  -4   24.66    1.82
   6  -4   3   32.51    1.84
  -6   4  -3   30.83    2.27
   6  -4   2   59.92    2.95
   6  -4   1   49.84    2.78
  -6   4  -1   49.89    2.51
  -6   4   3   32.67    1.49
  -6   4   4  344.37    9.70
  -6   4   5    4.30    0.51
  -6   4   6    1.46    0.35
  -6   4   7   33.99    1.52
   6  -4  -8   33.10    2.21
  -6   4   8   34.08    2.54
  -6   4   9   46.97    3.01
   6  -4 -11  497.91   19.11
   6  -4 -16  121.65    6.76
   6  -4 -17  186.40   11.47
  -6   4  17  174.18    7.63
   6  -4 -20   16.23    2.19
  -6   4  20   13.55    1.59
  -6   4  22    2.21    1.43
   6  -4 -25    1.81    2.94
  -6   4  25    1.27    1.92
   6  -4 -26   21.76    3.94
  -6   4  26   18.63    2.29
   6  -5  23   16.93    3.01
   6  -5  21  107.06    7.06
   6  -5  20  159.25    8.35
   6  -5  18    6.73    1.63
  -6   5 -18    5.05    2.00
   6  -5  17   15.69    1.84
   6  -5  16   16.88    2.16
  -6   5 -16   21.44    2.13
   6  -5  15   85.29    4.54
   6  -5  14   24.42    2.16
  -6   5 -14   20.69    2.21
   6  -5  13    4.78    1.49
  -6   5 -13    3.25    1.27
   6  -5  12  180.80    8.63
   6  -5  11   16.17    1.65
  -6   5 -11   19.85    1.94
   6  -5  10   80.07    4.46
   6  -5   9  287.56   12.87
   6  -5   8  637.88   25.96
   6  -5   7  173.99    6.55
   6  -5   6  125.17    5.66
   6  -5   5  136.80    5.70
   6  -5   4    0.05    0.67
  -6   5  -4   -0.29    0.49
   6  -5   3  109.63    4.78
   6  -5   2   72.26    3.48
   6  -5   1  681.82   24.09
  -6   5   5   35.13    1.75
  -6   5   6   50.19    2.79
  -6   5   7    6.74    0.54
   6  -5  -9  152.13    6.27
   6  -5 -12   40.05    2.52
  -6   5  12   36.67    1.94
   6  -5 -13  777.78   28.91
   6  -5 -14    6.25    1.14
  -6   5  14    7.58    1.13
   6  -5 -15   65.66    4.01
  -6   5  15   66.12    3.95
   6  -5 -18    2.43    1.62
  -6   5  18    2.70    1.11
   6  -5 -21    6.46    2.06
  -6   5  21    6.76    1.79
  -6   5  22   40.96    3.14
  -6   5  23    2.32    1.62
   6  -5 -24    1.41    2.40
  -6   5  24    0.46    1.32
  -6   5  25   54.92    3.87
   6  -6  22   21.04    2.09
  -6   6 -22   23.87    2.73
   6  -6  21  104.30    7.09
   6  -6  20  119.17    5.46
   6  -6  19    0.98    1.84
   6  -6  18  208.81   12.11
   6  -6  17   37.13    2.95
   6  -6  16   11.43    1.52
  -6   6 -16   18.28    2.30
  -6   6 -15    8.46    1.22
   6  -6  14   54.86    4.36
   6  -6  13  208.59    8.84
   6  -6  12  258.41   10.47
   6  -6  11  260.76   10.03
   6  -6  10   37.16    2.73
   6  -6   9   -0.65    0.98
  -6   6  -9   -0.13    0.90
   6  -6   8    0.00    1.00
  -6   6  -8    2.81    0.86
   6  -6   7    5.95    1.06
  -6   6  -7    5.82    0.95
   6  -6   5   66.07    2.82
   6  -6   2  197.62    7.98
  -6   6   7    7.97    0.43
  -6   6   9   28.74    1.36
  -6   6  10   19.03    1.41
   6  -6 -13   12.82    1.25
  -6   6  13   12.41    1.05
   6  -6 -16   10.90    1.56
  -6   6  16   10.39    0.92
   6  -6 -18    1.32    1.56
  -6   6  18    1.60    0.89
   6  -6 -19    3.09    1.62
  -6   6  19    4.74    1.49
  -6   6  20   13.39    2.32
   6  -6 -21   11.33    2.16
  -6   6  21   12.30    1.75
  -6   6  22   63.22    3.71
   6  -6 -23   12.15    2.55
  -6   6  23   10.33    1.94
   6  -6 -24    2.33    2.52
  -6   6  24    1.05    2.02
   6  -6 -26   20.25    3.51
  -6   6  26   21.90    2.87
   6  -7  22   36.54    3.19
   6  -7  20   93.08    6.11
   6  -7  19  144.38    7.52
   6  -7  18    4.00    1.82
  -6   7 -18    3.97    1.78
   6  -7  17    8.27    1.49
  -6   7 -17    9.28    2.33
   6  -7  16   42.30    3.13
  -6   7 -16   35.50    2.79
   6  -7  15   68.88    3.73
   6  -7  14   20.68    1.63
  -6   7 -14   20.68    1.84
   6  -7  13   17.55    1.84
  -6   7 -13   16.41    1.94
   6  -7  12   27.25    2.16
   6  -7  11   18.98    2.29
  -6   7 -11   15.92    1.73
   6  -7  10    4.52    1.21
  -6   7 -10    3.17    1.13
   6  -7   9   65.44    4.17
   6  -7   8   45.76    2.86
   6  -7   7  153.40    6.87
   6  -7   5   23.68    1.81
   6  -7   4   16.22    1.14
   6  -7   3  196.69    7.63
  -6   7   9   41.80    2.03
  -6   7  10   25.82    1.38
   6  -7 -11    4.79    0.87
  -6   7  11    4.70    0.65
   6  -7 -14   58.98    3.78
  -6   7  14   50.56    3.65
   6  -7 -16   -0.13    1.08
  -6   7  16    1.21    0.95
   6  -7 -18    8.68    1.84
  -6   7  18    6.49    1.38
   6  -7 -20   21.93    2.32
  -6   7  20   24.82    2.30
   6  -7 -23   30.37    4.01
  -6   7  23   31.32    2.68
   6  -7 -24   17.45    2.63
  -6   7  24   16.73    2.11
   6  -7 -25   -0.86    2.29
  -6   7  25    0.17    1.87
   6  -8  21    5.86    2.29
  -6   8 -21    9.60    3.54
   6  -8  20    8.73    2.03
  -6   8 -20   11.30    2.08
   6  -8  19    0.56    1.70
  -6   8 -19   -0.44    2.52
   6  -8  18   74.42    5.19
   6  -8  17   14.73    1.82
  -6   8 -17   19.11    2.46
   6  -8  16   10.74    1.49
  -6   8 -16    8.27    2.41
   6  -8  15   94.88    4.78
   6  -8  14    4.28    1.11
  -6   8 -14    3.95    1.59
   6  -8  13   30.21    1.92
   6  -8  12  129.42    7.27
   6  -8  11    5.38    1.02
   6  -8  10   -0.13    1.03
  -6   8 -10    0.32    1.03
   6  -8   9   13.76    1.35
  -6   8  -9   14.33    1.38
   6  -8   8    1.29    0.83
  -6   8  -8    1.94    0.97
   6  -8   7   21.99    1.73
   6  -8   6    2.22    0.73
  -6   8  -6    1.57    0.78
   6  -8   5   15.57    1.35
   6  -8   3   38.58    1.87
  -6   8  11   35.12    2.22
[truncated: 209,858 more chars]
