# Supplementary material for: Synthesis of α,β-unsaturated ketones through nickel-catalysed aldehyde-free hydroacylation of alkynes
Source: Commun Chem. 2022 Feb 3;5:13. doi: 10.1038/s42004-022-00633-3 (PMC9814684; doi:10.1038/s42004-022-00633-3)
Supplement: Supplementary file 3 — Supplementary Data 2 [file 42004_2022_633_MOESM3_ESM.cif]

 
data_P-1_a
 
_audit_creation_method            'SHELXL-2014/7'
_shelx_SHELXL_version_number      '2014/7'
_chemical_name_systematic         ?
_chemical_name_common             ?
_chemical_melting_point           ?
_chemical_formula_moiety          ?
_chemical_formula_sum
 'C36 H28 O2' 
_chemical_formula_weight          492.58

loop_
 _atom_type_symbol
 _atom_type_description
 _atom_type_scat_dispersion_real
 _atom_type_scat_dispersion_imag
 _atom_type_scat_source
 'C'  'C'   0.0033   0.0016
 'International Tables Vol C Tables 4.2.6.8 and 6.1.1.4'
 'O'  'O'   0.0106   0.0060
 'International Tables Vol C Tables 4.2.6.8 and 6.1.1.4'
 'H'  'H'   0.0000   0.0000
 'International Tables Vol C Tables 4.2.6.8 and 6.1.1.4'
 
_space_group_crystal_system       triclinic
_space_group_IT_number            2
_space_group_name_H-M_alt         'P -1'
_space_group_name_Hall            '-P 1'
 
_shelx_space_group_comment
;
The symmetry employed for this shelxl refinement is uniquely defined
by the following loop, which should always be used as a source of
symmetry information in preference to the above space-group names.
They are only intended as comments.
;
 
loop_
 _space_group_symop_operation_xyz
 'x, y, z'
 '-x, -y, -z'
 
_cell_length_a                    10.180(2)
_cell_length_b                    10.370(2)
_cell_length_c                    14.190(3)
_cell_angle_alpha                 101.27(3)
_cell_angle_beta                  91.58(3)
_cell_angle_gamma                 115.56(3)
_cell_volume                      1314.7(6)
_cell_formula_units_Z             2
_cell_measurement_temperature     173(2)
_cell_measurement_reflns_used     12827
_cell_measurement_theta_min       2.236
_cell_measurement_theta_max       27.483
 
_exptl_crystal_description        'block'
_exptl_crystal_colour             'pale green'
_exptl_crystal_density_meas       ?
_exptl_crystal_density_method     ?
_exptl_crystal_density_diffrn     1.244          
_exptl_crystal_F_000              520
_exptl_transmission_factor_min    ?
_exptl_transmission_factor_max    ?
_exptl_crystal_size_max           0.240
_exptl_crystal_size_mid           0.220
_exptl_crystal_size_min           0.150
_exptl_absorpt_coefficient_mu     0.076
_shelx_estimated_absorpt_T_min    0.982
_shelx_estimated_absorpt_T_max    0.989
_exptl_absorpt_correction_type    multi-scan
_exptl_absorpt_correction_T_min   0.983
_exptl_absorpt_correction_T_max   0.995
_exptl_absorpt_process_details    'Rigaku Rapid Auto'
_exptl_absorpt_special_details    ?
_diffrn_ambient_temperature       173(2)
_diffrn_radiation_wavelength      0.71073
_diffrn_radiation_type            MoK\a
_diffrn_source                    'fine-focus sealed tube' 
_diffrn_measurement_device_type   'imaging plate' 
_diffrn_measurement_method        'omega scans' 
_diffrn_detector_area_resol_mean  ?
_diffrn_reflns_number             12827
_diffrn_reflns_av_unetI/netI      0.1141
_diffrn_reflns_av_R_equivalents   0.0744
_diffrn_reflns_limit_h_min        -13
_diffrn_reflns_limit_h_max        13
_diffrn_reflns_limit_k_min        -12
_diffrn_reflns_limit_k_max        13
_diffrn_reflns_limit_l_min        -18
_diffrn_reflns_limit_l_max        18
_diffrn_reflns_theta_min          2.236
_diffrn_reflns_theta_max          27.483
_diffrn_reflns_theta_full         25.242
_diffrn_measured_fraction_theta_max   0.997
_diffrn_measured_fraction_theta_full  0.999
_diffrn_reflns_Laue_measured_fraction_max    0.997
_diffrn_reflns_Laue_measured_fraction_full   0.999
_diffrn_reflns_point_group_measured_fraction_max   0.997
_diffrn_reflns_point_group_measured_fraction_full  0.999
_reflns_number_total              6017
_reflns_number_gt                 3536
_reflns_threshold_expression      'I > 2\s(I)'
_reflns_Friedel_coverage          0.000
_reflns_Friedel_fraction_max      .
_reflns_Friedel_fraction_full     .
 
_reflns_special_details
;
 Reflections were merged by SHELXL according to the crystal
 class for the calculation of statistics and refinement.
 
 _reflns_Friedel_fraction is defined as the number of unique
 Friedel pairs measured divided by the number that would be
 possible theoretically, ignoring centric projections and
 systematic absences.
;
 
_computing_data_collection      'Rigaku Rapid Auto' 
_computing_cell_refinement      'Rigaku Rapid Auto' 
_computing_data_reduction       'Rigaku Rapid Auto' 
_computing_structure_solution   'SHELXS'
_computing_structure_refinement 'SHELXL-2014/7 (Sheldrick, 2014)'
_computing_molecular_graphics     ?
_computing_publication_material   ?
_refine_special_details           ?
_refine_ls_structure_factor_coef  Fsqd
_refine_ls_matrix_type            full
_refine_ls_weighting_scheme       calc
_refine_ls_weighting_details
'w=1/[\s^2^(Fo^2^)+(0.0534P)^2^+0.3078P] where P=(Fo^2^+2Fc^2^)/3'
_atom_sites_solution_primary      ?
_atom_sites_solution_secondary    ?
_atom_sites_solution_hydrogens    geom
_refine_ls_hydrogen_treatment     constr
_refine_ls_extinction_method      none
_refine_ls_extinction_coef        .
_refine_ls_number_reflns          6017
_refine_ls_number_parameters      345
_refine_ls_number_restraints      0
_refine_ls_R_factor_all           0.1532
_refine_ls_R_factor_gt            0.0823
_refine_ls_wR_factor_ref          0.1697
_refine_ls_wR_factor_gt           0.1453
_refine_ls_goodness_of_fit_ref    1.066
_refine_ls_restrained_S_all       1.066
_refine_ls_shift/su_max           0.000
_refine_ls_shift/su_mean          0.000
 
loop_
 _atom_site_label
 _atom_site_type_symbol
 _atom_site_fract_x
 _atom_site_fract_y
 _atom_site_fract_z
 _atom_site_U_iso_or_equiv
 _atom_site_adp_type
 _atom_site_occupancy
 _atom_site_site_symmetry_order  
 _atom_site_calc_flag
 _atom_site_refinement_flags_posn
 _atom_site_refinement_flags_adp
 _atom_site_refinement_flags_occupancy
 _atom_site_disorder_assembly
 _atom_site_disorder_group
O1 O 0.4216(2) 0.4014(2) 0.07657(12) 0.0381(5) Uani 1 1 d . . . . .
H1 H 0.5053 0.4300 0.0582 0.057 Uiso 1 1 calc R U . . .
O2 O 0.4069(3) -0.1632(2) 0.20094(14) 0.0584(6) Uani 1 1 d . . . . .
C26 C 0.5245(3) 0.5890(3) 0.30901(18) 0.0304(6) Uani 1 1 d . . . . .
C13 C 0.2779(3) 0.5678(3) 0.37147(18) 0.0301(6) Uani 1 1 d . . . . .
C27 C 0.3608(3) 0.5152(3) 0.30276(17) 0.0280(6) Uani 1 1 d . . . . .
C7 C 0.6193(3) 0.7196(3) 0.38524(18) 0.0305(6) Uani 1 1 d . . . . .
C28 C 0.3049(3) 0.4020(3) 0.22460(18) 0.0292(6) Uani 1 1 d . . . . .
C31 C 0.3957(3) 0.1299(3) 0.09696(18) 0.0348(6) Uani 1 1 d . . . . .
H31 H 0.3783 0.1480 0.0358 0.042 Uiso 1 1 calc R U . . .
C29 C 0.4313(3) 0.3872(3) 0.17525(18) 0.0327(6) Uani 1 1 d . . . . .
C8 C 0.5896(3) 0.8408(3) 0.40730(19) 0.0355(6) Uani 1 1 d . . . . .
H8 H 0.5081 0.8398 0.3723 0.043 Uiso 1 1 calc R U . . .
C18 C 0.3084(3) 0.5905(3) 0.47081(19) 0.0351(6) Uani 1 1 d . . . . .
H18 H 0.3849 0.5729 0.4962 0.042 Uiso 1 1 calc R U . . .
C1 C 0.7129(3) 0.5658(3) 0.20144(19) 0.0357(6) Uani 1 1 d . . . . .
C32 C 0.3906(3) -0.0046(3) 0.10077(19) 0.0359(6) Uani 1 1 d . . . . .
H32 H 0.3719 -0.0766 0.0426 0.043 Uiso 1 1 calc R U . . .
C33 C 0.4123(3) -0.0338(3) 0.1879(2) 0.0389(7) Uani 1 1 d . . . . .
C14 C 0.1677(3) 0.5981(3) 0.3362(2) 0.0362(6) Uani 1 1 d . . . . .
H14 H 0.1471 0.5859 0.2684 0.043 Uiso 1 1 calc R U . . .
C19 C 0.1496(3) 0.2918(3) 0.19436(19) 0.0326(6) Uani 1 1 d . . . . .
C25 C 0.5656(3) 0.5173(3) 0.23517(19) 0.0339(6) Uani 1 1 d . . . . .
C30 C 0.4254(3) 0.2379(3) 0.17930(18) 0.0308(6) Uani 1 1 d . . . . .
C12 C 0.7404(3) 0.7255(3) 0.4369(2) 0.0359(6) Uani 1 1 d . . . . .
H12 H 0.7633 0.6447 0.4225 0.043 Uiso 1 1 calc R U . . .
C15 C 0.0883(3) 0.6457(3) 0.3991(2) 0.0425(7) Uani 1 1 d . . . . .
H15 H 0.0125 0.6648 0.3742 0.051 Uiso 1 1 calc R U . . .
C20 C 0.0922(3) 0.2333(3) 0.0977(2) 0.0407(7) Uani 1 1 d . . . . .
H20 H 0.1534 0.2627 0.0489 0.049 Uiso 1 1 calc R U . . .
C17 C 0.2288(3) 0.6385(3) 0.5331(2) 0.0425(7) Uani 1 1 d . . . . .
H17 H 0.2501 0.6530 0.6010 0.051 Uiso 1 1 calc R U . . .
C16 C 0.1180(3) 0.6656(3) 0.4971(2) 0.0459(8) Uani 1 1 d . . . . .
H16 H 0.0627 0.6979 0.5401 0.055 Uiso 1 1 calc R U . . .
C11 C 0.8278(3) 0.8470(3) 0.5088(2) 0.0440(7) Uani 1 1 d . . . . .
H11 H 0.9103 0.8494 0.5434 0.053 Uiso 1 1 calc R U . . .
C9 C 0.6771(3) 0.9618(3) 0.4793(2) 0.0424(7) Uani 1 1 d . . . . .
H9 H 0.6555 1.0435 0.4938 0.051 Uiso 1 1 calc R U . . .
C24 C 0.0567(3) 0.2438(3) 0.2634(2) 0.0449(7) Uani 1 1 d . . . . .
H24 H 0.0945 0.2803 0.3302 0.054 Uiso 1 1 calc R U . . .
C2 C 0.7985(3) 0.7130(3) 0.2031(2) 0.0451(7) Uani 1 1 d . . . . .
H2 H 0.7634 0.7826 0.2281 0.054 Uiso 1 1 calc R U . . .
C10 C 0.7960(3) 0.9649(3) 0.5307(2) 0.0460(7) Uani 1 1 d . . . . .
H10 H 0.8556 1.0480 0.5808 0.055 Uiso 1 1 calc R U . . .
C6 C 0.7656(3) 0.4655(3) 0.1626(2) 0.0454(8) Uani 1 1 d . . . . .
H6 H 0.7087 0.3640 0.1602 0.054 Uiso 1 1 calc R U . . .
C21 C -0.0543(3) 0.1319(3) 0.0713(2) 0.0493(8) Uani 1 1 d . . . . .
H21 H -0.0921 0.0918 0.0047 0.059 Uiso 1 1 calc R U . . .
C22 C -0.1447(3) 0.0891(3) 0.1409(2) 0.0509(8) Uani 1 1 d . . . . .
H22 H -0.2454 0.0216 0.1225 0.061 Uiso 1 1 calc R U . . .
C23 C -0.0893(3) 0.1442(3) 0.2369(2) 0.0523(8) Uani 1 1 d . . . . .
H23 H -0.1512 0.1140 0.2853 0.063 Uiso 1 1 calc R U . . .
C35 C 0.4446(4) 0.2058(3) 0.2677(2) 0.0500(8) Uani 1 1 d . . . . .
H35 H 0.4620 0.2772 0.3259 0.060 Uiso 1 1 calc R U . . .
C5 C 0.9000(3) 0.5124(4) 0.1275(2) 0.0548(9) Uani 1 1 d . . . . .
H5 H 0.9347 0.4432 0.1010 0.066 Uiso 1 1 calc R U . . .
C36 C 0.3952(4) -0.2702(3) 0.1177(2) 0.0504(8) Uani 1 1 d . . . . .
H36A H 0.3047 -0.2990 0.0754 0.076 Uiso 1 1 calc R U . . .
H36B H 0.3928 -0.3566 0.1374 0.076 Uiso 1 1 calc R U . . .
H36C H 0.4798 -0.2292 0.0827 0.076 Uiso 1 1 calc R U . . .
C34 C 0.4388(4) 0.0726(4) 0.2723(2) 0.0572(9) Uani 1 1 d . . . . .
H34 H 0.4529 0.0530 0.3334 0.069 Uiso 1 1 calc R U . . .
C4 C 0.9834(3) 0.6590(4) 0.1308(2) 0.0588(9) Uani 1 1 d . . . . .
H4 H 1.0756 0.6907 0.1066 0.071 Uiso 1 1 calc R U . . .
C3 C 0.9337(3) 0.7605(4) 0.1693(2) 0.0542(8) Uani 1 1 d . . . . .
H3 H 0.9920 0.8619 0.1724 0.065 Uiso 1 1 calc R U . . .
 
loop_
 _atom_site_aniso_label
 _atom_site_aniso_U_11
 _atom_site_aniso_U_22
 _atom_site_aniso_U_33
 _atom_site_aniso_U_23
 _atom_site_aniso_U_13
 _atom_site_aniso_U_12
O1 0.0388(11) 0.0439(12) 0.0349(10) 0.0099(9) 0.0036(9) 0.0212(10)
O2 0.0958(18) 0.0507(13) 0.0449(13) 0.0140(11) 0.0051(12) 0.0463(14)
C26 0.0296(14) 0.0317(14) 0.0317(14) 0.0057(12) -0.0008(11) 0.0162(12)
C13 0.0227(13) 0.0276(14) 0.0350(15) 0.0038(12) 0.0007(11) 0.0083(11)
C27 0.0255(14) 0.0303(14) 0.0315(14) 0.0072(12) 0.0016(11) 0.0154(12)
C7 0.0219(13) 0.0338(15) 0.0338(14) 0.0080(12) 0.0024(11) 0.0107(12)
C28 0.0271(14) 0.0325(14) 0.0307(13) 0.0058(12) 0.0013(11) 0.0164(12)
C31 0.0378(16) 0.0362(16) 0.0289(14) 0.0063(12) -0.0024(12) 0.0159(13)
C29 0.0333(15) 0.0339(15) 0.0301(14) 0.0046(12) -0.0018(11) 0.0158(13)
C8 0.0298(15) 0.0391(16) 0.0385(16) 0.0068(13) -0.0008(12) 0.0173(13)
C18 0.0315(15) 0.0317(15) 0.0376(15) 0.0056(12) 0.0003(12) 0.0111(13)
C1 0.0278(14) 0.0467(17) 0.0338(15) 0.0059(13) -0.0013(12) 0.0192(14)
C32 0.0397(16) 0.0351(15) 0.0323(15) 0.0031(12) 0.0021(12) 0.0184(14)
C33 0.0464(18) 0.0376(16) 0.0397(16) 0.0131(14) 0.0048(13) 0.0234(14)
C14 0.0277(15) 0.0345(15) 0.0439(16) 0.0063(13) -0.0007(12) 0.0132(13)
C19 0.0306(15) 0.0316(15) 0.0348(15) 0.0016(12) -0.0024(12) 0.0159(13)
C25 0.0302(15) 0.0331(15) 0.0393(15) 0.0073(13) -0.0005(12) 0.0156(13)
C30 0.0275(14) 0.0354(15) 0.0300(14) 0.0053(12) -0.0012(11) 0.0157(12)
C12 0.0264(14) 0.0353(15) 0.0463(16) 0.0138(13) 0.0022(12) 0.0125(13)
C15 0.0298(15) 0.0340(16) 0.064(2) 0.0056(15) 0.0055(14) 0.0168(13)
C20 0.0338(16) 0.0488(18) 0.0368(15) 0.0029(14) -0.0008(13) 0.0192(15)
C17 0.0382(17) 0.0360(16) 0.0400(16) 0.0027(13) 0.0072(14) 0.0067(14)
C16 0.0379(17) 0.0375(17) 0.055(2) 0.0012(15) 0.0175(15) 0.0138(14)
C11 0.0295(16) 0.0459(18) 0.0505(18) 0.0112(15) -0.0087(13) 0.0118(14)
C9 0.0368(16) 0.0324(16) 0.0516(18) 0.0018(14) 0.0009(14) 0.0133(14)
C24 0.0419(18) 0.0407(17) 0.0365(16) 0.0017(14) -0.0049(14) 0.0077(15)
C2 0.0412(17) 0.0521(19) 0.0498(18) 0.0186(15) 0.0105(14) 0.0248(16)
C10 0.0370(17) 0.0399(17) 0.0464(18) 0.0014(14) -0.0066(14) 0.0080(15)
C6 0.0311(16) 0.0540(19) 0.0501(18) -0.0018(15) -0.0004(13) 0.0242(15)
C21 0.0335(17) 0.054(2) 0.0425(17) -0.0049(15) -0.0109(14) 0.0107(15)
C22 0.0324(17) 0.0485(19) 0.0511(19) -0.0033(16) -0.0038(15) 0.0058(15)
C23 0.0426(19) 0.0490(19) 0.0458(18) 0.0043(16) 0.0072(15) 0.0053(16)
C35 0.075(2) 0.054(2) 0.0302(16) 0.0023(14) -0.0058(15) 0.0410(19)
C5 0.0395(18) 0.079(3) 0.0509(19) -0.0016(18) 0.0032(15) 0.0375(19)
C36 0.064(2) 0.0425(18) 0.0560(19) 0.0143(16) 0.0162(17) 0.0326(17)
C34 0.094(3) 0.063(2) 0.0329(16) 0.0102(16) -0.0021(17) 0.052(2)
C4 0.0323(18) 0.092(3) 0.053(2) 0.021(2) 0.0112(15) 0.027(2)
C3 0.0388(18) 0.064(2) 0.063(2) 0.0258(18) 0.0141(16) 0.0208(17)
 
_geom_special_details
;
 All esds (except the esd in the dihedral angle between two l.s. planes)
 are estimated using the full covariance matrix.  The cell esds are taken
 into account individually in the estimation of esds in distances, angles
 and torsion angles; correlations between esds in cell parameters are only
 used when they are defined by crystal symmetry.  An approximate (isotropic)
 treatment of cell esds is used for estimating esds involving l.s. planes.
;
 
loop_
 _geom_bond_atom_site_label_1
 _geom_bond_atom_site_label_2
 _geom_bond_distance
 _geom_bond_site_symmetry_2
 _geom_bond_publ_flag
O1 C29 1.441(3) . ?
O2 C33 1.368(3) . ?
O2 C36 1.417(3) . ?
C26 C25 1.347(3) . ?
C26 C7 1.476(4) . ?
C26 C27 1.495(3) . ?
C13 C18 1.386(4) . ?
C13 C14 1.394(3) . ?
C13 C27 1.481(3) . ?
C27 C28 1.346(3) . ?
C7 C12 1.388(3) . ?
C7 C8 1.396(3) . ?
C28 C19 1.484(4) . ?
C28 C29 1.532(3) . ?
C31 C30 1.374(3) . ?
C31 C32 1.385(3) . ?
C29 C25 1.520(4) . ?
C29 C30 1.536(3) . ?
C8 C9 1.377(4) . ?
C18 C17 1.379(3) . ?
C1 C2 1.388(4) . ?
C1 C6 1.396(3) . ?
C1 C25 1.487(4) . ?
C32 C33 1.363(4) . ?
C33 C34 1.391(4) . ?
C14 C15 1.380(3) . ?
C19 C20 1.384(4) . ?
C19 C24 1.392(4) . ?
C30 C35 1.388(4) . ?
C12 C11 1.379(4) . ?
C15 C16 1.372(4) . ?
C20 C21 1.390(4) . ?
C17 C16 1.381(4) . ?
C11 C10 1.376(4) . ?
C9 C10 1.380(4) . ?
C24 C23 1.382(4) . ?
C2 C3 1.383(4) . ?
C6 C5 1.384(4) . ?
C21 C22 1.374(4) . ?
C22 C23 1.370(4) . ?
C35 C34 1.371(4) . ?
C5 C4 1.375(5) . ?
C4 C3 1.383(4) . ?
 
loop_
 _geom_angle_atom_site_label_1
 _geom_angle_atom_site_label_2
 _geom_angle_atom_site_label_3
 _geom_angle
 _geom_angle_site_symmetry_1
 _geom_angle_site_symmetry_3
 _geom_angle_publ_flag
C33 O2 C36 118.0(2) . . ?
C25 C26 C7 127.9(2) . . ?
C25 C26 C27 108.8(2) . . ?
C7 C26 C27 123.3(2) . . ?
C18 C13 C14 118.5(2) . . ?
C18 C13 C27 121.9(2) . . ?
C14 C13 C27 119.6(2) . . ?
C28 C27 C13 127.2(2) . . ?
C28 C27 C26 109.5(2) . . ?
C13 C27 C26 123.2(2) . . ?
C12 C7 C8 118.2(2) . . ?
C12 C7 C26 121.1(2) . . ?
C8 C7 C26 120.8(2) . . ?
C27 C28 C19 128.1(2) . . ?
C27 C28 C29 109.1(2) . . ?
C19 C28 C29 122.3(2) . . ?
C30 C31 C32 121.7(2) . . ?
O1 C29 C25 110.2(2) . . ?
O1 C29 C28 110.4(2) . . ?
C25 C29 C28 102.54(19) . . ?
O1 C29 C30 111.0(2) . . ?
C25 C29 C30 113.5(2) . . ?
C28 C29 C30 108.9(2) . . ?
C9 C8 C7 120.7(3) . . ?
C17 C18 C13 120.6(3) . . ?
C2 C1 C6 118.2(2) . . ?
C2 C1 C25 120.1(2) . . ?
C6 C1 C25 121.6(3) . . ?
C33 C32 C31 120.0(2) . . ?
C32 C33 O2 125.4(2) . . ?
C32 C33 C34 119.2(2) . . ?
O2 C33 C34 115.4(2) . . ?
C15 C14 C13 120.4(3) . . ?
C20 C19 C24 117.9(3) . . ?
C20 C19 C28 121.7(2) . . ?
C24 C19 C28 120.4(2) . . ?
C26 C25 C1 127.8(2) . . ?
C26 C25 C29 109.9(2) . . ?
C1 C25 C29 121.4(2) . . ?
C31 C30 C35 117.7(2) . . ?
C31 C30 C29 121.8(2) . . ?
C35 C30 C29 120.5(2) . . ?
C11 C12 C7 120.9(2) . . ?
C16 C15 C14 120.5(3) . . ?
C19 C20 C21 120.6(3) . . ?
C18 C17 C16 120.3(3) . . ?
C15 C16 C17 119.7(3) . . ?
C10 C11 C12 120.3(3) . . ?
C8 C9 C10 120.3(3) . . ?
C23 C24 C19 121.4(3) . . ?
C3 C2 C1 121.3(3) . . ?
C11 C10 C9 119.6(3) . . ?
C5 C6 C1 120.6(3) . . ?
C22 C21 C20 120.5(3) . . ?
C23 C22 C21 119.8(3) . . ?
C22 C23 C24 119.9(3) . . ?
C34 C35 C30 121.1(3) . . ?
C4 C5 C6 120.2(3) . . ?
C35 C34 C33 120.3(3) . . ?
C5 C4 C3 120.3(3) . . ?
C4 C3 C2 119.4(3) . . ?
 
loop_
 _geom_torsion_atom_site_label_1
 _geom_torsion_atom_site_label_2
 _geom_torsion_atom_site_label_3
 _geom_torsion_atom_site_label_4
 _geom_torsion
 _geom_torsion_site_symmetry_1
 _geom_torsion_site_symmetry_2
 _geom_torsion_site_symmetry_3
 _geom_torsion_site_symmetry_4
 _geom_torsion_publ_flag
C18 C13 C27 C28 129.3(3) . . . . ?
C14 C13 C27 C28 -51.9(4) . . . . ?
C18 C13 C27 C26 -53.8(3) . . . . ?
C14 C13 C27 C26 125.0(3) . . . . ?
C25 C26 C27 C28 -1.1(3) . . . . ?
C7 C26 C27 C28 178.5(2) . . . . ?
C25 C26 C27 C13 -178.5(2) . . . . ?
C7 C26 C27 C13 1.1(4) . . . . ?
C25 C26 C7 C12 -49.3(4) . . . . ?
C27 C26 C7 C12 131.2(3) . . . . ?
C25 C26 C7 C8 130.7(3) . . . . ?
C27 C26 C7 C8 -48.8(4) . . . . ?
C13 C27 C28 C19 -7.8(4) . . . . ?
C26 C27 C28 C19 174.9(2) . . . . ?
C13 C27 C28 C29 -179.7(2) . . . . ?
C26 C27 C28 C29 3.0(3) . . . . ?
C27 C28 C29 O1 -121.1(2) . . . . ?
C19 C28 C29 O1 66.5(3) . . . . ?
C27 C28 C29 C25 -3.7(3) . . . . ?
C19 C28 C29 C25 -176.1(2) . . . . ?
C27 C28 C29 C30 116.9(2) . . . . ?
C19 C28 C29 C30 -55.6(3) . . . . ?
C12 C7 C8 C9 -0.9(4) . . . . ?
C26 C7 C8 C9 179.1(2) . . . . ?
C14 C13 C18 C17 1.6(4) . . . . ?
C27 C13 C18 C17 -179.5(2) . . . . ?
C30 C31 C32 C33 1.3(4) . . . . ?
C31 C32 C33 O2 178.6(3) . . . . ?
C31 C32 C33 C34 0.3(4) . . . . ?
C36 O2 C33 C32 7.9(4) . . . . ?
C36 O2 C33 C34 -173.7(3) . . . . ?
C18 C13 C14 C15 -1.8(4) . . . . ?
C27 C13 C14 C15 179.3(2) . . . . ?
C27 C28 C19 C20 145.7(3) . . . . ?
C29 C28 C19 C20 -43.3(4) . . . . ?
C27 C28 C19 C24 -34.4(4) . . . . ?
C29 C28 C19 C24 136.5(3) . . . . ?
C7 C26 C25 C1 -11.8(4) . . . . ?
C27 C26 C25 C1 167.8(2) . . . . ?
C7 C26 C25 C29 179.1(2) . . . . ?
C27 C26 C25 C29 -1.4(3) . . . . ?
C2 C1 C25 C26 -36.6(4) . . . . ?
C6 C1 C25 C26 147.0(3) . . . . ?
C2 C1 C25 C29 131.5(3) . . . . ?
C6 C1 C25 C29 -45.0(4) . . . . ?
O1 C29 C25 C26 120.6(2) . . . . ?
C28 C29 C25 C26 3.0(3) . . . . ?
C30 C29 C25 C26 -114.3(2) . . . . ?
O1 C29 C25 C1 -49.4(3) . . . . ?
C28 C29 C25 C1 -167.0(2) . . . . ?
C30 C29 C25 C1 75.7(3) . . . . ?
C32 C31 C30 C35 -2.5(4) . . . . ?
C32 C31 C30 C29 179.9(2) . . . . ?
O1 C29 C30 C31 -7.6(3) . . . . ?
C25 C29 C30 C31 -132.4(3) . . . . ?
C28 C29 C30 C31 114.1(3) . . . . ?
O1 C29 C30 C35 174.9(2) . . . . ?
C25 C29 C30 C35 50.1(3) . . . . ?
C28 C29 C30 C35 -63.4(3) . . . . ?
C8 C7 C12 C11 0.8(4) . . . . ?
C26 C7 C12 C11 -179.3(2) . . . . ?
C13 C14 C15 C16 0.8(4) . . . . ?
C24 C19 C20 C21 1.1(4) . . . . ?
C28 C19 C20 C21 -179.1(2) . . . . ?
C13 C18 C17 C16 -0.5(4) . . . . ?
C14 C15 C16 C17 0.4(4) . . . . ?
C18 C17 C16 C15 -0.5(4) . . . . ?
C7 C12 C11 C10 0.1(4) . . . . ?
C7 C8 C9 C10 0.2(4) . . . . ?
C20 C19 C24 C23 -1.9(4) . . . . ?
C28 C19 C24 C23 178.3(2) . . . . ?
C6 C1 C2 C3 -1.3(4) . . . . ?
C25 C1 C2 C3 -177.9(3) . . . . ?
C12 C11 C10 C9 -0.8(4) . . . . ?
C8 C9 C10 C11 0.7(4) . . . . ?
C2 C1 C6 C5 0.4(4) . . . . ?
C25 C1 C6 C5 176.9(3) . . . . ?
C19 C20 C21 C22 0.6(4) . . . . ?
C20 C21 C22 C23 -1.6(5) . . . . ?
C21 C22 C23 C24 0.8(5) . . . . ?
C19 C24 C23 C22 0.9(5) . . . . ?
C31 C30 C35 C34 2.0(4) . . . . ?
C29 C30 C35 C34 179.6(3) . . . . ?
C1 C6 C5 C4 0.2(5) . . . . ?
C30 C35 C34 C33 -0.5(5) . . . . ?
C32 C33 C34 C35 -0.8(5) . . . . ?
O2 C33 C34 C35 -179.2(3) . . . . ?
C6 C5 C4 C3 0.0(5) . . . . ?
C5 C4 C3 C2 -0.9(5) . . . . ?
C1 C2 C3 C4 1.5(5) . . . . ?
 
_refine_diff_density_max    0.242
_refine_diff_density_min   -0.211
_refine_diff_density_rms    0.045

_shelx_res_file
;

    P-1_a.res created by SHELXL-2014/7

TITL P-1_a.res in P-1
CELL  0.71073  10.1796  10.3701  14.1901  101.267   91.580  115.559
ZERR    2.000   0.0020   0.0021   0.0028    0.030    0.030    0.030
LATT 1
SFAC C  O  H
UNIT 72 4 56
MERG 2
L.S. 10
ACTA
BOND
FMAP 2
PLAN 1
LIST 4
SIZE 0.24 0.22 0.15
CONF
TEMP -100
WGHT    0.053400    0.307800
FVAR       0.62239
O1    2    0.421625    0.401419    0.076569    11.00000    0.03882    0.04393 =
         0.03491    0.00987    0.00363    0.02119
AFIX 147
H1    3    0.505305    0.430039    0.058237    11.00000   -1.50000
AFIX   0
O2    2    0.406926   -0.163189    0.200939    11.00000    0.09575    0.05071 =
         0.04488    0.01402    0.00509    0.04631
C26   1    0.524476    0.588969    0.309008    11.00000    0.02963    0.03174 =
         0.03166    0.00573   -0.00079    0.01624
C13   1    0.277931    0.567758    0.371468    11.00000    0.02267    0.02761 =
         0.03501    0.00375    0.00069    0.00827
C27   1    0.360763    0.515236    0.302762    11.00000    0.02546    0.03029 =
         0.03148    0.00716    0.00156    0.01538
C7    1    0.619348    0.719598    0.385245    11.00000    0.02193    0.03382 =
         0.03378    0.00805    0.00236    0.01071
C28   1    0.304909    0.401963    0.224603    11.00000    0.02710    0.03245 =
         0.03068    0.00577    0.00132    0.01637
C31   1    0.395718    0.129906    0.096960    11.00000    0.03779    0.03616 =
         0.02891    0.00626   -0.00241    0.01591
AFIX  43
H31   3    0.378288    0.147984    0.035843    11.00000   -1.20000
AFIX   0
C29   1    0.431280    0.387230    0.175248    11.00000    0.03335    0.03387 =
         0.03012    0.00460   -0.00184    0.01577
C8    1    0.589580    0.840818    0.407300    11.00000    0.02985    0.03905 =
         0.03848    0.00683   -0.00081    0.01728
AFIX  43
H8    3    0.508140    0.839817    0.372255    11.00000   -1.20000
AFIX   0
C18   1    0.308416    0.590528    0.470806    11.00000    0.03151    0.03172 =
         0.03758    0.00565    0.00031    0.01107
AFIX  43
H18   3    0.384900    0.572917    0.496216    11.00000   -1.20000
AFIX   0
C1    1    0.712909    0.565789    0.201437    11.00000    0.02777    0.04667 =
         0.03382    0.00591   -0.00133    0.01924
C32   1    0.390568   -0.004639    0.100766    11.00000    0.03974    0.03509 =
         0.03234    0.00313    0.00205    0.01838
AFIX  43
H32   3    0.371870   -0.076633    0.042615    11.00000   -1.20000
AFIX   0
C33   1    0.412313   -0.033786    0.187895    11.00000    0.04640    0.03761 =
         0.03965    0.01310    0.00484    0.02337
C14   1    0.167693    0.598077    0.336179    11.00000    0.02775    0.03449 =
         0.04391    0.00634   -0.00070    0.01318
AFIX  43
H14   3    0.147101    0.585879    0.268436    11.00000   -1.20000
AFIX   0
C19   1    0.149594    0.291839    0.194358    11.00000    0.03058    0.03159 =
         0.03477    0.00164   -0.00238    0.01590
C25   1    0.565650    0.517342    0.235168    11.00000    0.03021    0.03306 =
         0.03926    0.00734   -0.00045    0.01562
C30   1    0.425388    0.237886    0.179304    11.00000    0.02754    0.03540 =
         0.03000    0.00532   -0.00119    0.01575
C12   1    0.740405    0.725496    0.436904    11.00000    0.02637    0.03535 =
         0.04632    0.01376    0.00218    0.01246
AFIX  43
H12   3    0.763336    0.644712    0.422519    11.00000   -1.20000
AFIX   0
C15   1    0.088275    0.645711    0.399053    11.00000    0.02976    0.03401 =
         0.06388    0.00558    0.00554    0.01682
AFIX  43
H15   3    0.012514    0.664833    0.374225    11.00000   -1.20000
AFIX   0
C20   1    0.092190    0.233294    0.097676    11.00000    0.03384    0.04882 =
         0.03675    0.00293   -0.00082    0.01919
AFIX  43
H20   3    0.153431    0.262706    0.048920    11.00000   -1.20000
AFIX   0
C17   1    0.228759    0.638509    0.533100    11.00000    0.03815    0.03598 =
         0.04003    0.00267    0.00718    0.00668
AFIX  43
H17   3    0.250149    0.652972    0.601018    11.00000   -1.20000
AFIX   0
C16   1    0.118000    0.665626    0.497150    11.00000    0.03788    0.03750 =
         0.05539    0.00122    0.01750    0.01381
AFIX  43
H16   3    0.062703    0.697895    0.540129    11.00000   -1.20000
AFIX   0
C11   1    0.827797    0.847039    0.508810    11.00000    0.02948    0.04585 =
         0.05049    0.01124   -0.00867    0.01180
AFIX  43
H11   3    0.910332    0.849410    0.543428    11.00000   -1.20000
AFIX   0
C9    1    0.677096    0.961823    0.479349    11.00000    0.03684    0.03244 =
         0.05155    0.00184    0.00091    0.01327
AFIX  43
H9    3    0.655513    1.043479    0.493781    11.00000   -1.20000
AFIX   0
C24   1    0.056743    0.243814    0.263439    11.00000    0.04186    0.04067 =
         0.03646    0.00172   -0.00488    0.00766
AFIX  43
H24   3    0.094541    0.280260    0.330186    11.00000   -1.20000
AFIX   0
C2    1    0.798463    0.713007    0.203149    11.00000    0.04116    0.05214 =
         0.04984    0.01858    0.01050    0.02484
AFIX  43
H2    3    0.763410    0.782580    0.228099    11.00000   -1.20000
AFIX   0
C10   1    0.796035    0.964944    0.530675    11.00000    0.03697    0.03989 =
         0.04641    0.00144   -0.00656    0.00798
AFIX  43
H10   3    0.855645    1.048038    0.580824    11.00000   -1.20000
AFIX   0
C6    1    0.765585    0.465453    0.162583    11.00000    0.03110    0.05404 =
         0.05007   -0.00181   -0.00042    0.02424
AFIX  43
H6    3    0.708663    0.364021    0.160217    11.00000   -1.20000
AFIX   0
C21   1   -0.054252    0.131869    0.071344    11.00000    0.03347    0.05389 =
         0.04253   -0.00492   -0.01092    0.01068
AFIX  43
H21   3   -0.092090    0.091779    0.004747    11.00000   -1.20000
AFIX   0
C22   1   -0.144734    0.089127    0.140889    11.00000    0.03243    0.04845 =
         0.05109   -0.00333   -0.00380    0.00584
AFIX  43
H22   3   -0.245355    0.021640    0.122456    11.00000   -1.20000
AFIX   0
C23   1   -0.089293    0.144211    0.236948    11.00000    0.04256    0.04899 =
         0.04579    0.00431    0.00718    0.00530
AFIX  43
H23   3   -0.151151    0.113980    0.285273    11.00000   -1.20000
AFIX   0
C35   1    0.444578    0.205776    0.267656    11.00000    0.07502    0.05391 =
         0.03021    0.00226   -0.00580    0.04097
AFIX  43
H35   3    0.462023    0.277249    0.325878    11.00000   -1.20000
AFIX   0
C5    1    0.900000    0.512406    0.127471    11.00000    0.03948    0.07854 =
         0.05092   -0.00165    0.00315    0.03746
AFIX  43
H5    3    0.934709    0.443161    0.100986    11.00000   -1.20000
AFIX   0
C36   1    0.395162   -0.270242    0.117652    11.00000    0.06427    0.04252 =
         0.05601    0.01434    0.01615    0.03260
AFIX 137
H36A  3    0.304667   -0.298983    0.075353    11.00000   -1.50000
H36B  3    0.392847   -0.356585    0.137352    11.00000   -1.50000
H36C  3    0.479836   -0.229187    0.082655    11.00000   -1.50000
AFIX   0
C34   1    0.438776    0.072615    0.272299    11.00000    0.09372    0.06257 =
         0.03294    0.01022   -0.00214    0.05181
AFIX  43
H34   3    0.452895    0.052957    0.333442    11.00000   -1.20000
AFIX   0
C4    1    0.983421    0.658971    0.130818    11.00000    0.03231    0.09179 =
         0.05337    0.02069    0.01119    0.02668
AFIX  43
H4    3    1.075615    0.690662    0.106612    11.00000   -1.20000
AFIX   0
C3    1    0.933734    0.760473    0.169260    11.00000    0.03878    0.06363 =
         0.06345    0.02581    0.01414    0.02076
AFIX  43
H3    3    0.991977    0.861927    0.172376    11.00000   -1.20000
AFIX   0
HKLF 4

REM  P-1_a.res in P-1
REM R1 =  0.0823 for    3536 Fo > 4sig(Fo)  and  0.1532 for all    6017 data
REM    345 parameters refined using      0 restraints

END

WGHT      0.0537      0.2876

REM Highest difference peak  0.242,  deepest hole -0.211,  1-sigma level  0.045
Q1    1   0.6590  0.8163  0.3725  11.00000  0.05    0.24
;
_shelx_res_checksum   86775

_shelx_hkl_file
;
   0   0   2  662.05   19.60
   0   0  -2  738.92   21.67
   0   0   3 6008.89  653.67
   0   0  -3 5198.15  565.85
   0   0   4   14.28    1.07
   0   0  -4   18.26    1.65
   0   0   5  130.62    3.71
   0   0  -5  115.42    3.41
   0   0   6   -0.04    1.07
   0   0  -6   -0.38    1.65
   0   0   7  304.46   10.64
   0   0  -7  296.80    9.95
   0   0   8   -0.73    2.07
   0   0  -8   -1.99    2.11
   0   0   9   24.62    2.14
   0   0  -9   25.11    2.34
   0   0  10  188.12   10.26
   0   0 -10  200.94   10.49
   0   0  11   42.61    3.41
   0   0 -11   41.92    3.25
   0   0  12    6.05    3.68
   0   0 -12    6.05    3.52
   0   0  13    3.83    2.45
   0   0 -13   -0.15    2.41
   0   0  14   21.71    5.28
   0   0 -14   20.60    4.79
   0   0  15   10.18    4.63
   0   0  15   10.18    3.52
   0   0 -15   12.56    3.22
   0   0  16    4.90    4.59
   0   0  16    2.56    5.17
   0   0 -16    4.40    4.75
   0   0  17   12.02    7.89
   0   0  17   -0.04    3.60
   0   0 -17   -0.08    3.02
   0   1 -18   -4.10    3.71
   0  -1  18   10.37    7.81
   0   1 -17   11.83    3.75
   0  -1  17    9.46    5.17
   0  -1  17    3.90    4.29
   0   1 -16   17.15    5.32
   0  -1  16    6.28    7.62
   0  -1  16    6.85    6.28
   0   1 -15   18.49    3.41
   0  -1  15    8.84    4.56
   0  -1  15   12.37    3.68
   0   1 -14    6.32    4.59
   0  -1  14    8.12    3.68
   0  -1  14    9.49    4.67
   0   1 -13    5.09    2.64
   0  -1  13    2.79    2.76
   0   1 -12   48.39    3.75
   0  -1  12   39.01    3.98
   0   1 -11    3.60    3.33
   0  -1  11    6.05    3.33
   0   1 -10   99.46    5.01
   0  -1  10   93.29    4.90
   0   1  -9    0.50    1.68
   0  -1   9    5.74    1.68
   0   1  -8    5.51    2.22
   0  -1   8   -1.15    1.53
   0   1  -7    6.51    2.37
   0  -1   7    8.04    2.30
   0   1  -6  361.15   12.67
   0  -1   6  343.35   13.71
   0   1  -5  295.12    9.42
   0  -1   5  263.84    8.31
   0   1  -4 1349.14   75.53
   0  -1   4 1393.59   70.55
   0   1  -3  868.58   33.69
   0  -1   3  842.71   32.58
   0   1  -2 2898.11  204.58
   0  -1   2 2856.12  203.43
   0   1   0  635.37   19.79
   0  -1   0  876.16   25.53
   0   1   1   33.84    1.15
   0  -1  -1   35.03    1.34
   0   1   2   81.43    2.45
   0  -1  -2   88.85    2.68
   0   1   3  146.81    3.98
   0  -1  -3  135.67    3.22
   0   1   4   96.09    3.06
   0  -1  -4   94.10    2.45
   0   1   5  747.23   27.37
   0  -1  -5  692.03   25.84
   0   1   6    1.26    1.61
   0  -1  -6    0.80    1.11
   0   1   7   10.45    2.11
   0  -1  -7    9.49    1.49
   0   1   8   73.12    4.29
   0  -1  -8   82.23    3.41
   0   1   9   25.76    2.26
   0  -1  -9   26.07    2.26
   0   1  10  163.39    7.01
   0  -1 -10  199.22    9.84
   0   1  11  182.76   10.53
   0  -1 -11  196.00   10.68
   0   1  12    5.28    2.22
   0  -1 -12    1.26    2.26
   0   1  13  133.26    7.73
   0  -1 -13  142.52    7.27
   0   1  14    6.47    4.40
   0  -1 -14    2.99    4.10
   0   1  15    2.49    2.83
   0  -1 -15   -0.08    2.60
   0   1  16    5.67    5.24
   0   1  16    7.31    3.52
   0  -1 -16    5.82    4.59
   0   1  17    4.17    8.23
   0   1  17    7.16    5.47
   0  -1 -17    1.07    2.91
   0   2 -18   33.69    5.09
   0  -2  18   15.85    6.13
   0   2 -17   17.49    6.39
   0  -2  17    9.61    7.43
   0   2 -16    1.34    3.25
   0  -2  16   -2.53    3.75
   0  -2  16    1.68    3.68
   0   2 -15   10.76    3.41
   0  -2  15    8.35    3.98
   0  -2  15   10.22    3.71
   0   2 -14   -0.69    4.36
   0  -2  14    6.74    4.98
   0  -2  14    2.99    4.59
   0   2 -13   44.94    4.21
   0  -2  13   39.16    4.06
   0  -2  13   31.85    4.17
   0   2 -12   14.13    2.83
   0  -2  12    6.70    2.76
   0  -2  12   12.25    2.91
   0   2 -11   -0.23    3.41
   0  -2  11    0.80    2.18
   0   2 -10    1.80    3.02
   0  -2  10   -0.04    1.91
   0   2  -9  237.08   10.11
   0  -2   9  225.79   12.02
   0   2  -8   -0.77    1.72
   0  -2   8    1.30    2.49
   0   2  -7  194.74    7.50
   0  -2   7  184.63    7.01
   0   2  -6   83.76    3.68
   0  -2   6   86.02    3.64
   0   2  -5  421.33   15.31
   0  -2   5  396.37   16.19
   0   2  -4  831.34   36.21
   0  -2   4  764.30   25.50
   0  -2   4  802.32   32.92
   0   2  -2  146.74    1.91
   0   2  -1  569.29   19.26
   0   2   0   21.25    1.38
   0  -2   0   21.90    1.45
   0   2   1  692.60   24.62
   0  -2  -1  738.27   27.60
   0   2   2  272.53    7.08
   0  -2  -2  265.45    7.12
   0   2   3    6.93    0.92
   0  -2  -3    4.86    0.92
   0   2   4  252.78    8.12
   0  -2  -4  239.19    7.77
   0   2   5  230.61    7.92
   0  -2  -5  228.51    7.85
   0   2   6  627.94   25.76
   0  -2  -6  606.39   23.47
   0   2   7   75.45    2.99
   0  -2  -7   84.49    4.17
   0   2   8    0.11    1.42
   0  -2  -8    6.13    1.45
   0   2   9   27.10    2.22
   0  -2  -9   23.54    2.26
   0   2  10   19.14    2.34
   0  -2 -10   21.25    2.37
   0   2  11   39.58    3.22
   0  -2 -11   39.51    3.22
   0   2  12    2.60    2.34
   0  -2 -12    8.00    3.45
   0   2  13   53.17    6.70
   0  -2 -13   68.68    6.70
   0   2  14    5.24    4.25
   0  -2 -14    2.83    2.76
   0   2  15    6.62    4.75
   0  -2 -15    7.62    4.52
   0   2  16    6.01    6.01
   0   2  16   12.21    3.41
   0  -2 -16    3.75    4.29
   0   3 -18    9.00    4.67
   0  -3  18    8.31    6.74
   0   3 -17    7.31    4.06
   0  -3  17    4.59    5.93
   0   3 -16    4.71    5.82
   0  -3  16    6.43    3.37
   0   3 -15   42.99    7.39
   0  -3  15   29.25    6.16
   0   3 -14    4.06    3.41
   0  -3  14    9.00    4.25
   0   3 -13   15.08    3.75
   0  -3  13   15.16    2.95
   0  -3  13   18.45    3.68
   0   3 -12   47.39    6.39
   0  -3  12   39.39    3.29
   0  -3  12   41.69    4.40
   0   3 -11    8.15    2.68
   0  -3  11    6.78    1.88
   0  -3  11    8.80    2.79
   0   3 -10    2.60    2.34
   0  -3  10    2.87    1.45
   0  -3  10   -3.45    2.22
   0   3  -9    3.56    2.18
   0  -3   9    1.95    1.26
   0  -3   9    6.74    2.07
   0   3  -8   -1.03    1.88
   0  -3   8    0.08    0.96
   0  -3   8    0.46    1.76
   0   3  -7   80.78    4.06
   0  -3   7   64.28    2.53
   0   3  -6   41.73    2.72
   0  -3   6   39.47    1.53
   0   3  -5   12.79    1.80
   0  -3   5    8.88    0.61
   0   3  -4  170.70    6.24
   0   3  -2 2333.61  161.36
   0   3  -1  321.80   10.53
   0   3   0    9.15    1.34
   0  -3   0   10.03    1.45
   0   3   1  227.36    8.46
   0  -3  -1  236.74    7.77
   0   3   2   -0.54    1.00
   0  -3  -2   -0.88    1.65
   0   3   3  624.23   23.51
   0  -3  -3  630.85   24.39
   0   3   4    2.72    1.72
   0  -3  -4    0.57    1.23
   0   3   5   43.57    2.99
   0  -3  -5   44.79    2.18
   0   3   6   97.28    3.71
   0  -3  -6  106.92    3.83
   0   3   7   17.69    2.60
   0  -3  -7   12.33    2.53
   0   3   8    2.30    1.61
   0  -3  -8    4.44    1.61
   0   3   9    3.29    2.64
   0  -3  -9    2.76    1.68
   0   3  10    8.19    2.99
   0  -3 -10    0.46    1.91
   0   3  11   66.04    5.90
   0  -3 -11   65.04    4.25
   0   3  12    9.92    3.75
   0  -3 -12    2.34    2.37
   0   3  13    4.21    4.10
   0  -3 -13    2.26    2.49
   0   3  14   38.28    6.43
   0  -3 -14   42.38    4.25
   0   3  15    2.37    4.06
   0  -3 -15    4.25    4.10
   0   3  16    8.19    6.62
   0   4 -18    4.52    7.01
   0  -4  18    4.63    5.67
   0   4 -17    6.78    4.52
   0  -4  17    9.38    5.13
   0   4 -16   13.67    4.67
   0  -4  16   14.70    3.45
   0   4 -15    8.65    6.28
   0  -4  15    9.95    2.79
   0   4 -14   29.21    7.24
   0  -4  14   30.51    3.18
   0   4 -13   41.19    5.01
   0  -4  13   40.20    4.40
   0   4 -12   18.15    3.68
   0  -4  12    9.65    2.79
   0   4 -11  133.41    9.69
   0  -4  11   91.80    4.02
   0   4 -10    8.27    4.06
   0  -4  10    3.10    1.15
   0   4  -9    5.05    2.45
   0  -4   9    2.60    1.42
   0   4  -8    4.33    2.30
   0  -4   8    1.11    1.11
   0   4  -7  435.27   18.76
   0  -4   7  391.89   10.57
   0   4  -6    2.34    2.03
   0   4  -5   14.28    2.45
   0   4  -4   25.65    2.72
   0   4  -3  277.47   10.34
   0   4  -2  867.82   40.39
   0   4  -1  170.78    6.43
   0   4   0    5.21    1.61
   0  -4   0    9.26    1.76
   0   4   1    8.69    2.45
   0  -4  -1    5.01    1.57
   0   4   2   -1.68    1.30
   0  -4  -2    3.10    1.49
   0   4   3   14.09    1.65
   0  -4  -3   12.98    1.68
   0   4   4    3.48    1.49
   0  -4  -4    7.43    1.45
   0   4   5   28.37    2.14
   0  -4  -5   29.90    2.18
   0   4   6    6.01    2.41
   0  -4  -6    3.22    2.64
   0   4   7    1.45    1.61
   0  -4  -7   -0.08    1.76
   0   4   8   11.94    3.22
   0  -4  -8   14.62    3.45
   0   4   9    1.03    1.84
   0  -4  -9   -0.50    2.95
   0   4  10    3.98    2.14
   0  -4 -10    1.26    2.14
   0   4  11    5.09    3.52
   0  -4 -11    2.72    2.30
   0   4  12    8.61    3.75
   0  -4 -12    0.84    2.60
   0   4  13    1.53    4.21
   0  -4 -13    1.72    2.79
   0   4  14    4.10    3.60
   0  -4 -14    3.75    4.86
   0   5 -18   -2.34    7.54
   0   5 -17   -0.65    4.59
   0  -5  17   -3.10    2.99
   0   5 -16   -0.27    4.29
   0  -5  16   -1.11    2.53
   0   5 -15    9.69    6.51
   0  -5  15    6.09    2.41
   0   5 -14   67.03    8.65
   0  -5  14   37.86    3.29
   0   5 -13   11.75    3.68
   0  -5  13    0.38    1.72
   0   5 -12   56.05    5.55
   0  -5  12   40.58    3.52
   0   5 -11    9.53    5.09
   0  -5  11    6.39    1.72
   0   5 -10    5.47    2.91
   0  -5  10    1.34    1.19
   0   5  -9    9.34    2.91
   0  -5   9    4.67    0.73
   0   5  -8   31.62    3.75
   0   5  -7  253.01   12.79
   0   5  -6    3.83    3.90
   0   5  -5   70.21    6.62
   0   5  -4   21.28    2.41
   0   5  -3   11.33    1.99
   0   5  -2    4.52    1.95
   0   5  -1   38.40    2.79
   0   5   0   55.78    3.18
   0   5   1    3.18    1.72
   0  -5  -1    0.65    1.76
   0   5   2   -0.88    1.65
   0  -5  -2   -1.23    1.68
   0   5   3   10.83    1.95
   0  -5  -3   13.09    2.14
   0   5   4   20.56    3.02
   0  -5  -4   14.13    3.25
   0   5   5    5.28    1.84
   0  -5  -5    3.37    1.84
   0   5   6    3.83    2.99
   0  -5  -6    7.04    3.10
   0   5   7   10.18    2.26
   0  -5  -7    7.66    2.22
   0   5   8  139.73    8.96
   0  -5  -8  133.83    9.30
   0   5   9    3.68    2.30
   0  -5  -9    5.40    3.64
   0   5  10    0.77    2.18
   0  -5 -10    0.80    2.49
   0   5  11   46.17    6.05
   0  -5 -11   46.17    4.59
   0   5  12    3.52    4.10
   0  -5 -12   -3.75    2.79
   0   5  13    0.27    2.72
   0  -5 -13   -0.57    2.60
   0   6 -17    0.34    4.82
   0   6 -16    9.80    5.01
   0   6 -15   -1.65    6.93
   0   6 -14    3.90    4.52
   0  -6  14    4.17    2.14
   0   6 -13   30.32    4.75
   0  -6  13   12.17    1.91
   0   6 -12    2.37    5.63
   0   6 -11   24.96    4.67
   0   6 -10   36.83    5.28
   0   6  -9    9.38    3.83
   0   6  -8   30.74    6.93
   0   6  -7   19.98    4.13
   0   6  -6    4.75    2.99
   0   6  -6    2.30    2.53
   0   6  -5   37.71    4.36
   0   6  -5   26.15    4.75
   0   6  -4   -0.42    0.65
   0   6  -4    1.00    2.07
   0   6  -3   43.49    3.64
   0   6  -2    8.73    2.22
   0   6  -1    2.68    2.03
   0   6   0   24.58    2.87
   0   6   1  106.73    5.70
   0   6   2   92.07    4.94
   0  -6  -2  108.07    5.67
   0   6   3    7.43    3.83
   0  -6  -3   22.97    2.56
   0   6   4   23.96    2.79
   0  -6  -4   25.50    2.87
   0   6   5   10.68    3.79
   0  -6  -5   10.80    2.76
   0   6   6    2.79    2.11
   0  -6  -6   -1.45    2.41
   0   6   7    6.39    3.56
   0  -6  -7    4.56    3.75
   0   6   8   17.46    4.21
   0  -6  -8    9.99    2.83
   0   6   9   -3.22    2.53
   0  -6  -9   -2.64    2.60
   0   6  10   16.12    5.13
   0  -6 -10   20.63    3.29
   0   6  11   38.05    6.62
   0  -6 -11   43.11    4.29
   0   6  12    2.07    2.91
   0  -6 -12   -4.48    2.53
   0   7 -17   16.12    6.62
   0   7 -16    5.55    8.69
   0   7 -15    8.54    5.47
   0   7 -14    1.45    4.71
   0   7 -13   -9.76    7.43
   0   7 -12   13.28    4.94
   0   7 -11   10.87    4.98
   0   7 -10   96.36   13.59
   0   7  -9  175.98   13.05
   0   7  -8    4.21    4.52
   0   7  -8    8.65    3.45
   0   7  -7   79.40    9.69
   0   7  -7   49.77    5.21
   0   7  -6   91.11    6.97
   0   7  -6   54.63    5.17
   0   7  -5    4.56    3.37
   0   7  -5   -0.38    2.68
   0   7  -4    3.10    1.15
   0   7  -4    2.68    2.72
   0   7  -3   -0.88    2.37
   0   7  -2   62.55    6.35
   0   7  -1   85.83    7.62
   0   7   0   95.55    8.08
   0   7   1  111.09    8.84
   0   7   2   99.57    8.46
   0   7   3   -0.15    2.37
   0  -7  -3   -0.34    2.68
   0   7   4   10.76    3.02
   0  -7  -4   20.33    3.25
   0   7   5   36.52    4.06
   0  -7  -5   36.83    5.97
   0   7   6    7.24    4.40
   0  -7  -6   10.30    2.87
   0   7   7  133.83    8.31
   0  -7  -7  147.50    8.54
   0   7   8   10.37    3.33
   0  -7  -8   12.59    4.75
   0   7   9    3.60    4.48
   0  -7  -9    4.25    4.75
   0   7  10    4.98    3.33
   0  -7 -10   14.20    5.01
   0   7  11   -1.45    3.10
   0  -7 -11   -0.38    4.56
   0   8 -16    1.34    6.09
   0   8 -15   -2.64    5.55
   0   8 -14    4.13    5.47
   0   8 -13   -3.02    5.24
   0   8 -13   -1.15    4.59
   0   8 -12    0.27    7.77
   0   8 -12    0.80    4.29
   0   8 -11   11.45    5.28
   0   8 -11    1.45    4.25
   0   8 -10    9.88    4.86
   0   8 -10   -2.22    3.87
   0   8  -9   13.59    8.69
   0   8  -9   16.38    6.62
   0   8  -8    7.96    5.28
   0   8  -8   12.56    3.90
   0   8  -7   13.21    6.55
   0   8  -7   -0.23    3.45
   0   8  -6   10.80    4.40
   0   8  -6    0.11    5.59
   0   8  -5   -2.99    4.02
   0   8  -5   -1.38    3.22
   0   8  -4    2.18    1.42
   0   8  -4    3.79    2.99
   0   8  -3   23.62    1.80
   0   8  -3   26.11    5.59
   0   8  -2   11.29    3.37
   0   8  -1    0.23    2.68
   0   8   0   47.70    4.86
   0   8   1   88.93    6.24
   0   8   2    8.35    3.10
   0   8   3    7.47    3.06
   0   8   4   21.51    3.71
   0   8   5   39.97    4.94
   0   8   6   40.12    7.27
   0  -8  -6   54.78    5.47
   0   8   7    3.98    5.21
   0  -8  -7   14.43    3.64
   0   8   8    5.17    3.25
   0  -8  -8    1.03    3.22
   0   8   9    9.11    3.48
   0  -8  -9    2.95    3.29
   0   8  10    5.97    5.47
   0  -8 -10    5.21    5.05
   0   9 -15   10.34    7.31
   0   9 -15    8.88    9.42
   0   9 -14   26.41   10.87
   0   9 -14    5.44    9.23
   0   9 -13    5.97    5.93
   0   9 -13   -6.05    7.77
   0   9 -12    7.62    7.08
   0   9 -12   21.71    8.27
   0   9 -11   17.65   10.34
   0   9 -11   10.30    4.98
   0   9 -10   35.26    7.12
   0   9 -10   18.83    5.44
   0   9  -9   12.56    8.54
   0   9  -9    2.18    4.13
   0   9  -8   11.41    5.59
   0   9  -8    0.61    7.12
   0   9  -7   33.08    9.92
   0   9  -7   22.36    5.47
   0   9  -6   17.23    5.59
   0   9  -6    7.62    7.04
   0   9  -5    4.06    4.98
   0   9  -5    8.31    3.75
   0   9  -4    0.80    1.76
   0   9  -4    1.30    4.25
   0   9  -4    3.02    5.17
   0   9  -3    8.08    1.84
   0   9  -3   10.18    3.79
   0   9  -2    2.07    1.88
   0   9  -2    1.53    3.33
   0   9  -1    6.39    5.63
   0   9   0   46.82    8.08
   0   9   1   16.04    5.86
   0   9   2   13.36    3.75
   0   9   3    2.87    3.29
   0   9   4   13.36    3.87
   0   9   5   21.94    7.01
   0   9   6   -4.82    5.63
   0   9   7   13.93    6.24
   0   9   8   23.35    5.13
   0  10 -13   19.60   11.48
   0  10 -13    9.49    6.24
   0  10 -12  -11.33    6.97
   0  10 -12    8.61    7.96
   0  10 -11    8.31   10.91
   0  10 -11    1.80    8.80
   0  10 -10    1.53    7.39
   0  10 -10   21.17    6.05
   0  10  -9   12.56   10.41
   0  10  -9   10.03    5.70
   0  10  -8   13.67    7.04
   0  10  -8   13.78    8.65
   0  10  -7   57.12   12.59
   0  10  -7   39.78    6.74
   0  10  -6    1.34    5.24
   0  10  -6   -0.15    4.06
   0  10  -5  -12.06    7.50
   0  10  -5    3.10    3.98
   0  10  -4    0.96    2.03
   0  10  -4    5.97    5.09
   0  10  -4   -0.73    3.98
   0  10  -3   16.92    2.56
   0  10  -3   29.75    5.09
   0  10  -2    9.72    2.72
   0  10  -2   10.83    7.04
   0  10  -1   19.56    4.90
   0  10  -1   23.47    5.21
   0  10   0   -2.49    2.72
   0  10   0    6.43    3.68
   0  10   1    6.16    3.22
   0  10   1    5.44    4.13
   0  10   2   10.53    4.33
   0  10   3    0.61    5.67
   0  10   4   18.03    7.39
   0  10   5   13.71    6.81
   0  10   6    1.11    5.78
   0  11 -11   -4.56   11.18
   0  11 -11    1.03    9.34
   0  11 -10   23.66    8.35
   0  11 -10   21.13   10.11
   0  11  -9    4.94   11.18
   0  11  -9    8.04    5.78
   0  11  -8   11.29    7.89
   0  11  -8   17.11    5.97
   0  11  -7   15.31    7.58
   0  11  -7   16.81    9.07
   0  11  -6   -4.29    6.39
   0  11  -6   -5.59    5.21
   0  11  -5   14.28    6.39
   0  11  -5    1.57    7.85
   0  11  -4   67.80   13.09
   0  11  -4   37.17    7.20
   0  11  -3    4.75    5.67
   0  11  -3   -4.02    7.20
   0  11  -2    3.45    2.64
   0  11  -2    5.13    5.59
   0  11  -2    4.52    4.79
   0  11  -1    0.50    4.71
   0  11  -1    4.52    4.33
   0  11   0   11.71    4.02
   0  11   0   22.93    7.85
   0  11   1   14.36    7.85
   0  11   2   -0.34    4.40
   0  11   3    4.21    4.44
   0  12  -6   16.73   11.87
   0  12  -6    8.42    6.13
   0  12  -5   17.76    7.04
   0  12  -5    1.84    5.90
   0  12  -4    9.07    7.20
   0  12  -4   11.33    6.09
   0  12  -3   20.10   10.87
   0  12  -3    8.54    6.09
   0  12  -2   20.67    7.27
   0  12  -2   10.34    5.97
  -1  12   1    5.36    5.97
  -1  12   1    0.11    5.17
  -1  12   1    3.75    4.59
  -1  12   0    0.57    3.64
  -1  12   0   11.56    7.92
  -1  12   0   -0.42    6.81
  -1  12  -1    2.72    9.00
  -1  12  -1   10.22    7.43
  -1  12  -2   32.39    7.66
  -1  12  -2   22.59    6.35
  -1  12  -3   11.75    6.74
  -1  12  -3   11.48    5.40
  -1  12  -4   10.76    9.19
  -1  12  -4   -0.61    4.82
  -1  12  -5   14.55    7.69
  -1  12  -5   15.43    5.86
  -1  12  -6    6.47    7.54
  -1  12  -6   17.76    6.01
  -1  12  -7   13.59   11.64
  -1  12  -7    9.95    5.74
  -1  12  -8   18.76    6.74
  -1  12  -8  -10.57    5.40
  -1  12  -9  -19.60   11.71
  -1  12  -9   15.96    8.73
  -1  11   5    9.57    6.85
  -1  11   4   12.48    6.78
  -1  11   3    7.01    4.29
  -1  11   3    2.45    6.47
  -1  11   2    4.29    6.16
  -1  11   2    9.84    6.28
  -1  11   1   14.85    6.09
  -1  11   1   13.48    7.24
  -1  11   0    7.66    3.48
  -1  11   0   13.32    5.24
  -1  11   0    9.34    4.33
  -1  11  -1    9.57    4.44
  -1  11  -1   -1.88    4.98
  -1  11  -1    3.37    4.25
  -1  11  -2    5.90    4.10
  -1  11  -2   18.18    7.96
  -1  11  -2    4.48    4.40
  -1  11  -3    1.49    2.07
  -1  11  -3    8.00    4.94
  -1  11  -3    3.06    6.35
  -1  11  -4    3.64    5.40
  -1  11  -4    5.51    4.40
  -1  11  -5   20.79    9.69
  -1  11  -5    8.38    7.62
  -1  11  -6    5.13    5.74
  -1  11  -6   -0.57    4.36
  -1  11  -7    4.90    9.92
  -1  11  -7    6.78    7.47
  -1  11  -8    6.51    6.66
  -1  11  -8    4.25    5.67
  -1  11  -9    0.04    9.65
  -1  11  -9    0.04    5.32
  -1  11 -10    0.23    7.31
  -1  11 -10   11.48    8.77
  -1  11 -11   16.04    8.31
  -1  11 -11    4.36    5.86
  -1  11 -12   12.17    8.35
  -1  11 -12   14.28    6.39
  -1  10   7    6.58    4.82
  -1  10   6   18.18    5.93
  -1  10   5   10.60    6.62
  -1  10   5    2.22    3.48
  -1  10   4   -0.84    6.01
  -1  10   4    5.70    3.45
  -1  10   3   12.06    6.28
  -1  10   3    7.73    3.79
  -1  10   2    2.99    3.33
  -1  10   2    3.75    3.45
  -1  10   1   22.13    4.29
  -1  10   1   26.30    4.40
  -1  10   0   15.58    5.21
  -1  10   0   22.47    4.56
  -1  10  -1    5.59    2.37
  -1  10  -1   -4.59    4.13
  -1  10  -1    0.27    3.56
  -1  10  -2    0.88    2.18
  -1  10  -2   13.74    4.33
  -1  10  -2    4.59    5.32
  -1  10  -3    6.24    1.99
  -1  10  -3    7.81    7.43
  -1  10  -3   16.35    3.90
  -1  10  -4  -10.18    4.98
  -1  10  -4   -4.75    3.87
  -1  10  -5    0.54    7.69
  -1  10  -5    8.42    6.09
  -1  10  -6   31.35    6.97
  -1  10  -6   23.73    5.67
  -1  10  -7  -11.06    8.73
  -1  10  -7   -4.52    4.90
  -1  10  -8    9.46    5.40
  -1  10  -8   -2.18    4.13
  -1  10  -9   20.29    6.93
  -1  10  -9   19.72    5.32
  -1  10 -10   -2.30    6.66
  -1  10 -10   10.49    5.01
  -1  10 -11   -0.04    9.92
  -1  10 -11    1.95    7.58
  -1  10 -12    3.98    6.58
  -1  10 -12    5.78    5.36
  -1  10 -13   26.57   11.41
  -1  10 -13    8.61    6.35
  -1  10 -14    1.99    6.85
  -1  10 -14   -2.07    5.63
  -1   9   9   10.80    6.55
  -1   9   9    3.71    2.11
  -1   9   8   28.98    7.20
  -1   9   8   17.72    4.21
  -1   9   7    9.38    5.51
  -1   9   7    5.90    5.09
  -1   9   6   10.41    4.48
  -1   9   6   -1.00    2.95
  -1   9   5   38.74    6.16
  -1   9   5   42.34    4.90
  -1   9   4   12.56    4.06
  -1   9   4   13.93    5.01
  -1   9   3   21.28    4.10
  -1   9   3   25.15    5.67
  -1   9   2    4.13    2.87
  -1   9   2    3.79    4.36
  -1   9   1   58.84    7.16
  -1   9   1   77.75    8.23
  -1   9   0   48.81    4.36
  -1   9   0   57.38    7.12
  -1   9  -1   -2.37    3.22
  -1   9  -1    7.01    4.44
  -1   9  -2   80.51    6.05
  -1   9  -2  116.03    8.58
  -1   9  -2   84.99    6.55
  -1   9  -3   86.86    5.01
  -1   9  -3  104.36    8.88
  -1   9  -3   82.42    6.74
  -1   9  -4    1.49    0.92
  -1   9  -4    4.75    4.17
  -1   9  -4    2.53    3.45
  -1   9  -5   10.76    4.71
  -1   9  -5    3.22    3.83
  -1   9  -6   12.14    4.86
  -1   9  -6    7.01    3.68
  -1   9  -7    4.56    6.74
  -1   9  -7   -1.23    3.45
  -1   9  -8   -7.16    4.82
  -1   9  -8    3.10    6.05
  -1   9  -9   12.37    8.84
  -1   9  -9   11.98    4.59
  -1   9 -10    0.73    5.51
  -1   9 -10    2.14    4.40
  -1   9 -11    7.04    9.19
  -1   9 -12    9.03    5.93
  -1   9 -13   -4.36    5.90
  -1   9 -14   29.48    8.19
  -1   9 -15    1.80    6.39
  -1   8  11   38.13   10.34
  -1   8  10   21.78    7.27
  -1   8  10    5.47    3.14
  -1   8   9   54.17    8.84
  -1   8   9   33.08    6.32
  -1   8   8   -5.40    5.32
  -1   8   8    3.41    2.68
  -1   8   7   -1.23    3.87
  -1   8   6    2.49    2.53
  -1   8   5    1.03    2.56
  -1   8   4  108.34    8.84
  -1   8   3   11.22    2.79
  -1   8   2   97.93    5.82
  -1   8   1  116.34    6.35
  -1   8   1  120.51    7.12
  -1   8   0   81.04    4.59
  -1   8   0   80.78    5.47
  -1   8  -1   15.89    2.30
  -1   8  -1   14.28    3.06
  -1   8  -2   12.94    2.76
  -1   8  -2   15.47    3.10
  -1   8  -3    6.20    1.84
  -1   8  -3    3.71    3.56
  -1   8  -3    3.25    2.95
  -1   8  -4   23.05    4.44
  -1   8  -4   19.37    5.09
  -1   8  -5    5.09    3.98
  -1   8  -5    9.23    3.06
  -1   8  -6   -5.40    3.94
  -1   8  -6   -0.61    3.14
  -1   8  -7    9.00    6.74
  -1   8  -7    8.38    3.79
  -1   8  -8   14.32    4.94
  -1   8  -9   10.07    5.24
  -1   8 -10    6.62    5.13
  -1   8 -11    5.55    5.01
  -1   8 -12   12.10    7.96
  -1   8 -13    8.92    5.28
  -1   8 -14   -6.28    8.50
  -1   8 -15    8.50    6.05
  -1   8 -16    3.52    5.70
  -1   7  12    4.02    7.47
   1  -7 -11    3.45    3.60
  -1   7  11   11.83    6.58
  -1   7  11    1.53    2.56
   1  -7 -10   21.44    4.52
  -1   7  10   43.72    7.92
  -1   7  10   24.31    4.94
   1  -7  -9   62.09    5.97
  -1   7   9   55.28    4.52
   1  -7  -8   15.62    3.90
  -1   7   8   11.45    4.21
   1  -7  -7   15.43    2.64
  -1   7   7   12.44    2.56
   1  -7  -6   29.13    3.10
  -1   7   6   22.62    4.33
  -1   7   5    7.58    2.56
  -1   7   4  326.32   14.93
  -1   7   3   46.32    3.48
  -1   7   2    3.64    3.25
  -1   7   1  137.85    6.62
  -1   7   0   71.01    3.75
  -1   7   0   71.78    4.36
  -1   7  -1   -2.14    2.11
  -1   7  -1    4.44    2.03
  -1   7  -2    4.79    1.84
  -1   7  -2    0.38    2.30
  -1   7  -3   12.52    1.65
  -1   7  -3   18.99    3.48
  -1   7  -3    7.69    2.56
  -1   7  -4   38.40    1.34
  -1   7  -4   37.21    3.68
  -1   7  -5    6.85    4.86
  -1   7  -5    1.42    2.64
  -1   7  -6  306.72   17.92
  -1   7  -7   37.78    5.21
  -1   7  -8   56.35    9.57
  -1   7  -9  152.02   11.83
  -1   7 -10  154.05   11.06
  -1   7 -11   23.39    5.09
  -1   7 -12    5.13    4.25
  -1   7 -13   -0.27    6.62
  -1   7 -14   16.08    5.51
  -1   7 -15   23.20    6.05
  -1   7 -16    8.00    8.42
  -1   7 -17    4.52    5.82
  -1   6  13    4.56    6.89
   1  -6 -12    2.26    2.26
  -1   6  12   15.89    6.20
  -1   6  12    2.26    2.64
   1  -6 -11   -1.42    2.11
  -1   6  11    4.86    5.90
  -1   6  11    2.14    2.14
   1  -6 -10    6.13    2.30
  -1   6  10   10.11    3.52
   1  -6  -9  120.44    6.35
  -1   6   9  119.52    6.13
   1  -6  -8   72.32    5.93
  -1   6   8   70.67    4.21
   1  -6  -7    3.25    2.72
  -1   6   7    1.57    2.79
   1  -6  -6   48.58    3.14
  -1   6   6   49.81    3.18
   1  -6  -5  102.06    6.47
  -1   6   5   93.68    4.79
   1  -6  -4    4.63    1.84
  -1   6   4    3.18    2.60
  -1   6   3   17.99    3.02
  -1   6   2   29.82    2.56
  -1   6   1   65.19    4.86
  -1   6   0    8.58    1.91
  -1   6  -1   68.87    3.60
  -1   6  -1   66.99    3.68
  -1   6  -2   20.86    1.91
  -1   6  -2   22.70    2.34
  -1   6  -3   16.35    1.34
  -1   6  -3   24.12    2.99
  -1   6  -3   14.78    2.49
  -1   6  -4   57.35    4.36
  -1   6  -5  210.36   10.83
  -1   6  -6   10.60    4.75
  -1   6  -7    0.38    2.72
  -1   6  -8    4.29    3.06
  -1   6  -9    2.64    4.48
  -1   6 -10   17.30    3.90
   1  -6  11    2.37    0.88
  -1   6 -11    4.63    3.56
   1  -6  12    2.60    1.38
  -1   6 -12    5.28    5.82
   1  -6  14    5.01    2.56
  -1   6 -14   11.75    4.40
   1  -6  15    1.11    2.79
  -1   6 -15   10.72    6.81
  -1   6 -16   -1.57    4.67
  -1   6 -17    9.26    5.51
  -1   5  14    4.90    7.01
  -1   5  13   10.83    6.05
  -1   5  13    1.30    3.14
   1  -5 -12   10.64    2.11
  -1   5  12   13.02    6.35
  -1   5  12    8.88    3.60
   1  -5 -11   30.24    2.76
  -1   5  11   27.95    2.99
   1  -5 -10    3.90    1.88
  -1   5  10    6.81    2.95
   1  -5  -9   34.15    2.56
  -1   5   9   26.41    2.56
   1  -5  -8    0.50    2.37
  -1   5   8    1.91    2.37
   1  -5  -7    2.95    1.53
  -1   5   7    0.46    2.34
   1  -5  -6    6.32    2.45
  -1   5   6    7.50    2.26
   1  -5  -5   26.34    3.14
  -1   5   5   26.72    2.83
   1  -5  -4    5.93    1.42
  -1   5   4    3.64    2.03
   1  -5  -3    3.33    1.45
  -1   5   3    2.68    1.95
  -1   5   2    4.06    1.38
  -1   5   1   11.10    1.57
  -1   5   0   25.11    2.14
  -1   5  -1  690.46   26.76
  -1   5  -1  600.30   25.69
  -1   5  -2    3.98    1.23
  -1   5  -2    2.91    2.14
  -1   5  -2    4.98    1.76
  -1   5  -3   33.23    1.11
  -1   5  -3   36.52    3.02
  -1   5  -4  687.47   38.09
  -1   5  -5    4.44    3.52
  -1   5  -6  269.39   12.10
  -1   5  -7   23.24    3.18
   1  -5   8   35.37    1.03
  -1   5  -8   47.39    3.79
   1  -5   9   13.44    1.15
  -1   5  -9   19.91    4.71
   1  -5  10   -0.46    0.88
  -1   5 -10   -1.57    2.83
   1  -5  11   35.45    1.95
  -1   5 -11   48.92    5.05
   1  -5  12    3.22    1.38
  -1   5 -12    1.03    5.21
   1  -5  13    0.42    1.65
  -1   5 -13    9.72    3.60
   1  -5  14    3.41    1.95
  -1   5 -14    4.75    3.94
   1  -5  15    6.55    3.68
  -1   5 -15    6.78    6.78
   1  -5  16    8.42    4.48
  -1   5 -16   16.77    5.01
   1  -5  17    1.99    2.79
  -1   5 -17   -8.54    4.67
  -1   5 -18    8.27    8.31
  -1   4  15   12.02   10.64
  -1   4  14    2.68    5.78
  -1   4  14    1.80    3.45
   1  -4 -13   -3.25    3.25
  -1   4  13  -13.74    5.67
  -1   4  13    1.42    2.99
   1  -4 -12   11.25    3.52
  -1   4  12   10.91    3.41
   1  -4 -11  142.95    8.08
  -1   4  11  125.07    7.69
   1  -4 -10    2.95    2.68
  -1   4  10   -0.38    1.65
   1  -4  -9   11.98    1.88
  -1   4   9   10.45    2.53
   1  -4  -8   28.10    3.18
  -1   4   8   26.57    1.91
   1  -4  -7   11.48    1.49
  -1   4   7   11.25    1.42
   1  -4  -6    8.61    1.91
  -1   4   6    8.00    1.30
   1  -4  -5   48.92    2.79
  -1   4   5   42.45    2.03
   1  -4  -4   33.84    2.56
  -1   4   4   29.25    2.41
   1  -4  -3   11.87    1.34
  -1   4   3   15.04    1.15
   1  -4  -2  129.36    4.25
  -1   4   2  131.77    5.13
  -1   4   1   12.71    1.23
  -1   4   0    0.34    1.03
  -1   4  -1   21.44    1.11
  -1   4  -2   24.88    0.84
  -1   4  -2   28.98    3.18
  -1   4  -3   86.82    5.24
  -1   4  -4  107.15    6.24
  -1   4  -5   12.94    3.10
   1  -4   6  211.43    9.00
  -1   4  -6  214.80    8.96
   1  -4   7   19.87    2.68
  -1   4  -7   23.89    2.76
   1  -4   8  180.58   11.33
  -1   4  -8  199.07    9.49
   1  -4   9    8.58    3.79
  -1   4  -9    7.66    4.13
   1  -4  10   43.45    5.74
  -1   4 -10   39.43    4.13
   1  -4  11   23.08    5.51
  -1   4 -11   23.12    3.60
   1  -4  12    2.07    1.76
   1  -4  12    2.76    4.59
  -1   4 -12   -1.99    4.75
   1  -4  13   -1.19    1.95
   1  -4  13    2.99    3.25
  -1   4 -13   -1.68    3.14
   1  -4  14    2.11    3.83
   1  -4  14    6.51    3.64
  -1   4 -14    2.49    3.68
   1  -4  15    4.90    2.99
   1  -4  15    8.58    4.25
  -1   4 -15   11.98    6.24
   1  -4  16   11.71    5.13
  -1   4 -16    4.02    4.33
   1  -4  17   12.86    6.16
  -1   4 -17   20.94    5.32
   1  -4  18    4.75    4.13
  -1   4 -18   16.61    7.62
  -1   3  16    3.41    6.58
  -1   3  15   25.69    9.15
  -1   3  15    2.03    3.94
   1  -3 -14    4.44    2.26
  -1   3  14    6.32    5.21
  -1   3  14   -0.46    3.64
   1  -3 -13    1.57    2.07
  -1   3  13    8.50    4.59
  -1   3  13    2.11    3.22
   1  -3 -12    5.59    2.83
  -1   3  12    1.88    1.84
   1  -3 -11  135.25    6.55
  -1   3  11  103.52    5.09
   1  -3 -10   62.90    4.21
  -1   3  10   66.19    4.44
   1  -3  -9    2.72    1.34
  -1   3   9    1.03    1.99
   1  -3  -8   -0.61    1.76
  -1   3   8    2.11    1.68
   1  -3  -7  380.30   12.56
  -1   3   7  392.28   14.09
   1  -3  -6    7.04    1.53
  -1   3   6    9.11    1.57
   1  -3  -5    2.18    0.88
  -1   3   5    0.96    1.26
   1  -3  -4  542.23   18.72
  -1   3   4  552.30   18.95
   1  -3  -3  217.29    6.16
  -1   3   3  195.74    4.86
   1  -3  -2  164.04    4.98
  -1   3   2  151.41    4.56
  -1   3   1   33.88    1.95
  -1   3   0  336.84    9.88
  -1   3  -1  233.94    5.24
  -1   3  -1  244.85    7.16
   1  -3   2  482.97   11.64
  -1   3  -2  458.12   11.52
  -1   3  -2  486.26   16.65
   1  -3   3  139.88    4.79
  -1   3  -3  144.29    4.86
   1  -3   4   12.10    1.68
  -1   3  -4   13.17    1.84
   1  -3   5    0.19    2.49
  -1   3  -5    3.83    1.61
   1  -3   6  199.53    8.12
  -1   3  -6  206.95    8.50
   1  -3   7  360.31   15.81
  -1   3  -7  414.60   19.98
   1  -3   8    9.11    2.30
  -1   3  -8   12.82    3.60
   1  -3   9   30.09    3.06
  -1   3  -9   31.35    3.18
   1  -3  10   38.44    3.94
  -1   3 -10   45.86    3.90
   1  -3  11    0.84    2.60
  -1   3 -11    0.11    3.98
   1  -3  12   40.73    6.35
  -1   3 -12   33.80    4.25
   1  -3  13   18.83    5.78
  -1   3 -13   18.38    5.70
   1  -3  14   22.17    4.25
  -1   3 -14   19.87    4.21
   1  -3  15    3.52    3.22
   1  -3  15    5.55    3.64
  -1   3 -15    3.37    3.56
   1  -3  16   23.08    6.85
   1  -3  16   19.18    7.85
  -1   3 -16   31.43    7.35
   1  -3  17   11.06    4.94
   1  -3  17   18.87    5.21
  -1   3 -17   22.62    5.13
   1  -3  18   -0.23    4.48
   1  -3  18    0.27    4.79
  -1   3 -18   10.68    6.51
  -1   2  17    6.43    6.62
  -1   2  16   21.06    7.31
   1  -2 -15    3.06    2.22
  -1   2  15  -10.37    8.19
  -1   2  15    0.54    3.98
   1  -2 -14    7.16    3.33
  -1   2  14    4.48    4.82
  -1   2  14    1.99    3.87
   1  -2 -13    8.69    2.26
  -1   2  13    7.20    4.79
  -1   2  13    9.76    2.41
   1  -2 -12    6.55    1.95
  -1   2  12    3.87    4.29
  -1   2  12    8.42    2.11
   1  -2 -11   30.20    3.29
  -1   2  11   21.55    3.37
   1  -2 -10   33.61    3.14
  -1   2  10   25.38    3.02
   1  -2  -9   19.41    2.41
  -1   2   9   16.96    1.68
   1  -2  -8  206.11    7.01
  -1   2   8  179.24    5.63
   1  -2  -7  119.63    4.02
  -1   2   7  105.77    3.14
   1  -2  -6    2.45    1.15
  -1   2   6    1.57    1.19
   1  -2  -5   27.83    1.53
  -1   2   5   22.93    1.38
   1  -2  -4   10.14    0.96
  -1   2   4    8.92    0.61
   1  -2  -3    2.64    0.73
  -1   2   3    2.22    0.42
   1  -2  -2   11.14    0.88
  -1   2   2   10.68    0.50
  -1   2   1 3772.56  323.41
  -1   2   1 3623.06  291.48
   1  -2   0  282.33    7.50
  -1   2   0  285.43    6.78
  -1   2   0  286.04    7.58
   1  -2   1  589.05   16.58
   1  -2   1  564.39   18.53
  -1   2  -1  570.06   15.58
  -1   2  -1  584.91   18.57
   1  -2   2 9999.00 1679.71
  -1   2  -2 9600.18 1598.97
   1  -2   3  343.08   10.99
  -1   2  -3  383.74   13.97
   1  -2   4  851.24   37.17
  -1   2  -4  865.18   39.93
   1  -2   5  477.61   18.11
  -1   2  -5  459.23   17.42
   1  -2   6  558.88   23.43
  -1   2  -6  556.93   23.35
   1  -2   7   60.33    3.48
  -1   2  -7   68.83    5.01
   1  -2   8  207.26    9.07
  -1   2  -8  214.57    8.69
   1  -2   9   53.79    5.51
  -1   2  -9   62.40    3.94
   1  -2  10   10.76    3.75
  -1   2 -10    9.84    3.94
   1  -2  11   15.47    2.95
  -1   2 -11   14.28    3.02
   1  -2  12   14.24    3.14
  -1   2 -12   14.70    4.75
   1  -2  13   13.02    4.48
  -1   2 -13   -2.95    2.87
   1  -2  14  102.40    8.04
  -1   2 -14  108.72    8.12
   1  -2  15   24.31    4.86
  -1   2 -15   34.53    6.93
   1  -2  16   -1.07    3.98
   1  -2  16   16.46    6.05
  -1   2 -16    6.74    3.68
   1  -2  17    5.24    4.63
   1  -2  17   11.33    4.75
  -1   2 -17   23.08    6.51
   1  -2  18   15.62    9.53
   1  -2  18   33.42    9.11
  -1   2 -18   26.80    5.24
  -1   1  17   12.06    9.84
   1  -1 -16    6.47    2.72
  -1   1  16    3.37    5.70
  -1   1  16   14.70    5.01
   1  -1 -15   22.20    4.44
  -1   1  15   20.71    6.16
  -1   1  15   20.25    3.60
   1  -1 -14    6.81    2.22
  -1   1  14   -1.42    6.93
  -1   1  14    1.53    3.94
   1  -1 -13   97.31    6.93
  -1   1  13   76.03    7.81
  -1   1  13   89.47    5.47
   1  -1 -12  146.24    6.43
  -1   1  12  129.89    9.42
  -1   1  12  134.22    9.00
   1  -1 -11    9.49    2.91
  -1   1  11    7.31    3.41
  -1   1  11   11.33    1.95
   1  -1 -10   11.14    1.76
  -1   1  10   16.16    2.68
   1  -1  -9    8.84    2.26
  -1   1   9   13.55    1.61
   1  -1  -8   42.38    1.95
  -1   1   8   48.92    2.91
   1  -1  -7    1.99    1.42
  -1   1   7    1.38    0.88
   1  -1  -6  213.50    6.43
  -1   1   6  206.19    6.20
   1  -1  -5    1.88    1.00
  -1   1   5    3.14    0.96
   1  -1  -4    2.11    0.73
  -1   1   4    0.84    0.46
   1  -1  -3   31.09    0.84
  -1   1   3   31.47    1.72
  -1   1   3   32.04    0.84
  -1   1   2  243.86    6.28
  -1   1   2  223.38    3.29
   1  -1  -1   10.30    0.88
  -1   1   1    9.42    0.77
   1  -1   0  448.67   10.99
   1  -1   0  447.83   10.41
  -1   1   0  423.25   10.53
  -1   1   0  450.47   10.60
   1  -1   1  130.85    2.79
  -1   1  -1  131.65    2.91
   1  -1   2 2285.98  141.03
  -1   1  -2 2264.05  140.69
   1  -1   3   25.27    2.41
  -1   1  -3   33.11    2.53
   1  -1   4 1046.06   48.73
  -1   1  -4 1166.84   54.02
   1  -1   5  301.32   10.22
  -1   1  -5  307.75   12.10
   1  -1   6   16.19    2.72
  -1   1  -6   16.73    1.84
   1  -1   7  195.05    7.27
  -1   1  -7  200.83    7.35
   1  -1   8  435.57   19.10
  -1   1  -8  470.26   19.60
   1  -1   9    4.79    2.83
  -1   1  -9    0.88    1.80
   1  -1  10   32.62    3.06
  -1   1 -10   34.26    4.71
   1  -1  11    6.55    3.87
  -1   1 -11    9.30    2.56
   1  -1  12   24.31    3.71
  -1   1 -12   35.76    5.32
   1  -1  13   20.67    5.97
  -1   1 -13   28.21    3.71
   1  -1  14   10.41    3.56
  -1   1 -14   11.18    5.17
   1  -1  15   16.35    6.20
  -1   1 -15   13.93    3.83
   1  -1  16    3.02    4.10
  -1   1 -16   12.02    5.70
   1  -1  17   13.90    5.32
   1  -1  17   17.34    7.27
  -1   1 -17   11.79    4.48
   1  -1  18    5.63    4.29
  -1   1 -18    2.37    6.09
  -1   0  18   -1.53    5.21
   1   0 -17    9.61    4.75
  -1   0  17    6.24    5.21
   1   0 -16    8.19    4.56
  -1   0  16    8.19    7.66
   1   0 -15    5.05    2.56
  -1   0  15    2.99    4.29
  -1   0  15    3.56    2.95
   1   0 -14    8.84    3.87
  -1   0  14   11.37    4.40
  -1   0  14   14.97    4.59
   1   0 -13   11.52    3.87
  -1   0  13   16.73    6.39
  -1   0  13   16.61    2.76
   1   0 -12   41.00    3.14
  -1   0  12   38.89    6.74
  -1   0  12   36.90    3.37
   1   0 -11    4.25    2.95
  -1   0  11   11.71    2.95
  -1   0  11   10.87    2.95
   1   0 -10  312.42   13.32
  -1   0  10  266.79   13.05
  -1   0  10  275.71   13.25
   1   0  -9    5.28    1.45
  -1   0   9   -0.57    2.11
  -1   0   9    5.82    1.45
   1   0  -8    1.99    1.26
  -1   0   8    4.90    1.76
  -1   0   8    4.25    1.23
   1   0  -7   34.57    1.72
  -1   0   7   28.60    2.26
  -1   0   7   30.40    1.65
   1   0  -6   70.75    2.26
  -1   0   6   60.91    2.87
  -1   0   6   66.57    2.30
   1   0  -5    8.38    1.34
  -1   0   5    3.64    1.15
  -1   0   5    5.32    1.26
   1   0  -4  491.05   14.89
  -1   0   4  451.96   15.24
  -1   0   4  483.93   14.93
   1   0  -3   86.40    2.64
  -1   0   3   95.02    2.64
   1   0  -2  534.30   16.04
   1   0  -2  584.76   16.77
   1   0  -1  213.65    4.48
   1   0  -1  213.31    4.17
  -1   0   1  208.60    5.05
  -1   0   1  210.36    4.44
   1   0   0  642.26   19.98
  -1   0   0  818.28   23.93
   1   0   1  338.80    8.73
  -1   0  -1  391.93   10.68
   1   0   2  532.28   16.73
  -1   0  -2  585.10   18.15
   1   0   3  123.00    4.36
  -1   0  -3  105.16    3.22
   1   0   4  782.30   32.20
  -1   0  -4  924.48   39.35
   1   0   5   54.90    2.34
  -1   0  -5   56.66    2.41
   1   0   6   13.48    1.65
  -1   0  -6   18.18    1.72
   1   0   7   23.39    2.99
  -1   0  -7   23.31    2.11
   1   0   8  546.40   24.42
  -1   0  -8  621.17   29.44
   1   0   9   43.53    3.06
  -1   0  -9   47.01    4.56
   1   0  10    6.97    3.48
  -1   0 -10    5.93    2.22
   1   0  11  127.36    6.85
  -1   0 -11  131.19    6.66
   1   0  12   27.68    4.82
  -1   0 -12   16.65    5.09
   1   0  13   21.94    3.64
  -1   0 -13   26.84    3.83
   1   0  14   24.69    4.10
  -1   0 -14   21.78    5.97
   1   0  15    7.08    5.47
  -1   0 -15    2.41    3.25
   1   0  16    6.62    3.94
  -1   0 -16    7.92    5.40
   1   0  17    0.84    6.05
  -1   0 -17   -2.49    3.52
   1   1 -18   14.78    3.98
  -1  -1  18   18.64    9.23
   1   1 -17   20.33    5.86
  -1  -1  17   19.26    5.59
   1   1 -16   23.54    5.36
  -1  -1  16   12.44    5.13
   1   1 -15   22.36    3.48
  -1  -1  15   17.49    4.59
   1   1 -14    3.94    2.49
  -1  -1  14    8.58    5.47
   1   1 -13  145.66   10.11
  -1  -1  13  133.07    9.26
  -1  -1  13  148.99    8.35
   1   1 -12    8.46    3.60
  -1  -1  12    8.38    2.99
  -1  -1  12    8.69    2.53
   1   1 -11    2.37    1.91
  -1  -1  11    6.70    2.45
  -1  -1  11    0.23    2.07
   1   1 -10   33.42    2.68
  -1  -1  10   28.10    3.06
  -1  -1  10   30.74    2.56
   1   1  -9   10.30    1.76
  -1  -1   9    8.19    2.03
  -1  -1   9    9.88    1.76
   1   1  -8   55.43    2.91
  -1  -1   8   46.74    2.91
  -1  -1   8   50.72    2.68
   1   1  -7   28.56    2.95
  -1  -1   7   27.95    1.91
  -1  -1   7   28.06    1.91
   1   1  -6   31.97    2.76
  -1  -1   6   31.01    2.30
   1   1  -5    1.65    1.03
  -1  -1   5    0.69    1.38
   1   1  -4   29.90    1.30
   1   1  -4   29.90    1.53
  -1  -1   4   30.28    1.26
   1   1  -3  350.05    8.65
  -1  -1   3  311.92    8.00
   1   1  -2  369.81   10.03
   1   1  -2  355.14   12.17
   1   1  -1   12.71    1.19
  -1  -1   1    8.54    1.76
   1   1   0  450.66   12.90
  -1  -1   0  406.44   12.25
   1   1   1   45.82    1.84
  -1  -1  -1   47.20    1.95
   1   1   2   18.34    2.11
  -1  -1  -2   12.25    1.34
   1   1   3  119.94    3.83
  -1  -1  -3  147.58    5.01
   1   1   4  434.89   16.08
  -1  -1  -4  427.46   15.96
   1   1   5  527.11   20.52
  -1  -1  -5  600.11   22.36
   1   1   6   48.27    2.53
  -1  -1  -6   56.89    3.79
   1   1   7    1.49    1.49
  -1  -1  -7    1.11    2.34
   1   1   8   40.39    2.68
  -1  -1  -8   36.37    2.72
   1   1   9    8.27    2.07
  -1  -1  -9   10.53    2.14
   1   1  10  116.76    5.90
  -1  -1 -10  139.35    8.50
   1   1  11  179.66   12.33
  -1  -1 -11  205.38   12.52
   1   1  12    7.85    4.17
  -1  -1 -12    4.90    2.79
   1   1  13  133.99    8.50
  -1  -1 -13  139.96    8.35
   1   1  14    3.83    3.22
  -1  -1 -14   11.79    4.90
   1   1  15    0.19    5.21
  -1  -1 -15    0.23    2.95
   1   1  16    6.09    3.98
  -1  -1 -16    4.52    3.37
   1   1  17   11.60    4.17
  -1  -1 -17   19.26    6.51
   1   2 -18   23.20    4.71
  -1  -2  18   15.27    5.28
   1   2 -17    4.98    5.47
  -1  -2  17    5.59    3.98
   1   2 -16   24.73    4.02
  -1  -2  16   19.37    4.56
   1   2 -15   20.06    3.71
  -1  -2  15   11.45    5.82
   1   2 -14   35.99    4.06
  -1  -2  14   27.72    6.05
   1   2 -13    4.10    4.21
  -1  -2  13    6.39    2.64
   1   2 -12  129.39    8.50
  -1  -2  12   84.57    5.55
   1   2 -11   35.07    4.86
  -1  -2  11   37.33    2.95
   1   2 -10   12.79    2.49
  -1  -2  10   12.06    1.95
   1   2  -9   -1.03    1.80
  -1  -2   9    1.84    2.03
   1   2  -8  158.68    7.89
  -1  -2   8  133.60    6.01
   1   2  -7   32.65    3.37
  -1  -2   7   26.19    2.26
   1   2  -6   51.26    2.79
  -1  -2   6   52.75    2.53
   1   2  -5 1533.24   89.77
  -1  -2   5 1521.49   80.93
   1   2  -4  681.46   22.78
  -1  -2   4  683.64   22.89
   1   2  -3  779.00   25.80
   1   2  -3  683.72   31.01
   1   2  -2 1360.89   70.67
  -1  -2   2 1266.37   65.04
   1   2  -1 2690.93  199.68
  -1  -2   1 2605.10  193.06
   1   2   0 1411.96   76.18
  -1  -2   0 1460.89   79.55
   1   2   1  256.72    8.08
  -1  -2  -1  280.30    9.99
   1   2   2   61.90    2.45
  -1  -2  -2   61.17    2.41
   1   2   3  358.63   11.98
  -1  -2  -3  361.77   12.17
   1   2   4   20.98    1.80
  -1  -2  -4   23.70    1.88
   1   2   5  385.88   15.54
  -1  -2  -5  352.50   12.79
   1   2   6  263.76    9.88
  -1  -2  -6  302.39   12.82
   1   2   7   25.88    2.30
  -1  -2  -7   24.88    2.41
   1   2   8    6.70    2.76
  -1  -2  -8    2.03    1.95
   1   2   9   73.77    6.01
  -1  -2  -9   83.46    4.56
   1   2  10    7.39    3.22
  -1  -2 -10    0.73    2.30
   1   2  11    3.56    3.75
  -1  -2 -11    2.79    2.56
   1   2  12    2.07    2.60
  -1  -2 -12    3.64    2.76
   1   2  13    0.92    2.99
  -1  -2 -13    4.94    3.02
   1   2  14    5.70    3.37
  -1  -2 -14    8.61    5.09
   1   2  15   12.86    5.74
  -1  -2 -15    5.86    5.13
   1   2  16    6.62    6.51
  -1  -2 -16    9.19    3.48
   1   3 -18    0.54    3.83
  -1  -3  18    2.95    3.83
   1   3 -17   -0.77    3.60
  -1  -3  17    0.61    3.25
   1   3 -16    2.07    3.68
  -1  -3  16    8.54    3.41
   1   3 -15   -3.64    4.75
  -1  -3  15    3.18    4.06
   1   3 -14    6.89    4.82
  -1  -3  14    1.61    3.75
   1   3 -13    2.18    2.76
  -1  -3  13   -1.57    3.14
   1   3 -12   57.50    5.13
  -1  -3  12   46.74    4.94
   1   3 -11    7.39    2.83
  -1  -3  11   10.03    2.76
   1   3 -10   16.31    2.64
  -1  -3  10   10.30    1.68
   1   3  -9    7.50    2.30
  -1  -3   9    6.13    2.07
   1   3  -8   15.01    2.37
  -1  -3   8   12.44    1.88
   1   3  -7  236.12   10.11
  -1  -3   7  239.95    6.62
   1   3  -6  108.49    5.13
  -1  -3   6  110.94    3.25
   1   3  -5   70.29    1.68
   1   3  -4  361.23    8.61
   1   3  -4  351.35   13.36
   1   3  -3   64.58    4.40
   1   3  -2   -0.34    1.49
   1   3  -1  253.20    9.26
  -1  -3   1  277.97    9.61
   1   3   0  835.05   39.55
  -1  -3   0  989.71   49.04
   1   3   1  638.74   27.75
  -1  -3  -1  600.95   24.16
   1   3   2  268.51    9.53
  -1  -3  -2  265.30    9.46
   1   3   3  162.09    6.09
  -1  -3  -3  160.29    6.16
   1   3   4   49.46    3.87
  -1  -3  -4   49.84    2.76
   1   3   5  324.36   12.59
  -1  -3  -5  377.88   16.04
   1   3   6    0.65    2.72
  -1  -3  -6    3.75    1.68
   1   3   7   12.67    2.03
  -1  -3  -7    9.46    3.22
   1   3   8   12.71    2.45
  -1  -3  -8   19.14    2.41
   1   3   9    7.31    2.37
  -1  -3  -9    7.08    2.30
   1   3  10   10.41    2.76
  -1  -3 -10   14.05    2.72
   1   3  11    4.75    2.76
  -1  -3 -11   10.95    2.87
   1   3  12    3.45    2.95
  -1  -3 -12    4.75    2.83
   1   3  13    9.72    3.10
  -1  -3 -13    1.53    3.14
   1   3  14    4.56    3.60
  -1  -3 -14   12.40    5.05
   1   3  15    3.48    3.98
  -1  -3 -15   10.53    4.98
   1   4 -18   10.45    6.85
  -1  -4  18   -1.99    5.70
   1   4 -17    1.03    4.10
  -1  -4  17    3.52    3.25
   1   4 -16    8.00    3.98
  -1  -4  16   -0.54    2.99
   1   4 -15    5.47    3.87
  -1  -4  15    7.27    2.76
   1   4 -14    6.01    5.28
  -1  -4  14    0.08    2.18
   1   4 -13   -0.65    4.94
  -1  -4  13   -1.42    2.83
   1   4 -12   76.83    6.16
  -1  -4  12   61.37    4.90
   1   4 -11    5.28    2.72
  -1  -4  11   -0.08    1.42
   1   4 -10    7.47    2.76
  -1  -4  10    2.60    1.19
   1   4  -9   -1.42    2.34
  -1  -4   9    1.15    1.53
   1   4  -8    4.29    2.45
  -1  -4   8    5.40    1.23
   1   4  -7   23.08    2.95
   1   4  -6  159.94    7.35
   1   4  -6  124.11    5.97
   1   4  -5   28.90    1.00
   1   4  -5   21.02    3.87
   1   4  -4   23.81    1.11
   1   4  -4   18.95    2.37
   1   4  -3    8.31    2.18
   1   4  -2  100.57    4.79
   1   4  -1  105.16    6.62
  -1  -4   1  109.53    5.21
   1   4   0   43.37    3.02
  -1  -4   0   39.89    4.21
   1   4   1  499.97   21.90
  -1  -4  -1  551.72   27.75
   1   4   2   94.21    5.97
  -1  -4  -2   97.62    5.90
   1   4   3   31.89    2.49
  -1  -4  -3   32.35    2.68
   1   4   4   31.93    4.10
  -1  -4  -4   29.78    2.68
   1   4   5    1.19    1.88
  -1  -4  -5    7.47    3.02
   1   4   6    1.45    1.84
  -1  -4  -6   -0.34    2.03
   1   4   7    2.49    3.25
  -1  -4  -7    7.04    3.48
   1   4   8    7.31    2.45
  -1  -4  -8   16.16    3.79
   1   4   9    4.02    2.41
  -1  -4  -9    0.57    2.30
   1   4  10   39.51    4.06
  -1  -4 -10   47.16    4.10
   1   4  11    0.11    2.72
  -1  -4 -11    2.18    2.56
   1   4  12    0.69    4.56
  -1  -4 -12    3.52    2.83
   1   4  13   11.14    5.59
  -1  -4 -13    9.76    3.41
   1   4  14    9.92    5.70
  -1  -4 -14    4.29    3.56
   1   4  15    2.87    4.17
  -1  -4 -15    8.61    5.13
   1   5 -17   -2.18    4.56
   1   5 -16    5.47    4.36
  -1  -5  16    4.02    2.49
   1   5 -15   53.90    6.20
  -1  -5  15   25.96    5.01
   1   5 -14    7.20    6.32
  -1  -5  14    6.05    3.18
   1   5 -13   -0.38    3.64
  -1  -5  13    3.79    2.60
   1   5 -12   -7.50    3.33
  -1  -5  12    0.38    1.34
   1   5 -11    2.49    3.14
  -1  -5  11   -0.04    1.61
   1   5 -10   12.40    3.45
   1   5  -9   36.48    6.70
   1   5  -8   12.82    5.09
   1   5  -8    9.30    2.72
   1   5  -7    2.41    2.87
   1   5  -7    3.37    2.30
   1   5  -6   12.94    3.45
   1   5  -6   18.15    2.56
   1   5  -5   26.38    1.03
   1   5  -5   26.76    2.83
   1   5  -4   99.30    5.86
   1   5  -3  742.33   37.44
   1   5  -2   11.64    2.56
   1   5  -1  150.14    7.62
  -1  -5   1  163.20    7.85
   1   5   0  574.81   29.02
  -1  -5   0  595.59   32.35
   1   5   1  216.56    9.57
  -1  -5  -1  230.69   12.52
   1   5   2    4.67    3.10
  -1  -5  -2    2.99    2.30
   1   5   3   25.46    4.13
  -1  -5  -3   26.68    2.87
   1   5   4   52.60    3.79
  -1  -5  -4   42.68    5.36
   1   5   5    1.57    2.14
  -1  -5  -5    1.99    2.30
   1   5   6    4.98    3.68
  -1  -5  -6   11.75    3.98
   1   5   7   89.39    5.51
  -1  -5  -7   85.14    8.12
   1   5   8   92.83    5.93
  -1  -5  -8  104.24    6.55
   1   5   9   13.40    3.29
  -1  -5  -9   21.36    3.48
   1   5  10    7.96    4.94
  -1  -5 -10   13.97    5.09
   1   5  11   14.62    5.28
  -1  -5 -11   12.75    5.67
   1   5  12    1.03    4.82
  -1  -5 -12    0.80    5.21
   1   5  13    4.52    5.40
  -1  -5 -13    3.02    3.90
   1   5  14    2.30    3.79
  -1  -5 -14    5.78    3.98
   1   6 -17    1.42    4.90
   1   6 -16   21.06    6.28
   1   6 -15   13.36    8.19
   1   6 -14    2.49    4.33
   1   6 -13    5.40    4.33
   1   6 -12   -7.47    4.25
   1   6 -11   21.02    7.47
   1   6 -11   14.89    4.10
   1   6 -10   62.78    6.35
   1   6 -10   40.54    5.13
   1   6  -9   37.48    5.40
   1   6  -9   29.25    4.29
   1   6  -8    8.88    3.87
   1   6  -8   12.33    4.63
   1   6  -7   18.68    5.47
   1   6  -7    2.95    2.76
   1   6  -6   20.79    3.90
   1   6  -6   11.03    4.56
   1   6  -5    2.41    0.77
   1   6  -5    2.79    2.53
   1   6  -4    3.37    2.49
   1   6  -3   15.85    4.29
   1   6  -2   67.38    4.82
   1   6  -1  314.26   15.27
   1   6   0   23.01    3.33
  -1  -6   0   23.24    3.52
   1   6   1   42.53    3.79
  -1  -6  -1   44.98    5.90
   1   6   2    7.12    4.13
  -1  -6  -2   11.06    2.76
   1   6   3   11.41    4.29
  -1  -6  -3   14.93    4.71
   1   6   4    1.99    2.64
  -1  -6  -4    3.14    2.87
   1   6   5   26.53    3.48
  -1  -6  -5   20.33    5.28
   1   6   6   44.02    4.33
  -1  -6  -6   45.59    4.52
   1   6   7   25.88    3.94
  -1  -6  -7   35.30    4.17
   1   6   8    7.69    4.90
  -1  -6  -8   10.53    5.09
   1   6   9    9.88    5.28
  -1  -6  -9   17.46    5.74
   1   6  10   -1.15    3.18
  -1  -6 -10    4.71    5.13
   1   6  11   13.44    3.98
  -1  -6 -11   20.79    6.74
   1   6  12   13.51    4.25
  -1  -6 -12   21.21    6.78
   1   7 -16    8.96    9.34
   1   7 -16    9.72    5.51
   1   7 -15   14.36    5.86
   1   7 -15   10.57    5.40
   1   7 -14   16.61    5.51
   1   7 -14   10.87    5.17
   1   7 -13   23.16    8.69
   1   7 -13   18.76    5.24
   1   7 -12   16.12    5.78
   1   7 -12   15.20    7.12
   1   7 -11   16.12    5.40
   1   7 -11   12.44    6.62
   1   7 -10   84.80   11.14
   1   7 -10   41.19    5.86
   1   7  -9   14.13    5.01
   1   7  -9   13.02    3.79
   1   7  -8  245.12   16.92
   1   7  -8  185.44   16.23
   1   7  -7   38.78    9.46
   1   7  -7   49.08    5.55
   1   7  -6   21.06    4.48
   1   7  -6    5.97    3.68
   1   7  -5    4.79    0.96
   1   7  -5    6.01    2.99
   1   7  -4    0.46    4.17
   1   7  -3   13.74    3.25
   1   7  -2   20.37    3.64
   1   7  -1  133.34    8.27
   1   7   0   10.91    4.86
   1   7   1    0.38    4.40
  -1  -7  -1    2.76    3.10
   1   7   2  256.99   19.22
  -1  -7  -2  293.05   16.50
   1   7   3    4.13    4.36
  -1  -7  -3   -2.30    4.56
   1   7   4  130.31   11.75
  -1  -7  -4  126.98    8.58
   1   7   5   34.80    4.40
  -1  -7  -5   34.26    6.70
   1   7   6   11.64    3.48
  -1  -7  -6   20.40    6.28
   1   7   7   26.07    4.33
  -1  -7  -7   38.32    5.17
   1   7   8    5.93    3.52
  -1  -7  -8    6.39    3.98
   1   7   9    8.58    3.87
  -1  -7  -9   11.52    4.63
   1   7  10    5.97    5.32
  -1  -7 -10   -1.61    3.94
   1   7  11   -1.61    5.40
  -1  -7 -11    1.15    3.83
   1   8 -15   13.21    8.88
   1   8 -15    0.73    5.01
   1   8 -14   20.21    6.85
   1   8 -14   12.79    5.70
   1   8 -13    1.84    5.74
   1   8 -13    4.79    4.63
   1   8 -12   20.71    8.88
   1   8 -12    0.69    4.56
   1   8 -11   91.84    9.92
   1   8 -11   55.74    7.62
   1   8 -10   36.18    6.97
   1   8 -10   18.34    8.80
   1   8  -9   24.35    6.32
   1   8  -9   18.91    5.28
   1   8  -8   21.40    5.90
   1   8  -8   21.71    5.24
   1   8  -7    9.46    7.54
   1   8  -7    3.06    5.90
   1   8  -6   11.79    4.90
   1   8  -6    8.04    3.83
   1   8  -5    9.07    5.70
   1   8  -4   10.87    3.68
   1   8  -3   67.22    6.05
   1   8  -2   17.34    6.20
   1   8  -1   65.42    6.32
   1   8   0   50.26    5.40
   1   8   1    6.05    3.56
   1   8   2   19.33    4.25
   1   8   3   27.79    4.98
  -1  -8  -3   46.24    5.55
   1   8   4   12.40    4.02
  -1  -8  -4    8.73    4.21
   1   8   5    9.23    3.71
  -1  -8  -5   -0.96    6.05
   1   8   6    8.50    3.87
  -1  -8  -6    8.27    6.20
   1   8   7   -2.49    3.68
  -1  -8  -7   10.22    3.83
   1   8   8   -0.88    3.79
  -1  -8  -8    5.17    3.83
   1   8   9   14.78    4.56
  -1  -8  -9   18.49    4.71
   1   9 -14   18.11   11.33
   1   9 -14   10.99    9.76
   1   9 -13   20.14    7.85
   1   9 -13   15.24    9.80
   1   9 -12   25.15   10.83
   1   9 -12    9.69    6.09
   1   9 -11   19.22    7.27
   1   9 -11   18.38    6.05
   1   9 -10    5.93    6.43
   1   9 -10    9.30    5.32
   1   9  -9   11.56    6.16
   1   9  -9    5.82    7.08
   1   9  -8   17.88    6.43
   1   9  -8   13.51    5.21
   1   9  -7   54.86   12.56
   1   9  -7   47.16    6.51
   1   9  -6    0.57    5.78
   1   9  -6    8.61    4.29
   1   9  -5   40.81    2.91
   1   9  -5   77.44    6.43
   1   9  -4    7.12    4.02
   1   9  -3    7.54    4.02
   1   9  -2   40.23    5.90
   1   9  -1   17.15    4.44
   1   9   0   23.16    6.97
   1   9   1   -2.11    3.68
   1   9   2    3.79    3.87
   1   9   3    2.87    3.75
   1   9   4   11.75    4.63
   1   9   5    5.17    4.06
   1   9   6    3.79    4.21
   1   9   7   20.71    5.28
   1  10 -12   16.88   12.48
   1  10 -12   14.74   10.49
   1  10 -11   12.86    7.24
   1  10 -11   -0.80    5.47
   1  10 -10   10.07    7.08
   1  10 -10   10.91    5.59
   1  10  -9   15.12    6.74
   1  10  -9    4.29    5.24
   1  10  -8   28.02    7.73
   1  10  -8    8.92    9.19
   1  10  -7   14.20    6.13
   1  10  -7    4.90    5.13
   1  10  -6    9.30    6.35
   1  10  -6    7.35    7.81
   1  10  -5  130.01   12.79
   1  10  -5   94.14   10.07
   1  10  -4    0.46    1.72
   1  10  -4    2.99    6.58
   1  10  -3    0.54    2.18
   1  10  -3   11.25    4.44
   1  10  -2   -1.19    6.28
   1  10  -1    3.87    4.21
   1  10   0   11.18    4.82
   1  10   1    1.88    4.36
   1  10   2    3.71    6.81
   1  10   3    2.87    4.40
   1  10   4   24.31    5.90
   1  10   5   10.18    4.98
   1  11  -9    3.18    7.20
   1  11  -9   -0.08    5.55
   1  11  -8   15.43   10.22
   1  11  -8   -0.80    5.44
   1  11  -7   -5.51    6.55
   1  11  -7    4.75    8.50
   1  11  -6   13.97    9.49
   1  11  -6   -3.14    5.01
   1  11  -5   14.55    7.47
   1  11  -5   20.02    9.23
   1  11  -4   19.49    7.01
   1  11  -4    4.98    5.82
   1  11  -3    4.02    7.69
   1  11  -2   -3.37    4.90
   1  11  -1    2.91    4.94
   1  11   0    2.87    7.50
   1  11   1   11.03    5.78
  -2  12   2    4.86    4.36
  -2  12   2    9.03    4.86
  -2  12   2    3.41    4.29
  -2  12   1    1.65    6.35
  -2  12   1   10.53    4.98
  -2  12   1    6.28    6.58
  -2  12   0   10.26    4.36
  -2  12   0   32.85    5.93
  -2  12  -1   11.56    3.87
  -2  12  -1   24.69    8.96
  -2  12  -1   10.95    5.24
  -2  12  -2   15.31    5.70
  -2  12  -2    4.13    4.67
  -2  12  -3   15.81    6.62
  -2  12  -3   23.66    8.08
  -2  12  -4   25.57    9.92
  -2  12  -4    7.96    5.13
  -2  12  -5   -1.00    6.09
  -2  12  -5   10.53    4.94
  -2  12  -6    8.61    6.81
  -2  12  -6   12.06    5.40
  -2  12  -7    9.84   10.64
  -2  12  -7    7.01    5.78
  -2  12  -8   22.78    8.92
  -2  12  -8   20.75    7.16
  -2  12  -9    8.50    8.04
  -2  12  -9   15.16   10.03
  -2  12 -10   21.55   11.60
  -2  12 -10   -5.01    9.03
  -2  11   6   25.65    6.58
  -2  11   6   15.93    6.05
  -2  11   5    0.57    4.40
  -2  11   5    3.68    3.83
  -2  11   5   -2.68    3.29
  -2  11   4    4.52    4.40
  -2  11   4   11.64    4.21
  -2  11   4    3.14    3.60
  -2  11   3   -0.19    3.71
  -2  11   3    1.68    3.87
  -2  11   3   -1.30    5.21
  -2  11   2   13.51    6.01
  -2  11   2   14.62    6.66
  -2  11   2    6.01    5.93
  -2  11   1    0.00    3.18
  -2  11   1   -2.26    5.97
  -2  11   1    5.59    5.05
  -2  11   0   10.76    5.09
  -2  11   0    9.26    4.56
  -2  11   0    6.70    4.13
  -2  11  -1   31.12    3.90
  -2  11  -1   34.42    6.09
  -2  11  -1   24.46    5.17
  -2  11  -2    1.34    3.87
  -2  11  -2   16.00    7.08
  -2  11  -2    2.11    3.87
  -2  11  -3    2.76    3.02
  -2  11  -3    0.31    5.17
  -2  11  -3   13.93    5.93
  -2  11  -4   10.95    5.36
  -2  11  -4    6.39    4.33
  -2  11  -5    0.08    7.81
  -2  11  -5   -1.61    4.33
  -2  11  -6   13.25    6.09
  -2  11  -6    8.50    5.28
  -2  11  -7   16.19    9.80
  -2  11  -7   11.14    7.39
  -2  11  -8    7.31    6.51
  -2  11  -8    5.17    4.94
  -2  11  -9   11.03    7.04
  -2  11  -9    4.79    5.24
  -2  11 -10   36.29   13.82
  -2  11 -10   41.61   11.60
  -2  11 -11    7.54    7.39
  -2  11 -11   12.59    6.39
  -2  11 -12    4.10   12.40
  -2  11 -12   15.12    6.66
  -2  10   8   17.11   11.25
  -2  10   7   21.97   10.37
  -2  10   7   17.11    4.56
  -2  10   6    1.11    7.39
  -2  10   6    2.14    2.56
  -2  10   5    5.47    6.89
  -2  10   5    3.41    4.56
  -2  10   4    9.53    5.97
  -2  10   4    1.95    4.59
  -2  10   3   11.22    4.02
  -2  10   3   10.45    3.79
  -2  10   3   10.64    3.37
  -2  10   2    2.79    3.29
  -2  10   2   10.68    3.60
  -2  10   2    1.57    3.02
  -2  10   1   21.78    5.93
  -2  10   1   37.10    4.90
  -2  10   1   24.31    4.44
  -2  10   0    1.03    2.60
  -2  10   0   -1.34    5.47
  -2  10   0    6.70    3.06
  -2  10  -1    2.72    3.45
  -2  10  -1   -1.00    3.71
  -2  10  -1   -1.53    2.99
  -2  10  -2   14.74    3.68
  -2  10  -2   11.71    4.56
  -2  10  -2    7.20    3.68
  -2  10  -3   39.93    3.98
  -2  10  -3   60.37    9.65
  -2  10  -3   36.18    7.58
  -2  10  -4    0.77    1.03
  -2  10  -4    6.70    4.36
  -2  10  -4    2.18    3.79
  -2  10  -5   27.72    8.46
  -2  10  -5   12.33    6.70
  -2  10  -6    3.37    4.94
  -2  10  -6    2.11    3.68
  -2  10  -7   19.87    9.00
  -2  10  -7   13.71    7.35
  -2  10  -8    4.48    5.47
  -2  10  -8    0.23    4.06
  -2  10  -9    0.15    5.78
  -2  10  -9   -3.18    4.67
  -2  10 -10   61.02    9.92
  -2  10 -11    5.59    6.47
  -2  10 -12   15.01    7.43
  -2  10 -13   28.71    8.84
  -2  10 -14   11.87    7.85
  -2   9  10   15.81    8.50
  -2   9   9   17.19    7.62
  -2   9   8    2.07    5.59
  -2   9   8   -1.45    1.72
  -2   9   7   27.26    6.47
  -2   9   7   18.15    5.01
  -2   9   6    4.25    4.33
  -2   9   6   -1.26    2.41
  -2   9   5   19.75    5.24
  -2   9   5   25.50    4.82
  -2   9   4    3.29    3.71
  -2   9   4    3.60    2.53
  -2   9   3    1.61    3.22
  -2   9   3    4.44    3.79
  -2   9   2    3.18    4.63
  -2   9   2   12.17    4.36
  -2   9   1   11.83    3.10
  -2   9   1   19.95    3.60
  -2   9   1   11.33    3.06
  -2   9   0   13.82    4.10
  -2   9   0   16.61    3.79
  -2   9   0   17.57    3.22
  -2   9  -1    7.01    3.48
  -2   9  -1    8.38    3.71
  -2   9  -1   12.67    2.95
  -2   9  -2   23.54    3.71
  -2   9  -2   35.60    4.71
  -2   9  -2   32.39    6.13
  -2   9  -3    0.08    2.11
  -2   9  -3    6.78    5.59
  -2   9  -3    5.36    4.59
  -2   9  -4   40.66    5.82
  -2   9  -4   34.53    4.36
  -2   9  -5   90.81   11.91
  -2   9  -5   75.88    9.53
  -2   9  -6    0.42    4.56
  -2   9  -6    7.69    3.68
  -2   9  -7    7.73    7.12
  -2   9  -8   12.17    5.47
  -2   9  -9   13.90    8.23
  -2   9 -10   23.24    6.16
  -2   9 -11   17.07    9.72
  -2   9 -12    8.80    5.93
  -2   9 -13   -7.81    9.42
  -2   9 -14   37.02    8.58
  -2   9 -15    0.34    5.67
  -2   8  11    1.99    7.43
  -2   8  10    8.23    7.16
  -2   8   9   13.63    5.90
  -2   8   9    1.00    3.37
  -2   8   8   36.60    6.78
  -2   8   8   21.63    4.48
  -2   8   7   59.64   11.03
  -2   8   7   44.83    5.32
  -2   8   6   32.58    8.54
  -2   8   6   28.33    3.06
  -2   8   5   47.70    8.38
  -2   8   5   40.27    3.25
  -2   8   4   28.10    4.36
  -2   8   4   19.18    4.13
  -2   8   3  428.11   22.66
  -2   8   3  363.64   18.03
  -2   8   2  106.50    6.51
  -2   8   2   94.33    5.63
  -2   8   1   -2.07    3.52
  -2   8   1    8.88    3.33
  -2   8   0   71.97    4.06
  -2   8   0   64.20    5.21
  -2   8   0   65.81    6.13
  -2   8  -1   51.64    3.14
  -2   8  -1   45.71    6.81
  -2   8  -1   44.52    4.17
  -2   8  -2   28.02    3.29
  -2   8  -2   34.49    4.10
  -2   8  -2   25.42    4.79
  -2   8  -3   15.58    5.59
  -2   8  -3   16.42    4.48
  -2   8  -4    3.10    1.15
  -2   8  -4    2.87    3.29
  -2   8  -4    6.62    2.79
  -2   8  -5   16.12    4.29
  -2   8  -6   10.64    4.17
  -2   8  -7   -6.62    4.17
  -2   8  -8   24.31    5.32
  -2   8  -9   22.24    5.09
  -2   8 -10   -3.48    6.97
  -2   8 -11   10.83    5.01
  -2   8 -12   19.49    8.50
  -2   8 -13   19.26    5.97
  -2   8 -14    8.65    8.38
  -2   8 -15   -0.84    4.98
  -2   8 -16    4.52    6.01
  -2   7  13   16.96    9.53
  -2   7  12    9.53    7.47
  -2   7  11   13.32    7.35
  -2   7  10   14.59    6.47
  -2   7  10    7.81    2.03
  -2   7   9   11.41    8.73
  -2   7   9    6.89    1.99
  -2   7   8   13.40    6.66
  -2   7   8    3.56    1.76
  -2   7   7   35.30    7.58
  -2   7   7   23.28    2.34
  -2   7   6    0.23    5.17
  -2   7   6   -1.19    1.65
  -2   7   5   36.41    7.04
  -2   7   5   37.78    3.83
  -2   7   4  117.72    9.84
  -2   7   4  106.46    6.39
  -2   7   3    2.18    2.60
  -2   7   3    2.83    2.45
  -2   7   2   15.70    2.72
  -2   7   2   10.41    1.99
  -2   7   1  237.96   12.75
  -2   7   1  222.19   10.99
  -2   7   0    0.27    1.57
  -2   7   0   -0.23    2.07
  -2   7   0   -1.61    2.87
  -2   7  -1    4.25    1.49
  -2   7  -1   12.25    3.52
  -2   7  -1    5.67    1.95
  -2   7  -2    1.45    1.95
  -2   7  -2    2.11    2.49
  -2   7  -2    8.23    2.11
  -2   7  -3    6.28    1.53
  -2   7  -3    5.93    2.72
  -2   7  -4    8.00    4.48
  -2   7  -5    7.96    3.06
  -2   7  -6   56.81    7.89
  -2   7  -7  185.44   11.56
  -2   7  -8  483.47   28.75
  -2   7  -9    4.67    5.74
  -2   7 -10   97.73    8.12
  -2   7 -11   14.32    7.04
  -2   7 -12    1.84    4.33
  -2   7 -14   14.93    5.47
  -2   7 -15   14.16    5.67
  -2   7 -16   17.88    9.42
  -2   7 -17   -1.30    5.55
  -2   6  14  -10.53    8.42
  -2   6  13   -5.78    7.20
  -2   6  12   51.18   10.30
   2  -6 -11    0.80    2.26
  -2   6  11   11.83    5.78
  -2   6  11    1.88    1.95
   2  -6 -10    6.20    2.41
  -2   6  10    5.59    7.85
  -2   6  10    8.80    2.45
   2  -6  -9   50.69    2.91
  -2   6   9   71.40   10.60
  -2   6   9   50.46    3.83
  -2   6   8   20.48    4.48
  -2   6   8    9.99    2.41
  -2   6   7   10.87    3.68
  -2   6   7    6.39    1.53
  -2   6   6   19.87    3.90
  -2   6   6   19.45    1.84
  -2   6   5  162.51    9.46
  -2   6   5  170.74    7.66
  -2   6   4  198.68   12.59
  -2   6   4  194.13    8.04
  -2   6   3   61.25    6.24
  -2   6   3   65.31    3.90
  -2   6   2    2.30    1.95
  -2   6   2    2.87    2.03
  -2   6   1    0.27    2.64
  -2   6   1    2.72    1.30
  -2   6   0   -1.99    2.07
  -2   6   0    1.57    1.57
  -2   6   0    0.27    1.34
  -2   6  -1    3.18    1.84
  -2   6  -1    2.41    1.80
  -2   6  -1    1.84    1.57
  -2   6  -2   59.57    2.91
  -2   6  -2   63.55    5.32
  -2   6  -3  157.45    4.79
  -2   6  -3  170.59    7.73
  -2   6  -4   26.95    3.06
  -2   6  -5   46.17    5.51
  -2   6  -6  174.45    9.11
  -2   6  -7   56.66    4.63
  -2   6  -8   58.23    7.50
   2  -6   9   33.61    1.26
  -2   6  -9   48.24    4.52
   2  -6  10   -0.38    1.03
   2  -6  10    2.68    3.10
  -2   6 -10   -0.80    3.25
   2  -6  11    3.68    1.65
   2  -6  11    7.24    3.52
  -2   6 -11   13.32    3.94
   2  -6  12    3.60    1.99
   2  -6  12   12.79    3.90
  -2   6 -12   -2.11    3.94
   2  -6  13   10.80    1.88
  -2   6 -13   28.33    6.89
   2  -6  14    2.79    2.72
  -2   6 -14    4.48    4.36
   2  -6  15    5.24    3.29
  -2   6 -15    9.92    7.43
   2  -6  16    1.15    2.37
  -2   6 -16   12.06    4.82
  -2   6 -17    4.21    5.32
  -2   5  15    9.92   11.94
  -2   5  14   -4.40    6.85
  -2   5  13    7.24    6.62
   2  -5 -12   -0.23    1.91
  -2   5  12   -1.15    5.67
  -2   5  12    1.57    2.07
   2  -5 -11    3.37    1.91
  -2   5  11    8.69    7.96
  -2   5  11    2.64    2.07
   2  -5 -10  145.47    6.39
  -2   5  10  162.93   17.42
  -2   5  10  139.19    6.35
   2  -5  -9    4.40    1.88
  -2   5   9    3.33    4.02
  -2   5   9    6.47    1.91
   2  -5  -8    4.25    1.61
  -2   5   8    8.84    3.75
  -2   5   8    2.91    1.68
   2  -5  -7   31.51    2.34
  -2   5   7   32.00    4.36
  -2   5   7   31.01    1.65
   2  -5  -6  294.05    9.07
  -2   5   6  265.56   14.36
  -2   5   6  276.74    9.76
  -2   5   5  119.52    6.70
  -2   5   5  125.34    4.67
  -2   5   4   32.81    4.17
  -2   5   4   23.81    1.38
  -2   5   3    3.22    2.99
  -2   5   3    0.80    0.96
  -2   5   2   31.12    2.60
  -2   5   2   38.44    2.45
  -2   5   1   -1.00    1.38
  -2   5   1    0.34    1.23
  -2   5   1    3.22    1.68
  -2   5   0  250.02    8.15
  -2   5   0  263.65   10.34
  -2   5   0  226.17    7.62
  -2   5  -1  615.50   24.77
  -2   5  -1  636.14   29.55
  -2   5  -2   18.91    1.11
  -2   5  -2   12.75    3.25
  -2   5  -3    3.68    1.80
   2  -5   4  880.03   31.24
  -2   5  -4  943.04   47.55
   2  -5   5   36.56    1.07
   2  -5   5   31.77    3.18
  -2   5  -5   37.29    4.44
   2  -5   6   45.29    5.01
  -2   5  -6   39.81    3.33
   2  -5   7   24.77    4.75
  -2   5  -7   21.02    3.10
   2  -5   8  195.12   10.37
  -2   5  -8  233.64   14.16
   2  -5   9   31.24    3.87
  -2   5  -9   39.70    4.10
   2  -5  10   10.41    3.29
  -2   5 -10   13.51    3.52
   2  -5  11   67.99    6.05
  -2   5 -11   67.68    6.39
   2  -5  12   85.98    7.43
  -2   5 -12   92.72    7.85
   2  -5  13    4.13    5.86
  -2   5 -13   10.68    6.13
   2  -5  14   32.62    8.65
  -2   5 -14   40.92    5.97
   2  -5  15    6.39    2.76
   2  -5  15   13.44    4.75
  -2   5 -15   20.90    7.16
   2  -5  16    8.54    5.21
   2  -5  16   11.45    5.44
  -2   5 -16   17.95    5.32
   2  -5  17   -1.80    3.29
   2  -5  17    2.14    4.94
  -2   5 -17   11.10    4.75
  -2   4  16  -13.28    7.81
  -2   4  15   21.94   12.25
  -2   4  14    9.95    6.55
   2  -4 -13    9.42    1.99
  -2   4  13    9.00    6.09
   2  -4 -12   -0.34    1.72
  -2   4  12    5.47    4.94
  -2   4  12    3.60    2.14
   2  -4 -11    7.31    1.84
  -2   4  11   14.01    7.50
  -2   4  11    5.97    2.18
   2  -4 -10  154.81    4.75
  -2   4  10  167.45   16.12
  -2   4  10  160.67    6.39
   2  -4  -9  159.29    5.47
  -2   4   9  151.10   10.34
  -2   4   9  160.29    5.97
   2  -4  -8  160.25    5.05
  -2   4   8  141.57    9.38
  -2   4   8  153.93    5.01
   2  -4  -7   68.56    2.49
  -2   4   7   60.98    5.21
  -2   4   7   63.13    1.91
   2  -4  -6   11.83    1.38
  -2   4   6    8.61    2.72
  -2   4   6   10.91    1.19
   2  -4  -5  377.35   10.37
  -2   4   5  337.88   15.47
  -2   4   5  357.63   10.72
  -2   4   4   27.41    3.94
  -2   4   4   25.15    1.00
  -2   4   3   48.92    3.18
  -2   4   3   54.71    2.11
  -2   4   2   48.85    3.98
  -2   4   2   52.48    2.18
  -2   4   1  424.05   16.04
  -2   4   1  392.39   14.05
  -2   4   1  374.67   11.71
  -2   4   0    2.60    1.00
  -2   4   0    2.03    1.00
   2  -4   1   52.03    2.45
  -2   4  -1   52.45    1.72
  -2   4  -1   57.65    2.34
   2  -4   2 1181.31   52.45
   2  -4   2 1143.64   59.30
  -2   4  -2 1177.41   52.94
  -2   4  -2 1156.81   58.95
   2  -4   3   70.75    2.03
   2  -4   3   71.05    3.37
  -2   4  -3   71.24    4.71
   2  -4   4   10.68    0.96
   2  -4   4   14.09    3.02
  -2   4  -4   15.04    1.91
   2  -4   5  100.91    4.79
  -2   4  -5   92.83    4.90
   2  -4   6  144.44    6.81
  -2   4  -6  162.32    9.15
   2  -4   7    8.54    2.45
  -2   4  -7   13.21    2.53
   2  -4   8  141.15    9.84
  -2   4  -8  142.49    7.35
   2  -4   9   -0.46    2.56
  -2   4  -9   -7.39    3.83
   2  -4  10   48.04    4.52
  -2   4 -10   55.55    4.75
   2  -4  11   10.57    3.25
  -2   4 -11   10.49    5.09
   2  -4  12    6.81    3.52
  -2   4 -12   12.56    3.64
   2  -4  13    8.12    3.75
  -2   4 -13   10.87    5.82
   2  -4  14   26.76    7.81
  -2   4 -14   30.55    5.17
   2  -4  15   -0.77    3.83
  -2   4 -15   -0.80    3.90
   2  -4  16   26.15    5.86
  -2   4 -16   31.39    5.82
   2  -4  17    1.03    3.45
   2  -4  17    8.31    7.04
  -2   4 -17   -3.10    4.67
   2  -4  18    7.12    6.74
   2  -4  18    6.81    5.51
  -2   4 -18   -2.64    7.85
  -2   3  16   25.73    7.89
  -2   3  15   32.00   11.56
   2  -3 -14    0.57    2.37
  -2   3  14   -1.68    5.01
  -2   3  14    1.34    2.64
   2  -3 -13    8.04    2.60
  -2   3  13    0.65    4.98
  -2   3  13    1.38    1.68
   2  -3 -12   32.46    2.22
  -2   3  12   35.03    5.97
  -2   3  12   28.71    3.25
   2  -3 -11    2.41    1.34
  -2   3  11    0.31    3.98
  -2   3  11    3.64    1.99
   2  -3 -10   22.13    2.26
  -2   3  10   25.46    6.89
  -2   3  10   24.42    2.26
   2  -3  -9   68.45    2.99
  -2   3   9   60.83    8.19
  -2   3   9   72.16    3.22
   2  -3  -8   69.60    2.45
  -2   3   8   56.54    6.93
  -2   3   8   62.44    2.34
   2  -3  -7  133.15    3.45
  -2   3   7  114.85    9.00
  -2   3   7  129.70    3.48
  -2   3   6   86.52    6.89
  -2   3   6   94.86    2.22
  -2   3   5   72.51    4.25
  -2   3   5   78.94    1.68
  -2   3   4  251.05    9.57
  -2   3   4  243.44    5.01
  -2   3   3    7.39    2.45
  -2   3   3    9.80    0.61
  -2   3   2   14.01    2.22
  -2   3   2    9.49    0.88
  -2   3   2   10.26    0.84
   2  -3  -1    5.55    1.88
  -2   3   1    7.58    1.23
  -2   3   1    7.01    0.77
   2  -3   0 3235.38  259.40
   2  -3   0 3178.38  254.39
  -2   3   0 3128.57  253.24
  -2   3   0 3080.61  257.37
   2  -3   1 1564.21   79.40
   2  -3   1 1472.75   84.03
  -2   3  -1 1580.59   80.43
  -2   3  -1 1528.07   81.85
   2  -3   2  441.20   13.13
   2  -3   2  429.26   15.20
  -2   3  -2  439.82   15.04
   2  -3   3  679.47   28.37
  -2   3  -3  703.28   30.97
   2  -3   4    2.45    1.53
  -2   3  -4   -1.68    1.57
   2  -3   5    6.28    1.95
  -2   3  -5    6.55    1.76
   2  -3   6  697.31   32.43
  -2   3  -6  688.31   31.51
   2  -3   7   20.02    2.72
  -2   3  -7   20.86    2.60
   2  -3   8   -0.42    2.11
  -2   3  -8   -4.67    3.33
   2  -3   9   85.64    5.59
  -2   3  -9   96.62    5.70
   2  -3  10   25.04    3.60
  -2   3 -10   33.80    5.28
   2  -3  11   26.11    5.59
  -2   3 -11   23.96    3.98
   2  -3  12    5.36    3.22
  -2   3 -12   14.01    5.13
   2  -3  13    5.17    3.52
  -2   3 -13   11.56    3.48
   2  -3  14   -0.27    5.86
  -2   3 -14   15.04    5.67
   2  -3  15    4.33    4.02
  -2   3 -15    1.30    3.98
   2  -3  16    2.37    4.82
  -2   3 -16   19.10    7.04
   2  -3  17    0.00    7.16
  -2   3 -17   -6.97    4.48
   2  -3  18   -2.11    4.17
   2  -3  18    3.87    4.90
  -2   3 -18   12.10    7.08
  -2   2  17    2.68    5.93
  -2   2  16   11.45    6.13
   2  -2 -15    4.86    2.87
  -2   2  15   10.26    5.13
   2  -2 -14    1.26    1.61
  -2   2  14   -4.21    7.01
   2  -2 -13    1.95    2.37
  -2   2  13   -0.92    4.44
  -2   2  13    3.29    1.84
   2  -2 -12   17.42    2.72
  -2   2  12   17.46    4.71
  -2   2  12   13.55    2.95
   2  -2 -11   49.12    3.33
  -2   2  11   50.84    5.70
  -2   2  11   43.14    2.45
   2  -2 -10   19.95    2.26
  -2   2  10   15.96    4.10
  -2   2  10   24.96    2.30
   2  -2  -9   23.31    1.88
  -2   2   9   21.44    3.64
  -2   2   9   22.74    1.99
   2  -2  -8  354.72   10.68
  -2   2   8  342.43   16.46
  -2   2   8  344.92    9.92
   2  -2  -7    3.75    0.96
  -2   2   7    3.37    2.22
  -2   2   7    5.82    0.96
   2  -2  -6  243.02    5.36
  -2   2   6  239.57   10.03
  -2   2   6  245.24    5.51
   2  -2  -5   42.15    0.92
  -2   2   5   42.53    2.76
  -2   2   5   40.69    0.80
  -2   2   4  127.79    4.86
   2  -2  -3   41.61    2.07
  -2   2   3   37.40    2.11
   2  -2  -2   15.31    2.14
  -2   2   2   11.06    1.34
  -2   2   2   11.37    0.54
   2  -2  -1  738.23   28.60
   2  -2  -1  747.96   23.66
  -2   2   1  756.07   29.06
  -2   2   1  786.05   25.34
   2  -2   0  261.74    8.61
   2  -2   0  264.49    7.50
  -2   2   0  252.82    7.24
  -2   2   0  253.62    6.28
   2  -2   1   51.99    1.91
   2  -2   1   59.61    2.11
  -2   2  -1   55.89    2.07
   2  -2   2   51.49    2.26
  -2   2  -2   47.85    2.18
   2  -2   3  189.76    6.16
  -2   2  -3  199.41    7.85
   2  -2   4 1266.60   66.88
  -2   2  -4 1298.26   68.03
   2  -2   5  118.41    4.82
  -2   2  -5  122.04    4.71
   2  -2   6  157.22    8.27
  -2   2  -6  173.23    8.77
   2  -2   7 1024.20   57.84
  -2   2  -7 1200.26   65.42
   2  -2   8   36.52    3.10
  -2   2  -8   41.42    4.79
   2  -2   9   14.62    4.02
  -2   2  -9   17.95    2.72
   2  -2  10   51.34    4.21
  -2   2 -10   60.03    4.33
   2  -2  11    0.57    2.64
  -2   2 -11    7.16    4.29
   2  -2  12    1.72    4.52
  -2   2 -12    2.87    2.99
   2  -2  13    3.71    3.33
  -2   2 -13    7.47    5.21
   2  -2  14   43.34    8.35
  -2   2 -14   46.13    5.40
   2  -2  15    7.01    4.33
  -2   2 -15   16.27    6.20
   2  -2  16   27.37    7.89
  -2   2 -16   18.68    5.13
   2  -2  17    6.20    5.21
  -2   2 -17   17.07    7.04
  -2   1  17   -2.30    8.38
   2  -1 -16   14.89    3.98
  -2   1  16   26.49    5.97
   2  -1 -15    7.20    3.29
  -2   1  15   14.05    4.90
   2  -1 -14    3.48    2.03
  -2   1  14    8.73    3.98
   2  -1 -13   55.85    3.18
  -2   1  13   51.11    6.28
   2  -1 -12  421.87   19.29
  -2   1  12  365.10   29.21
   2  -1 -11  249.98   10.57
  -2   1  11  228.66   17.99
   2  -1 -10   15.39    1.57
  -2   1  10   12.90    4.90
   2  -1  -9  193.90    6.93
  -2   1   9  176.71   11.71
   2  -1  -8   14.20    1.68
  -2   1   8   12.67    3.64
   2  -1  -7   18.15    1.45
  -2   1   7   10.95    3.22
   2  -1  -6   22.28    0.96
  -2   1   6   19.95    2.03
   2  -1  -5    3.68    0.54
  -2   1   5    2.37    2.11
   2  -1  -4   42.00    1.11
   2  -1  -4   42.84    1.19
  -2   1   4   36.87    2.03
   2  -1  -3    9.72    1.34
   2  -1  -3   11.87    0.61
  -2   1   3   11.41    2.18
   2  -1  -2  951.39   43.37
   2  -1  -2  922.52   32.46
  -2   1   2  947.18   42.88
  -2   1   2  989.14   33.92
   2  -1  -1  185.21    6.78
   2  -1  -1  178.13    3.83
  -2   1   1  178.13    5.21
  -2   1   1  180.92    3.75
   2  -1   0    4.33    1.19
   2  -1   0    1.11    0.84
  -2   1   0    3.64    0.88
   2  -1   1 2009.62  119.48
  -2   1  -1 2028.50  123.23
   2  -1   2  180.04    5.36
  -2   1  -2  190.53    5.67
   2  -1   3 1510.77   78.59
  -2   1  -3 1368.63   72.85
   2  -1   4  258.75    8.61
  -2   1  -4  281.11    9.23
   2  -1   5  682.80   31.35
  -2   1  -5  674.95   28.71
   2  -1   6  513.44   21.40
  -2   1  -6  511.64   21.25
   2  -1   7  207.76    8.23
  -2   1  -7  263.99   12.29
   2  -1   8   75.99    4.17
  -2   1  -8   84.22    5.93
   2  -1   9   -1.23    2.18
  -2   1  -9    3.18    2.14
   2  -1  10   10.95    3.75
  -2   1 -10   -0.84    2.41
   2  -1  11   -2.72    2.56
  -2   1 -11    4.13    3.94
   2  -1  12   51.49    6.66
  -2   1 -12   39.93    4.63
   2  -1  13   35.87    4.67
  -2   1 -13   39.09    4.71
   2  -1  14    3.41    5.13
  -2   1 -14    0.19    5.28
   2  -1  15   -1.61    3.79
  -2   1 -15    0.50    3.52
   2  -1  16    6.16    7.04
  -2   1 -16   16.50    6.66
   2  -1  17   12.29    5.09
  -2   1 -17   11.22    4.48
  -2   0  18    1.68    5.28
   2   0 -17    1.07    3.94
  -2   0  17    6.74    4.98
   2   0 -16   14.70    4.29
  -2   0  16   15.47    5.17
   2   0 -15    3.33    2.30
  -2   0  15   11.14    6.35
   2   0 -14   21.94    2.87
  -2   0  14   26.26    7.04
   2   0 -13    2.72    1.88
  -2   0  13    1.99    3.22
   2   0 -12    6.58    2.83
  -2   0  12    6.35    3.18
   2   0 -11    8.31    2.60
  -2   0  11    3.71    2.79
   2   0 -10   31.54    3.14
  -2   0  10   25.69    3.10
   2   0  -9    7.66    1.99
  -2   0   9    4.33    2.03
   2   0  -8    8.80    1.34
  -2   0   8    8.08    2.79
   2   0  -7   19.52    1.99
  -2   0   7   18.45    1.95
   2   0  -6   69.52    3.14
  -2   0   6   65.54    4.02
   2   0  -5   30.74    2.60
   2   0  -5   35.41    1.88
  -2   0   5   29.02    1.91
   2   0  -4  298.83    9.53
   2   0  -4  339.95   10.37
  -2   0   4  318.74   11.45
   2   0  -3  449.05   17.07
   2   0  -3  433.93   13.48
  -2   0   3  448.59   16.54
  -2   0   3  485.99   14.05
   2   0  -2 8732.82 1426.36
   2   0  -2 9458.84 1532.09
  -2   0   2 9455.58 1535.04
  -2   0   2 9538.85 1507.36
   2   0  -1    2.72    1.26
  -2   0   1    3.94    0.96
   2   0   0  172.73    4.98
  -2   0   0  183.26    4.94
   2   0   1 5892.70  710.56
  -2   0  -1 6238.81  745.24
   2   0   2 1342.10   67.80
  -2   0  -2 1326.75   66.50
   2   0   3  163.31    5.40
  -2   0  -3  189.54    5.74
   2   0   4   67.64    2.95
  -2   0  -4   67.53    4.10
   2   0   5  207.72    7.31
  -2   0  -5  223.72    7.96
   2   0   6  490.97   20.98
  -2   0  -6  575.88   23.77
   2   0   7  106.42    4.82
  -2   0  -7  117.64    5.32
   2   0   8    1.49    2.99
  -2   0  -8    3.22    2.11
   2   0   9  114.12    6.28
  -2   0  -9  131.27    6.70
   2   0  10   -4.10    2.34
  -2   0 -10    0.73    2.56
   2   0  11    4.59    4.13
  -2   0 -11    2.07    4.21
   2   0  12  126.64    8.69
  -2   0 -12  154.12   11.41
   2   0  13   25.15    4.33
  -2   0 -13   29.90    4.33
   2   0  14    5.82    5.21
  -2   0 -14   -0.54    5.13
   2   0  15   -0.77    3.64
  -2   0 -15    7.54    5.44
   2   0  16    1.26    4.33
  -2   0 -16    6.01    3.83
   2   0  17   10.37    7.35
  -2   0 -17    7.12    6.66
   2   1 -18    6.81    3.25
  -2  -1  18    6.93    5.17
   2   1 -17    2.68    4.59
  -2  -1  17    1.76    6.55
   2   1 -16   15.70    5.01
  -2  -1  16   19.98    7.08
   2   1 -15    1.00    4.10
  -2  -1  15   12.25    3.64
   2   1 -14    4.71    3.60
  -2  -1  14    2.72    3.18
   2   1 -13    4.10    2.26
  -2  -1  13    3.25    2.87
   2   1 -12   19.49    2.56
  -2  -1  12   18.22    3.06
   2   1 -11    1.03    1.80
  -2  -1  11    2.03    2.11
   2   1 -10  107.46    6.43
  -2  -1  10   93.60    4.86
   2   1  -9   41.38    3.68
  -2  -1   9   37.55    4.02
   2   1  -8   10.11    1.68
  -2  -1   8    7.77    1.68
   2   1  -7    2.91    2.03
  -2  -1   7    3.52    2.18
   2   1  -6  373.52   13.25
   2   1  -6  394.34   13.78
  -2  -1   6  357.40   15.16
   2   1  -5 1140.43   52.94
   2   1  -5  999.36   57.12
  -2  -1   5 1107.31   52.79
   2   1  -4    1.30    1.53
   2   1  -4    2.56    1.26
  -2  -1   4    2.60    1.03
   2   1  -3  649.19   24.08
   2   1  -3  567.95   23.73
  -2  -1   3  616.50   23.43
   2   1  -2  399.24   11.79
   2   1  -2  401.08   13.67
  -2  -1   2  405.48   14.82
   2   1  -1  414.67   14.16
  -2  -1   1  434.46   14.09
   2   1   0  868.66   36.21
  -2  -1   0  813.00   33.31
   2   1   1   40.96    2.26
  -2  -1  -1   41.92    3.06
   2   1   2    7.69    1.45
  -2  -1  -2    2.41    1.38
   2   1   3   29.52    2.03
  -2  -1  -3   33.50    2.18
   2   1   4   75.34    4.86
  -2  -1  -4   92.83    5.17
   2   1   5   -1.26    1.57
  -2  -1  -5    0.69    1.53
   2   1   6    1.11    1.72
  -2  -1  -6    0.46    2.60
   2   1   7   45.63    3.06
  -2  -1  -7   50.95    4.71
   2   1   8    3.60    2.14
  -2  -1  -8    8.12    2.26
   2   1   9   52.79    3.90
  -2  -1  -9   48.01    3.90
   2   1  10   40.69    5.59
  -2  -1 -10   42.61    5.97
   2   1  11   33.92    6.35
  -2  -1 -11   47.20    6.32
   2   1  12   12.37    3.25
  -2  -1 -12    8.23    5.09
   2   1  13    7.81    3.75
  -2  -1 -13   16.12    3.60
   2   1  14    2.07    5.36
  -2  -1 -14    0.77    3.29
   2   1  15    5.01    5.63
  -2  -1 -15   -3.45    5.21
   2   1  16    0.31    4.13
  -2  -1 -16    9.53    6.13
   2   2 -18    8.15    5.47
  -2  -2  18    0.65    7.20
   2   2 -17    6.74    5.09
  -2  -2  17   -0.08    6.05
   2   2 -16    7.69    4.98
  -2  -2  16    6.89    5.67
   2   2 -15    1.03    2.79
  -2  -2  15    1.03    3.02
   2   2 -14    4.90    2.76
  -2  -2  14    1.84    2.76
   2   2 -13    0.54    2.45
  -2  -2  13    2.45    2.34
   2   2 -12   53.71    4.33
  -2  -2  12   46.44    5.44
   2   2 -11   42.30    3.60
  -2  -2  11   39.01    4.48
   2   2 -10   13.55    2.41
  -2  -2  10   11.56    2.11
   2   2  -9  294.85   15.31
  -2  -2   9  273.64   13.02
   2   2  -8    2.11    2.53
  -2  -2   8   -0.23    1.23
   2   2  -7  179.54    7.27
   2   2  -7  165.95    6.78
  -2  -2   7  188.35    6.16
   2   2  -6  512.02   19.52
   2   2  -6  451.08   21.13
  -2  -2   6  467.12   19.52
   2   2  -5   30.47    1.53
   2   2  -5   26.45    2.14
  -2  -2   5   36.06    2.22
   2   2  -4   11.10    1.11
   2   2  -4   15.66    1.91
   2   2  -3   65.39    2.68
   2   2  -3   63.78    4.29
  -2  -2   3   63.85    3.06
   2   2  -2   21.48    1.99
  -2  -2   2   18.41    1.99
   2   2  -1   32.39    3.33
  -2  -2   1   28.90    3.06
   2   2   0  560.76   22.70
  -2  -2   0  584.15   22.78
   2   2   1  243.63   10.87
  -2  -2  -1  265.53    9.49
   2   2   2    7.62    1.72
  -2  -2  -2    3.45    1.65
   2   2   3  832.52   43.07
  -2  -2  -3  852.97   40.66
   2   2   4    1.19    1.80
  -2  -2  -4    6.55    1.72
   2   2   5  104.74    4.90
  -2  -2  -5  109.56    6.32
   2   2   6   78.25    3.83
  -2  -2  -6   66.23    3.79
   2   2   7   64.77    5.70
  -2  -2  -7   63.24    3.75
   2   2   8    1.68    3.45
  -2  -2  -8   -6.09    3.56
   2   2   9    7.81    3.75
  -2  -2  -9    6.35    4.13
   2   2  10   34.26    5.78
  -2  -2 -10   46.67    6.16
   2   2  11    0.88    2.79
  -2  -2 -11    5.78    4.63
   2   2  12    7.50    3.41
  -2  -2 -12   13.93    5.44
   2   2  13   -1.07    3.14
  -2  -2 -13    2.30    4.71
   2   2  14   -0.92    3.64
  -2  -2 -14    2.64    3.37
   2   2  15    3.71    6.09
  -2  -2 -15    1.80    3.60
   2   2  16   13.05    7.12
  -2  -2 -16    6.20    6.28
   2   3 -18    3.02    3.79
  -2  -3  18   -1.53    3.87
   2   3 -17   -4.44    3.48
  -2  -3  17    9.03    5.13
   2   3 -16    3.83    3.60
  -2  -3  16    6.01    5.05
   2   3 -15    2.87    3.14
  -2  -3  15    1.57    4.25
   2   3 -14    5.47    4.82
  -2  -3  14   -0.04    3.90
   2   3 -13   17.92    5.32
  -2  -3  13   14.36    2.72
   2   3 -12   17.88    4.86
  -2  -3  12   10.11    2.34
   2   3 -11    5.17    3.90
  -2  -3  11    2.07    2.72
   2   3 -10   33.46    4.90
  -2  -3  10   22.51    2.26
   2   3  -9   -0.23    3.37
  -2  -3   9   -1.11    1.42
   2   3  -8    2.34    3.02
   2   3  -8   -3.48    1.91
   2   3  -7    8.69    1.80
   2   3  -7   16.04    2.34
   2   3  -7   10.60    3.06
  -2  -3   7    9.23    1.80
   2   3  -6   66.99    2.95
   2   3  -6   59.26    3.45
   2   3  -5  220.31    7.01
   2   3  -5  194.17    9.00
   2   3  -4   42.11    1.61
   2   3  -4   36.64    2.95
   2   3  -3   31.93    2.79
  -2  -3   3   35.49    2.87
   2   3  -2  207.99    8.65
  -2  -3   2  205.65    8.12
   2   3  -1  877.81   45.17
  -2  -3   1  933.51   50.69
   2   3   0  242.98   11.79
  -2  -3   0  248.53   11.91
   2   3   1  320.73   12.90
  -2  -3  -1  356.52   16.54
   2   3   2   87.59    4.36
  -2  -3  -2  105.05    6.47
   2   3   3   34.84    4.21
  -2  -3  -3   31.93    2.95
   2   3   4  311.96   13.25
  -2  -3  -4  348.37   14.28
   2   3   5    4.33    2.03
  -2  -3  -5    2.34    2.99
   2   3   6   34.22    3.29
  -2  -3  -6   30.17    2.99
   2   3   7    3.25    2.26
  -2  -3  -7    3.22    2.22
   2   3   8    2.72    3.60
  -2  -3  -8   -0.57    3.56
   2   3   9    4.33    4.33
  -2  -3  -9    4.75    4.13
   2   3  10   48.47    7.27
  -2  -3 -10   61.52    4.86
   2   3  11   16.65    5.47
  -2  -3 -11   15.16    3.56
   2   3  12   22.43    4.36
  -2  -3 -12   40.50    6.74
   2   3  13    3.52    3.64
  -2  -3 -13    4.63    5.55
   2   3  14   15.04    4.56
  -2  -3 -14   20.14    6.35
   2   3  15    7.43    4.40
  -2  -3 -15    5.32    3.83
   2   4 -17    3.41    4.33
   2   4 -17    6.09    4.59
  -2  -4  17    5.59    3.41
   2   4 -16    6.78    3.98
   2   4 -16   -2.26    3.90
  -2  -4  16    4.17    2.83
   2   4 -15    8.27    3.94
  -2  -4  15    2.30    4.02
   2   4 -14   12.06    3.79
  -2  -4  14    3.87    3.98
   2   4 -13    7.85    5.01
  -2  -4  13    2.07    2.11
   2   4 -12   34.03    6.35
   2   4 -12   22.51    4.02
  -2  -4  12   31.43    3.94
   2   4 -11   17.65    5.44
   2   4 -11    9.95    3.18
  -2  -4  11   12.10    1.88
   2   4 -10    7.89    4.17
   2   4 -10   -0.27    2.37
  -2  -4  10   -0.23    2.03
   2   4  -9   14.24    3.29
   2   4  -9   17.07    4.25
   2   4  -8   99.30    6.13
   2   4  -8   82.27    5.01
   2   4  -7    2.34    0.92
   2   4  -7    3.37    2.56
   2   4  -7    2.34    2.11
   2   4  -6  108.45    2.91
   2   4  -6  100.61    5.90
   2   4  -5   65.69    2.64
   2   4  -5   48.24    6.01
   2   4  -4   30.82    1.38
   2   4  -4   32.58    3.06
   2   4  -3  100.76    5.40
   2   4  -2   99.76    5.63
  -2  -4   2  107.53    7.20
   2   4  -1  183.30    8.69
  -2  -4   1  197.73   11.68
   2   4   0   13.97    2.41
  -2  -4   0   10.11    3.87
   2   4   1  178.47   10.83
  -2  -4  -1  190.15    8.38
   2   4   2    5.21    3.06
  -2  -4  -2   -0.19    2.03
   2   4   3    5.17    2.34
  -2  -4  -3    7.54    2.34
   2   4   4   24.08    3.10
  -2  -4  -4   30.82    3.18
   2   4   5  291.29   14.39
  -2  -4  -5  321.38   14.82
   2   4   6    9.03    2.68
  -2  -4  -6    8.08    2.79
   2   4   7   14.16    4.63
   2   4   8  202.28   13.97
  -2  -4  -8  196.12   10.22
   2   4   9    1.88    4.52
  -2  -4  -9    5.51    2.91
   2   4  10    1.88    4.40
  -2  -4 -10   -0.73    2.79
   2   4  11   17.88    5.63
  -2  -4 -11    8.58    3.64
   2   4  12    9.11    5.21
  -2  -4 -12   -1.30    3.29
   2   4  13    6.39    5.86
  -2  -4 -13    4.29    3.68
   2   4  14    5.01    7.31
  -2  -4 -14   15.81    4.44
   2   5 -17   10.99    5.01
   2   5 -17    2.64    7.85
   2   5 -16   26.72    6.05
   2   5 -16   18.15    5.59
   2   5 -15    8.84    4.44
   2   5 -15    3.48    4.10
  -2  -5  15    3.94    3.68
   2   5 -14    8.88    6.43
   2   5 -14    9.69    3.98
  -2  -5  14    4.06    3.25
   2   5 -13   29.32    7.39
   2   5 -13   23.05    4.59
  -2  -5  13   19.98    2.41
   2   5 -12    6.05    3.75
   2   5 -12    1.84    5.05
   2   5 -11   46.09    5.44
   2   5 -11   37.86    6.70
   2   5 -10   37.52    4.86
   2   5 -10   28.90    3.90
   2   5  -9    3.94    3.33
   2   5  -9    1.91    2.60
   2   5  -8   68.18    5.74
   2   5  -8   49.38    6.58
   2   5  -7    5.74    1.26
   2   5  -7    6.35    2.87
   2   5  -6   20.33    1.68
   2   5  -6   15.43    4.94
   2   5  -5   10.64    1.49
   2   5  -5    9.76    2.76
   2   5  -4   17.72    3.18
   2   5  -3   14.82    4.59
   2   5  -2  257.83   16.69
  -2  -5   2  294.77   14.13
   2   5  -1   42.68    4.21
  -2  -5   1   47.58    3.94
   2   5   0   82.04    5.28
  -2  -5   0   80.97    7.24
   2   5   1    2.30    2.37
  -2  -5  -1   -0.57    2.45
   2   5   2   12.86    4.17
  -2  -5  -2    7.81    2.64
   2   5   3   10.80    4.13
  -2  -5  -3    7.62    4.17
   2   5   4    5.51    4.13
  -2  -5  -4    6.89    2.79
   2   5   5   32.69    5.78
  -2  -5  -5   30.51    5.78
   2   5   6  126.52    8.00
  -2  -5  -6  167.37   11.75
   2   5   7   31.35    4.29
  -2  -5  -7   32.20    4.25
   2   5   8   42.11    4.79
  -2  -5  -8   48.27    5.05
   2   5   9   32.27    4.67
  -2  -5  -9   37.63    6.93
   2   5  10    7.20    3.79
  -2  -5 -10   14.51    5.78
   2   5  11    5.74    3.75
  -2  -5 -11   10.22    5.78
   2   5  12    3.75    3.90
  -2  -5 -12    6.43    6.01
   2   5  13    1.76    4.02
  -2  -5 -13    5.05    6.20
   2   6 -17    5.90    5.05
   2   6 -16   13.36    8.61
   2   6 -16    6.16    4.90
   2   6 -15   33.46    8.84
   2   6 -15   10.26    5.32
   2   6 -14    7.35    4.67
   2   6 -14   11.71    4.33
   2   6 -13   10.41    4.71
   2   6 -13    4.21    3.98
   2   6 -12   60.98    7.16
   2   6 -12   44.22    5.93
   2   6 -11  102.63   11.10
   2   6 -11   51.57    6.09
   2   6 -10   30.93    5.44
   2   6 -10   20.02    6.20
   2   6  -9   91.23    7.73
   2   6  -9   64.89    6.43
   2   6  -8   79.93    7.08
   2   6  -8   55.97    5.97
   2   6  -7   13.74    1.19
   2   6  -7   13.63    5.05
   2   6  -6    5.55    1.34
   2   6  -6    6.43    3.02
   2   6  -5   17.76    1.76
   2   6  -5   17.80    5.21
   2   6  -4   20.37    3.68
   2   6  -3    1.61    2.99
   2   6  -2    1.65    3.02
   2   6  -1   33.88    6.24
  -2  -6   1   40.85    4.52
   2   6   0   18.30    5.17
  -2  -6   0   16.69    5.32
   2   6   1    5.63    4.79
  -2  -6  -1    7.89    3.10
   2   6   2   15.01    3.75
  -2  -6  -2   20.67    3.98
   2   6   3    0.08    2.91
  -2  -6  -3    7.08    3.22
   2   6   4   14.74    3.87
  -2  -6  -4   20.10    5.59
   2   6   5   55.70    7.89
  -2  -6  -5   62.44    5.70
   2   6   6    8.50    5.32
  -2  -6  -6    6.93    5.36
   2   6   7    5.90    5.51
  -2  -6  -7   14.62    5.78
   2   6   8   19.37    6.97
  -2  -6  -8   25.23    4.71
   2   6   9    7.62    5.28
  -2  -6  -9    0.84    3.79
   2   6  10   14.59    6.43
  -2  -6 -10    7.24    4.29
   2   6  11   -2.07    5.70
  -2  -6 -11    0.46    3.98
   2   6  12    1.76    6.78
  -2  -6 -12    8.65    4.67
   2   7 -16    3.64    5.70
   2   7 -16    1.34    7.73
   2   7 -15    4.29    5.51
   2   7 -15    4.90    7.43
   2   7 -14   15.31    8.88
   2   7 -14    6.97    7.54
   2   7 -13   -2.64    5.17
   2   7 -13    0.08    6.78
   2   7 -12    0.00    4.86
   2   7 -12   -0.57    4.02
   2   7 -11    6.47    5.09
   2   7 -11    6.97    4.33
   2   7 -10   24.04    7.81
   2   7 -10    1.19    4.10
   2   7  -9    5.97    4.52
   2   7  -9   -1.49    5.90
   2   7  -8  184.60   12.52
   2   7  -8  107.34    9.42
   2   7  -7   44.29    1.72
   2   7  -7   60.45    5.59
   2   7  -6   14.20    1.61
   2   7  -6    9.69    4.06
   2   7  -5   96.82    3.18
   2   7  -5  109.03    7.66
   2   7  -4    9.88    3.71
   2   7  -3    1.26    5.13
   2   7  -2    1.49    3.41
   2   7  -1   28.83    4.56
   2   7   0   80.78    7.01
  -2  -7   0   90.27    7.66
   2   7   1    7.43    5.70
  -2  -7  -1    9.34    5.90
   2   7   2  154.28   14.82
  -2  -7  -2  166.72   11.22
   2   7   3   44.18    5.74
  -2  -7  -3   60.49    6.16
   2   7   4   11.91    4.10
  -2  -7  -4    2.26    6.47
   2   7   5   -2.18    3.56
  -2  -7  -5    6.62    3.90
   2   7   6   10.87    4.02
  -2  -7  -6   11.18    4.56
   2   7   7    4.67    3.79
  -2  -7  -7   14.89    7.01
   2   7   8    5.01    4.21
  -2  -7  -8    6.13    7.24
   2   7   9    3.94    4.10
  -2  -7  -9    9.23    6.81
   2   7  10    8.50    4.67
  -2  -7 -10   13.17    7.69
   2   8 -15   -5.90    5.93
   2   8 -15    9.95    5.70
   2   8 -14   13.48    6.43
   2   8 -14    1.45    5.82
   2   8 -13   18.76   10.37
   2   8 -13   12.67    5.93
   2   8 -12   -2.30    5.51
   2   8 -12    2.45    4.82
   2   8 -11   14.13    6.43
   2   8 -11    9.61    7.31
   2   8 -10    6.55    8.88
   2   8 -10   11.91    4.71
   2   8  -9   31.58    6.89
   2   8  -9   24.65    5.44
   2   8  -8   11.48    5.55
   2   8  -8   10.18    6.51
   2   8  -7   13.93    4.56
   2   8  -6   10.87    1.61
   2   8  -6   14.85    4.33
   2   8  -5    7.43    4.17
   2   8  -4   47.47    6.13
   2   8  -3   65.81    7.24
   2   8  -2   35.99    8.19
   2   8  -1   -2.99    3.75
   2   8   0   14.93    4.48
   2   8   1   22.40    5.01
   2   8   2    0.57    6.16
  -2  -8  -2    8.80    4.29
   2   8   3   12.37    6.81
  -2  -8  -3   19.60    5.09
   2   8   4   24.50    7.73
  -2  -8  -4   16.65    7.85
   2   8   5   -1.03    3.83
  -2  -8  -5    0.27    4.17
   2   8   6   14.16    5.09
  -2  -8  -6   22.05    5.44
   2   8   7   -2.53    4.10
  -2  -8  -7    6.09    4.48
   2   8   8   -1.19    4.36
  -2  -8  -8    4.75    4.71
   2   9 -13    8.42    7.12
   2   9 -13    8.12    5.70
   2   9 -12    3.71    6.97
   2   9 -12    7.96    5.24
   2   9 -11   -5.28    6.55
   2   9 -11   -1.99    4.82
   2   9 -10   22.78   11.06
   2   9 -10   14.82    8.61
   2   9  -9    5.01    5.82
   2   9  -9    5.90    4.82
   2   9  -8   17.30    9.19
   2   9  -8    2.34    4.82
   2   9  -7    8.31    6.35
   2   9  -7   14.32    7.58
   2   9  -6    9.19    4.86
   2   9  -5   10.53    4.82
   2   9  -4   19.87    5.67
   2   9  -3   86.52   12.94
   2   9  -2   43.53    6.51
   2   9  -1   18.03    5.01
   2   9   0    0.69    6.32
   2   9   1    4.75    4.44
   2   9   2    7.35    4.48
   2   9   3   12.79    5.32
   2   9   4  -12.37    7.81
   2   9   5    6.85    6.97
  -2  -9  -5    0.65    5.05
   2   9   6   13.32    5.01
  -2  -9  -6    0.54    5.74
   2  10 -11   17.84    7.81
   2  10 -11    5.82    6.16
   2  10 -10    0.34    7.01
   2  10 -10   -6.24    5.82
   2  10  -9    1.68    6.97
   2  10  -9   10.11    5.67
   2  10  -8   16.27   10.72
   2  10  -8    5.24    8.84
   2  10  -7    5.97    6.97
   2  10  -7   11.71    5.55
   2  10  -6   43.60    9.38
   2  10  -6   38.86   10.99
   2  10  -5   50.80    8.04
   2  10  -4    1.88    7.69
   2  10  -3   -0.08    4.59
   2  10  -2   17.38    8.31
   2  10  -1    4.59    4.90
   2  10   0   -2.45    4.82
   2  10   1    5.67    7.77
   2  10   2    3.18    4.86
   2  10   3    4.59    5.36
   2  11  -6    8.92    7.20
   2  11  -6    1.30    6.16
   2  11  -5   10.49    9.57
   2  11  -4   -1.00    5.28
   2  11  -3    7.69    8.73
   2  11  -2    6.01    5.67
  -3  13  -2   17.46    6.70
  -3  13  -2   18.26    5.63
  -3  13  -3    2.41    6.32
  -3  13  -3   11.64    5.05
  -3  13  -4    6.32    9.26
  -3  13  -4   -4.59    7.08
  -3  13  -5   19.14    7.08
  -3  13  -5    1.03    5.36
  -3  13  -6   22.82    8.04
  -3  13  -6    2.45    8.96
  -3  12   3    4.86    5.17
  -3  12   3   16.12    5.01
  -3  12   3   10.49    6.43
  -3  12   2    1.34    4.29
  -3  12   2    7.62    4.67
  -3  12   2    8.92    5.82
  -3  12   1    4.94    6.39
  -3  12   1    0.27    4.67
  -3  12   1    9.76    5.86
  -3  12   0   29.59    7.66
  -3  12   0   35.30    9.34
  -3  12   0   27.91    8.35
  -3  12  -1    3.71    3.18
  -3  12  -1   -3.18    7.31
  -3  12  -1    4.36    4.02
  -3  12  -2    2.49    4.29
  -3  12  -2   13.02    4.98
  -3  12  -2    3.56    4.25
  -3  12  -3    4.56    5.32
  -3  12  -3    6.97    6.55
  -3  12  -4    1.00    8.08
  -3  12  -4    1.99    4.25
  -3  12  -5   13.40    6.32
  -3  12  -5    5.40    5.09
  -3  12  -6   -8.27    6.05
  -3  12  -6    6.13    4.71
  -3  12  -7    0.46    9.46
  -3  12  -7    0.84    4.59
  -3  12  -8   13.09    7.85
  -3  12  -8   20.33    6.13
  -3  12  -9  -11.79    6.89
  -3  12  -9    2.64    8.46
  -3  12 -10   22.85   11.22
  -3  12 -10   -0.54    9.53
  -3  12 -11    0.92    7.20
  -3  12 -11   -0.23    5.78
  -3  11   6    7.66    5.51
  -3  11   5    4.48    4.79
  -3  11   5    7.31    6.20
  -3  11   5    8.80    4.82
  -3  11   4   15.08    4.75
  -3  11   4   11.29    6.51
  -3  11   4    9.26    3.37
  -3  11   3    4.79    5.93
  -3  11   3    3.48    5.63
  -3  11   3    1.95    3.10
  -3  11   2   16.31    6.20
  -3  11   2    9.53    4.25
  -3  11   2    6.78    3.45
  -3  11   1    5.55    3.83
  -3  11   1   17.07    4.36
  -3  11   1    9.88    3.83
  -3  11   0   -0.23    3.10
  -3  11   0   -0.80    3.90
  -3  11   0    4.90    3.18
  -3  11  -1    4.82    3.98
  -3  11  -1   -1.61    5.93
  -3  11  -1   -3.33    3.18
  -3  11  -2    3.45    2.41
  -3  11  -2    0.69    6.51
  -3  11  -2    2.11    3.45
  -3  11  -3   -0.96    2.83
  -3  11  -3   -1.19    4.17
  -3  11  -3    5.09    5.63
  -3  11  -4    2.72    1.42
  -3  11  -4   -1.30    4.75
  -3  11  -4   -1.61    4.06
  -3  11  -5   10.11    8.42
  -3  11  -5    9.84    4.25
  -3  11  -6   21.97    6.51
  -3  11  -6   12.25    4.86
  -3  11  -7   47.70   10.60
  -3  11  -7   11.94    5.24
  -3  11  -8    0.04    5.86
  -3  11  -8   11.37    4.90
  -3  11  -9    1.84    5.44
  -3  11  -9   -3.56    5.01
  -3  11 -10  -17.30   11.64
  -3  11 -11   27.45    8.42
  -3  11 -12    9.23   11.64
  -3  11 -13    6.97    7.96
  -3  10   8    2.45    5.59
  -3  10   7   11.45    8.61
  -3  10   6    2.99    7.04
  -3  10   6    8.19    2.95
  -3  10   6    0.65    2.07
  -3  10   5    6.81    6.09
  -3  10   5   -0.61    2.91
  -3  10   5    0.23    2.18
  -3  10   4   -3.02    3.75
  -3  10   4    1.00    2.79
  -3  10   4    2.22    3.64
  -3  10   3    5.55    3.64
  -3  10   3    6.85    3.22
  -3  10   3    5.24    4.06
  -3  10   2   15.70    5.97
  -3  10   2   15.66    5.74
  -3  10   2   19.29    3.52
  -3  10   1   22.59    3.75
  -3  10   1   26.19    6.05
  -3  10   1   13.71    3.45
  -3  10   0    0.00    4.48
  -3  10   0    1.80    3.48
  -3  10   0    8.31    2.95
  -3  10  -1    4.94    4.17
  -3  10  -1   15.47    3.98
  -3  10  -1    9.19    3.14
  -3  10  -2   10.22    3.79
  -3  10  -2   12.33    6.43
  -3  10  -2   20.94    3.79
  -3  10  -3    0.34    2.72
  -3  10  -3   -0.84    3.68
  -3  10  -3    4.17    4.52
  -3  10  -4    9.92    4.48
  -3  10  -4    8.77    3.56
  -3  10  -5   34.22    6.28
  -3  10  -5   27.10    4.86
  -3  10  -6   10.99    5.40
  -3  10  -6   12.82    4.33
  -3  10  -7   -7.01    8.08
  -3  10  -8   19.79    5.78
  -3  10  -9   12.56    8.58
  -3  10 -10   16.65    6.62
  -3  10 -11   15.62    6.93
  -3  10 -12   -1.42    6.16
  -3  10 -13  -15.35    7.27
  -3  10 -14   -2.07    6.39
  -3   9  10   -1.45    6.39
  -3   9   9    4.17    6.01
  -3   9   8    6.47    5.59
  -3   9   7   18.91    4.98
  -3   9   7    6.09    3.79
  -3   9   7    2.26    3.37
  -3   9   6    5.47    4.29
  -3   9   6    4.71    3.71
  -3   9   6    1.84    3.22
  -3   9   5    6.24    4.13
  -3   9   5   13.48    4.06
  -3   9   5    8.00    2.03
  -3   9   4    5.70    5.28
  -3   9   4   -1.68    2.45
  -3   9   4    2.37    1.95
  -3   9   3    9.88    5.67
  -3   9   3   18.26    3.06
  -3   9   3   13.55    3.75
  -3   9   2   47.47    4.90
  -3   9   2   62.82    4.67
  -3   9   2   44.64    3.90
  -3   9   1   29.32    5.51
  -3   9   1   37.71    5.67
  -3   9   1   24.27    3.10
  -3   9   0    2.37    3.56
  -3   9   0   -2.14    2.83
  -3   9   0   -1.84    2.22
  -3   9  -1   22.66    4.29
  -3   9  -1   26.64    3.94
  -3   9  -1   18.95    3.48
  -3   9  -2    6.32    2.99
  -3   9  -2   16.27    5.09
  -3   9  -2    5.44    2.72
  -3   9  -3   16.81    2.91
  -3   9  -3   22.28    4.25
  -3   9  -3   18.34    3.56
  -3   9  -4   22.40    6.89
  -3   9  -5   -0.19    3.68
  -3   9  -6   48.12    6.43
  -3   9  -7    2.30    3.98
  -3   9  -8    1.53    4.25
  -3   9  -9    9.00    4.94
  -3   9 -10   17.76    6.09
  -3   9 -11    7.08    8.58
  -3   9 -12   74.54    9.99
  -3   9 -13   77.48   14.74
  -3   9 -14   10.91    6.32
  -3   9 -15   -9.69   10.34
  -3   8  12   20.37    9.00
  -3   8  11    9.42    6.85
  -3   8  10   18.03    6.74
  -3   8   9   20.90    6.39
  -3   8   8   12.21    5.47
  -3   8   8   12.29    3.10
  -3   8   8   11.33    2.72
  -3   8   7    1.45    4.10
  -3   8   7   -1.11    2.64
  -3   8   7    0.23    1.57
  -3   8   6   14.62    4.44
  -3   8   6   20.06    3.41
  -3   8   6   11.41    1.95
  -3   8   5    1.84    3.71
  -3   8   5    8.04    3.33
  -3   8   5   10.22    2.72
  -3   8   4   79.40    6.47
  -3   8   4   83.80    6.28
  -3   8   4   69.41    3.87
  -3   8   3  491.70   33.19
  -3   8   3  534.69   26.22
  -3   8   3  464.13   22.85
  -3   8   2   24.27    3.29
  -3   8   2   16.65    2.79
  -3   8   2   19.68    3.48
  -3   8   1   22.59    4.52
  -3   8   1   26.41    4.56
  -3   8   1   20.79    2.49
  -3   8   0   14.59    3.94
  -3   8   0   24.73    2.99
  -3   8   0   13.67    2.68
  -3   8  -1    1.11    2.79
  -3   8  -1    6.32    3.64
  -3   8  -1   -0.23    1.95
  -3   8  -2   56.08    3.06
  -3   8  -2   60.91    4.71
  -3   8  -2   42.26    3.98
  -3   8  -3    6.93    1.42
  -3   8  -3    5.05    3.02
  -3   8  -4    5.17    3.14
  -3   8  -5   69.64    6.20
  -3   8  -6    3.33    3.29
  -3   8  -7   11.37    4.02
  -3   8  -8   20.48    4.63
  -3   8  -9   64.12    7.31
  -3   8 -10  153.59   16.96
  -3   8 -11   59.91    7.58
  -3   8 -12   10.37    7.54
  -3   8 -13    6.81    5.09
  -3   8 -14   -3.83    7.96
  -3   8 -15   14.89    6.28
  -3   8 -16   24.23    7.08
  -3   7  13    1.49    6.93
  -3   7  12    3.94    6.55
  -3   7  11    5.86    6.24
  -3   7  10    1.19    5.17
  -3   7   9   18.18    7.16
  -3   7   9    1.53    1.65
  -3   7   8  -10.57    6.20
  -3   7   8    1.61    1.72
  -3   7   7   64.96    9.61
  -3   7   7   59.61    2.91
  -3   7   7   57.16    2.76
  -3   7   6   91.92    7.66
  -3   7   6  100.41    4.06
  -3   7   6   86.48    4.71
  -3   7   5    1.45    3.10
  -3   7   5    2.14    2.22
  -3   7   5    0.88    1.19
  -3   7   4   23.54    3.60
  -3   7   4   23.39    3.02
  -3   7   4   19.75    2.45
  -3   7   3    5.28    3.83
  -3   7   3    0.23    1.57
  -3   7   3    2.68    1.99
  -3   7   2  218.51   10.26
  -3   7   2  228.66   10.91
  -3   7   2  190.68    9.19
  -3   7   1    7.62    3.37
  -3   7   1    9.49    2.03
  -3   7   1    7.27    1.80
  -3   7   0   65.00    4.90
  -3   7   0   59.84    5.17
  -3   7   0   53.67    4.44
  -3   7  -1   31.85    2.45
  -3   7  -1   32.46    2.95
  -3   7  -2   60.37    3.94
  -3   7  -2   65.31    4.13
  -3   7  -3   74.88    2.79
  -3   7  -3   84.34    5.13
  -3   7  -4   26.76    3.60
  -3   7  -5   25.61    3.37
  -3   7  -6  116.19    6.97
   3  -7   7    1.30    0.50
  -3   7  -7    1.80    3.10
   3  -7   8  457.09   12.17
  -3   7  -8  626.76   31.05
   3  -7   9   94.52    8.38
  -3   7  -9  115.38    8.61
   3  -7  10  255.04   17.07
  -3   7 -10  291.02   18.30
   3  -7  11   46.32    6.28
  -3   7 -11   45.90    6.05
   3  -7  12   29.21    5.59
  -3   7 -12   25.04    5.47
   3  -7  13   13.48    5.24
  -3   7 -13   10.80    5.17
   3  -7  14    8.77    2.72
   3  -7  14    2.87    5.21
  -3   7 -14   17.19    5.17
  -3   7 -15   10.14    5.51
  -3   7 -16    6.51    8.84
  -3   7 -17   11.94    6.51
  -3   6  14    6.20    7.31
  -3   6  13    4.90    6.62
  -3   6  12    6.70    6.32
  -3   6  11   39.05    7.62
  -3   6  10   30.28    9.76
  -3   6   9   26.34    8.00
  -3   6   9   20.44    1.26
  -3   6   9   20.25    1.23
  -3   6   8  162.62   15.43
  -3   6   8  147.00    4.29
  -3   6   7  142.41   12.82
  -3   6   7  122.16    3.48
  -3   6   6    8.23    3.60
  -3   6   6   14.09    1.72
  -3   6   6   14.85    1.68
  -3   6   5  106.69    6.78
  -3   6   5  107.65    4.25
  -3   6   5   95.32    3.75
  -3   6   4   27.45    3.37
  -3   6   4   27.79    1.65
  -3   6   4   25.92    2.03
  -3   6   3   74.19    6.58
  -3   6   3   79.51    3.87
  -3   6   3   75.49    3.52
  -3   6   2  123.65    5.97
  -3   6   2  124.69    4.52
  -3   6   2  114.31    5.28
  -3   6   1   32.54    2.53
  -3   6   1   34.95    3.06
  -3   6   1   30.97    2.68
  -3   6   0   35.68    2.49
  -3   6   0   36.52    2.34
  -3   6  -1  463.02   19.75
  -3   6  -1  454.45   21.55
   3  -6   2   52.03    2.22
  -3   6  -2   57.12    3.25
  -3   6  -2   58.46    3.48
   3  -6   3   20.37    1.34
  -3   6  -3   22.51    3.64
   3  -6   4    3.06    1.23
   3  -6   4    7.20    2.11
  -3   6  -4    0.27    1.99
   3  -6   5  128.09    3.68
   3  -6   5  110.52    6.24
  -3   6  -5  118.75    8.19
   3  -6   6   -0.69    3.64
  -3   6  -6    0.46    2.34
   3  -6   7    3.68    0.73
   3  -6   7    5.36    2.76
  -3   6  -7    6.89    4.29
   3  -6   8   54.02    5.17
  -3   6  -8   61.25    5.28
   3  -6   9    3.18    3.02
  -3   6  -9   -6.62    3.14
   3  -6  10   14.24    3.48
  -3   6 -10    4.40    3.64
   3  -6  11   15.27    4.25
  -3   6 -11   16.00    4.25
   3  -6  12   10.87    4.25
  -3   6 -12   12.56    4.52
   3  -6  13   11.14    4.17
  -3   6 -13    0.54    4.63
   3  -6  14    1.61    4.59
  -3   6 -14   12.59    4.59
   3  -6  15    8.96    7.58
  -3   6 -15    8.15    5.13
   3  -6  16    6.89    2.91
   3  -6  16    0.34    5.40
  -3   6 -16   14.93    5.59
   3  -6  17   -8.73    5.47
  -3   6 -17   14.43    5.24
  -3   5  15    5.82   10.99
  -3   5  14   16.00    7.31
  -3   5  13    2.64    5.78
  -3   5  12    7.12    5.70
  -3   5  11    2.22    4.71
  -3   5  10   64.81    7.54
  -3   5   9   49.04    9.38
  -3   5   8   24.62    6.58
  -3   5   7   88.16    6.51
  -3   5   7   87.59    1.84
  -3   5   7   81.69    1.76
  -3   5   6   10.76    3.06
  -3   5   6   11.41    0.88
  -3   5   6   12.02    0.84
  -3   5   5  144.97    7.81
  -3   5   5  163.39    4.17
  -3   5   5  150.10    3.83
  -3   5   4   37.59    4.94
  -3   5   4   43.72    1.91
  -3   5   4   40.62    1.76
  -3   5   3   23.35    2.76
  -3   5   3   27.07    1.76
  -3   5   3   27.72    1.19
  -3   5   2    5.86    2.83
  -3   5   2    2.99    0.92
  -3   5   2    2.91    0.84
  -3   5   1  384.54   18.72
  -3   5   1  394.69   15.47
   3  -5   0  216.22    9.53
  -3   5   0  238.54    8.65
  -3   5   0  251.05    8.31
   3  -5   1   40.23    2.83
  -3   5  -1   44.64    2.22
  -3   5  -1   40.46    2.34
   3  -5   2 1090.70   50.61
   3  -5   2 1104.79   61.33
  -3   5  -2 1054.25   50.11
  -3   5  -2 1093.15   57.46
   3  -5   3  661.67   24.04
   3  -5   3  634.22   29.48
  -3   5  -3  656.73   29.82
   3  -5   4   57.35    2.45
   3  -5   4   59.30    3.60
  -3   5  -4   56.77    3.64
   3  -5   5  121.97    3.83
   3  -5   5  112.89    6.01
  -3   5  -5  125.07    6.20
   3  -5   6   39.93    3.71
  -3   5  -6   41.65    3.60
   3  -5   7   58.80    6.66
  -3   5  -7   59.34    4.29
   3  -5   8  124.11   10.26
  -3   5  -8  142.52    7.77
   3  -5   9   20.06    5.36
  -3   5  -9   17.04    3.60
   3  -5  10   67.19    9.07
  -3   5 -10   83.26    6.51
   3  -5  11    5.74    3.52
  -3   5 -11    6.74    3.64
   3  -5  12   -6.05    3.56
  -3   5 -12    2.68    3.71
   3  -5  13   -1.57    4.17
  -3   5 -13   15.27    4.25
   3  -5  14    3.79    4.40
  -3   5 -14    8.84    4.44
   3  -5  15    3.41    6.55
  -3   5 -15   -4.17    4.40
   3  -5  16    6.35    5.05
  -3   5 -16    7.50    5.17
   3  -5  17    5.82    5.40
  -3   5 -17    6.09    5.36
  -3   4  16   -9.23    7.35
  -3   4  15   20.56   11.06
  -3   4  14    3.06    5.63
  -3   4  13    6.24    5.32
  -3   4  12   -5.74    4.82
  -3   4  11   25.80    5.67
  -3   4  10   61.75    6.55
  -3   4   9   -8.61    3.71
  -3   4   8    2.45    3.02
  -3   4   7    4.98    2.79
  -3   4   6   10.49    2.72
  -3   4   5   38.21    4.79
  -3   4   4  241.02   10.18
  -3   4   4  259.32    5.21
  -3   4   4  239.26    4.82
  -3   4   3  109.53    6.81
  -3   4   3  122.73    2.95
  -3   4   3  112.70    2.64
   3  -4  -2   38.93    2.53
  -3   4   2   38.24    3.90
  -3   4   2   42.65    1.42
   3  -4  -1   39.32    3.25
  -3   4   1   43.91    3.41
  -3   4   1   41.54    1.68
   3  -4   0  303.39   10.14
   3  -4   0  298.75   10.64
  -3   4   0  298.33   11.79
  -3   4   0  296.92   10.68
   3  -4   1  834.21   35.18
   3  -4   1  772.84   37.59
  -3   4  -1  810.59   36.48
  -3   4  -1  828.35   35.49
   3  -4   2  207.07    5.86
   3  -4   2  201.52    7.20
  -3   4  -2  208.75    7.43
   3  -4   3  324.10   10.64
   3  -4   3  327.81   12.75
  -3   4  -3  317.93   14.13
   3  -4   4    1.76    1.80
  -3   4  -4   -2.07    1.65
   3  -4   5   37.48    3.02
  -3   4  -5   31.58    2.91
   3  -4   6  332.48   14.85
  -3   4  -6  344.88   14.89
   3  -4   7    7.04    2.49
  -3   4  -7    8.73    2.49
   3  -4   8    3.33    2.64
  -3   4  -8    8.15    3.98
   3  -4   9    0.77    2.68
  -3   4  -9   -3.37    2.68
   3  -4  10   18.30    3.75
  -3   4 -10   17.19    5.55
   3  -4  11    0.69    5.36
  -3   4 -11   10.18    3.45
   3  -4  12   20.33    4.13
  -3   4 -12   18.76    6.58
   3  -4  13    0.88    3.64
  -3   4 -13    2.41    3.75
   3  -4  14    5.93    4.25
  -3   4 -14   11.71    6.51
   3  -4  15    7.50    7.12
  -3   4 -15    4.52    4.67
   3  -4  16    2.30    4.71
  -3   4 -16    2.11    4.75
   3  -4  17    9.26    8.46
  -3   4 -17    9.07    5.21
  -3   3  16    9.46    6.70
  -3   3  15   10.14    9.38
  -3   3  14    2.64    7.58
   3  -3 -13    4.29    1.11
  -3   3  13   14.89    4.75
   3  -3 -12    7.54    1.15
  -3   3  12   15.35    4.44
   3  -3 -11    1.23    0.80
  -3   3  11    3.60    3.52
   3  -3 -10   83.99    1.88
  -3   3  10   85.79    6.93
  -3   3   9   88.43    6.32
  -3   3   8   61.10    4.75
  -3   3   7    3.71    3.60
  -3   3   6  100.53    5.24
  -3   3   5   33.31    2.83
   3  -3  -4  650.38   28.48
  -3   3   4  650.15   28.56
   3  -3  -3  224.26    8.23
  -3   3   3  221.77   10.37
  -3   3   3  213.65    3.79
   3  -3  -2  465.28   19.64
   3  -3  -2  482.70   13.44
  -3   3   2  451.27   17.30
  -3   3   2  484.69   13.28
   3  -3  -1   51.41    2.41
   3  -3  -1   50.15    2.07
  -3   3   1   49.08    2.45
  -3   3   1   48.16    1.88
   3  -3   0    3.98    1.19
   3  -3   0    1.42    1.42
  -3   3   0    1.72    1.26
  -3   3   0    2.26    0.84
   3  -3   1  134.87    4.02
   3  -3   1  129.47    4.33
  -3   3  -1  136.67    4.21
   3  -3   2  245.58    7.08
   3  -3   2  235.13    9.88
  -3   3  -2  244.58    8.12
   3  -3   3  449.66   19.45
  -3   3  -3  448.78   16.84
   3  -3   4   36.33    3.94
  -3   3  -4   41.27    2.64
   3  -3   5  668.79   33.65
  -3   3  -5  642.45   28.86
   3  -3   6   -0.61    2.03
  -3   3  -6    4.36    3.14
   3  -3   7   63.59    4.17
  -3   3  -7   72.77    4.44
   3  -3   8  136.59    7.08
  -3   3  -8  140.57    7.12
   3  -3   9   18.95    4.44
  -3   3  -9   10.60    4.75
   3  -3  10    5.55    2.91
  -3   3 -10   13.40    3.10
   3  -3  11   10.49    3.25
  -3   3 -11    5.36    5.28
   3  -3  12   15.93    5.97
  -3   3 -12   12.63    4.13
   3  -3  13    1.91    3.79
  -3   3 -13    5.59    3.90
   3  -3  14   37.59    6.05
  -3   3 -14   46.17    8.77
   3  -3  15    8.31    4.86
  -3   3 -15   17.15    4.86
   3  -3  16    7.47    4.82
   3  -3  17    1.95    9.23
  -3   3 -17   27.10    5.63
  -3   2  17   24.85   11.45
  -3   2  16   17.88    6.58
  -3   2  15    4.82    4.94
   3  -2 -14    8.35    2.03
  -3   2  14    4.63    4.82
   3  -2 -13   28.10    1.76
  -3   2  13   21.94    5.51
   3  -2 -12   21.71    2.18
  -3   2  12   34.07    7.16
   3  -2 -11   18.61    1.88
  -3   2  11   19.45    6.24
   3  -2 -10  170.13    5.28
  -3   2  10  140.30   12.56
   3  -2  -9   16.58    1.34
  -3   2   9   17.57    4.59
   3  -2  -8   97.16    2.26
   3  -2  -8   87.90    2.14
  -3   2   8   91.07    5.51
   3  -2  -7   44.87    1.23
   3  -2  -7   44.52    1.03
  -3   2   7   36.60    3.33
  -3   2   6   -0.04    2.68
   3  -2  -5   88.20    3.94
  -3   2   5   80.28    4.06
   3  -2  -4  358.78   15.96
  -3   2   4  346.26   13.05
   3  -2  -3  160.79    5.90
  -3   2   3  167.25    5.93
  -3   2   3  171.35    3.45
   3  -2  -2   34.22    2.22
  -3   2   2   37.29    3.25
  -3   2   2   32.62    0.92
   3  -2  -1  601.45   22.55
   3  -2  -1  603.44   20.37
  -3   2   1  608.53   25.73
  -3   2   1  594.33   19.06
   3  -2   0   66.88    2.64
   3  -2   0   67.22    2.18
  -3   2   0   66.50    2.91
   3  -2   1  145.82    5.67
  -3   2  -1  156.34    5.90
   3  -2   2  118.45    4.06
  -3   2  -2  123.12    4.40
   3  -2   3  226.32    7.96
  -3   2  -3  244.43    8.38
   3  -2   4   30.51    2.30
  -3   2  -4   32.46    2.53
   3  -2   5   63.85    3.56
  -3   2  -5   64.31    3.79
   3  -2   6   45.10    3.25
  -3   2  -6   63.32    3.56
   3  -2   7   50.11    3.48
  -3   2  -7   50.34    3.71
   3  -2   8   30.43    4.63
  -3   2  -8   27.52    3.29
   3  -2   9   30.97    3.60
  -3   2  -9   45.17    5.86
   3  -2  10  168.02   12.59
  -3   2 -10  175.22    9.88
   3  -2  11    0.27    2.87
  -3   2 -11   -0.84    2.83
   3  -2  12   15.70    5.90
  -3   2 -12   15.43    3.94
   3  -2  13  106.39    8.58
  -3   2 -13  129.05   12.67
   3  -2  14   -1.26    5.74
  -3   2 -14    4.21    3.75
   3  -2  15   33.04    5.82
  -3   2 -15   25.30    8.35
   3  -2  16    7.69    5.28
  -3   2 -16   13.63    5.01
   3  -2  17    0.50    4.90
  -3   2 -17    7.81    4.94
  -3   1  17  -12.56    6.16
  -3   1  16   10.14    8.42
   3  -1 -15    8.77    2.91
  -3   1  15    9.80    7.50
   3  -1 -14   77.41    5.40
  -3   1  14   95.17    8.50
   3  -1 -13    1.23    1.45
  -3   1  13    1.23    3.64
   3  -1 -12  227.17    8.38
  -3   1  12  227.74   13.82
   3  -1 -11  387.72   13.74
  -3   1  11  375.32   20.83
   3  -1 -10    0.19    1.57
  -3   1  10   -0.54    2.45
   3  -1  -9    2.53    1.45
   3  -1  -9    1.91    1.00
  -3   1   9    1.42    3.37
   3  -1  -8   51.14    2.22
   3  -1  -8   47.66    2.18
  -3   1   8   44.45    3.37
   3  -1  -7   34.61    1.76
   3  -1  -7   35.68    1.38
  -3   1   7   34.42    2.79
   3  -1  -6   30.66    2.37
   3  -1  -6   30.17    1.11
   3  -1  -6   27.30    1.53
  -3   1   6   29.71    2.53
   3  -1  -5  268.20   12.02
   3  -1  -5  285.09    7.96
  -3   1   5  290.10   12.90
   3  -1  -4  396.91   14.51
   3  -1  -4  393.50   11.41
  -3   1   4  395.38   16.73
   3  -1  -3  131.46    4.79
   3  -1  -3  122.31    2.95
  -3   1   3  134.49    4.75
  -3   1   3  133.38    2.95
   3  -1  -2   57.12    2.60
   3  -1  -2   56.54    1.76
  -3   1   2   63.43    2.72
  -3   1   2   62.48    2.18
   3  -1  -1  944.77   44.94
   3  -1  -1  971.64   39.89
  -3   1   1  975.62   41.27
   3  -1   0  169.36    4.94
  -3   1   0  169.32    6.13
   3  -1   1   21.63    2.45
  -3   1  -1   23.58    1.68
   3  -1   2  164.19    6.58
  -3   1  -2  145.05    4.98
   3  -1   3  127.98    6.13
  -3   1  -3  134.68    4.94
   3  -1   4   61.79    3.14
  -3   1  -4   62.40    4.56
   3  -1   5   14.09    2.18
  -3   1  -5   19.26    2.30
   3  -1   6   31.70    4.06
  -3   1  -6   33.19    2.76
   3  -1   7   69.60    4.13
  -3   1  -7   66.61    4.29
   3  -1   8    1.65    2.22
  -3   1  -8    2.79    2.34
   3  -1   9  284.25   17.27
  -3   1  -9  272.65   13.55
   3  -1  10   -4.13    2.76
  -3   1 -10   -1.99    4.25
   3  -1  11    2.60    4.52
  -3   1 -11    2.53    3.10
   3  -1  12   18.22    4.29
  -3   1 -12   24.85    4.33
   3  -1  13    0.69    3.60
  -3   1 -13    3.37    3.68
   3  -1  14   28.79    7.92
  -3   1 -14   26.45    7.73
   3  -1  15    0.04    4.10
  -3   1 -15    5.44    3.98
   3  -1  16   -0.50    7.12
  -3   1 -16    7.50    4.44
   3  -1  17   13.74    5.74
  -3   1 -17    9.65    7.73
  -3   0  17    3.48    5.17
   3   0 -16    1.99    3.56
   3   0 -16    5.17    2.83
  -3   0  16    4.94    4.71
   3   0 -15    1.61    3.22
  -3   0  15    0.42    3.98
   3   0 -14   18.07    3.52
  -3   0  14   12.40    4.44
   3   0 -13   51.45    4.59
  -3   0  13   46.59    5.36
   3   0 -12  124.61    6.97
  -3   0  12  114.43    7.58
   3   0 -11   17.11    2.79
  -3   0  11   18.41    3.22
   3   0 -10   78.71    3.41
   3   0 -10   70.40    3.29
  -3   0  10   70.44    4.79
   3   0  -9  263.65   10.18
   3   0  -9  228.77    9.80
  -3   0   9  236.35   13.97
   3   0  -8    2.79    1.23
   3   0  -8    1.07    1.11
  -3   0   8    1.45    1.91
   3   0  -7   59.18    3.22
   3   0  -7   61.17    2.41
   3   0  -7   58.30    3.41
  -3   0   7   60.72    4.63
   3   0  -6  241.71   11.10
   3   0  -6  233.98    7.35
  -3   0   6  231.72   10.99
   3   0  -5   56.50    2.91
  -3   0   5   62.63    4.21
   3   0  -4  213.35    7.50
   3   0  -4  208.45    7.58
  -3   0   4  195.85    7.04
  -3   0   4  214.15    7.47
   3   0  -3   13.17    1.53
   3   0  -3   11.64    1.80
  -3   0   3   11.71    2.41
  -3   0   3    9.99    1.15
   3   0  -2 1380.53   75.68
   3   0  -2 1350.79   72.54
  -3   0   2 1378.39   73.12
   3   0  -1 1774.11  111.44
  -3   0   1 1708.07  102.52
   3   0   0   11.83    1.57
  -3   0   0    9.49    1.49
   3   0   1  764.07   34.19
  -3   0  -1  720.13   30.17
   3   0   2  376.08   13.48
  -3   0  -2  354.76   12.40
   3   0   3    4.79    1.57
  -3   0  -3   -0.88    2.49
   3   0   4    0.34    1.72
  -3   0  -4    5.40    1.72
   3   0   5    3.33    1.91
  -3   0  -5   -1.15    2.87
   3   0   6   28.48    2.72
  -3   0  -6   43.53    4.13
   3   0   7   74.04    6.09
  -3   0  -7   68.03    4.29
   3   0   8   25.38    4.59
  -3   0  -8   22.36    3.10
   3   0   9  259.51   13.02
  -3   0  -9  257.68   12.98
   3   0  10  108.76    7.16
  -3   0 -10  123.42    7.39
   3   0  11    4.33    4.79
  -3   0 -11    7.43    4.98
   3   0  12  313.07   19.10
  -3   0 -12  360.27   25.84
   3   0  13    3.14    3.68
  -3   0 -13    1.26    3.52
   3   0  14    9.88    6.70
  -3   0 -14   11.41    4.33
   3   0  15    9.07    4.33
  -3   0 -15   -3.56    6.62
   3   0  16   10.14    4.98
  -3   0 -16   12.37    4.67
  -3  -1  18    7.01    5.21
   3   1 -17    8.38    4.52
   3   1 -17    1.95    5.32
  -3  -1  17    9.84    4.86
   3   1 -16    0.08    4.06
   3   1 -16    3.33    3.06
  -3  -1  16    4.25    4.06
   3   1 -15    5.82    3.79
   3   1 -15    4.82    2.79
  -3  -1  15    6.51    3.83
   3   1 -14   28.10    4.71
   3   1 -14   23.54    3.41
  -3  -1  14   28.25    4.40
   3   1 -13   24.19    2.79
   3   1 -13   18.15    2.95
  -3  -1  13   17.65    3.87
   3   1 -12   31.81    3.10
   3   1 -12   26.03    2.95
  -3  -1  12   25.30    3.79
   3   1 -11   57.84    3.79
   3   1 -11   52.83    3.56
  -3  -1  11   58.53    4.48
   3   1 -10  112.51    6.85
   3   1 -10   98.46    6.58
  -3  -1  10  115.96    7.89
   3   1  -9  120.90    5.09
   3   1  -9  111.55    4.79
  -3  -1   9  114.12    5.63
   3   1  -8  142.45    7.24
   3   1  -8  126.33    6.78
  -3  -1   8  136.86    7.81
   3   1  -7  417.08   18.07
   3   1  -7  442.08   17.49
   3   1  -7  447.25   18.38
  -3  -1   7  440.05   20.56
   3   1  -6   12.02    2.53
   3   1  -6   11.25    1.68
  -3  -1   6   17.72    2.79
   3   1  -5   20.33    2.79
   3   1  -5   20.29    1.84
  -3  -1   5   21.97    1.88
   3   1  -4  657.69   26.68
   3   1  -4  641.11   28.06
  -3  -1   4  689.12   31.74
   3   1  -3  366.51   12.75
  -3  -1   3  386.61   14.20
   3   1  -2   20.52    2.68
  -3  -1   2   14.66    1.68
   3   1  -1   13.13    1.68
  -3  -1   1   10.57    1.68
   3   1   0  269.62    9.80
  -3  -1   0  278.77    9.42
   3   1   1   19.83    2.14
  -3  -1  -1   26.61    2.22
   3   1   2  107.42    4.98
  -3  -1  -2  121.05    4.90
   3   1   3  217.48    8.54
  -3  -1  -3  225.71    8.54
   3   1   4   84.68    4.29
  -3  -1  -4   78.21    4.10
   3   1   5    4.25    2.07
  -3  -1  -5    5.74    2.18
   3   1   6   -2.64    2.07
  -3  -1  -6    2.18    3.25
   3   1   7    7.20    2.76
  -3  -1  -7   15.66    2.56
   3   1   8    7.39    2.56
  -3  -1  -8    3.60    2.56
   3   1   9   79.59    5.59
  -3  -1  -9   83.00    5.70
   3   1  10   47.85    7.12
  -3  -1 -10   50.26    4.82
   3   1  11   62.55    8.38
  -3  -1 -11   70.21    6.13
   3   1  12   15.01    4.13
  -3  -1 -12   25.07    6.16
   3   1  13    1.57    3.64
  -3  -1 -13    9.61    5.90
   3   1  14    4.21    6.01
  -3  -1 -14   -0.54    4.06
   3   1  15   -0.27    6.35
  -3  -1 -15    0.38    4.13
   3   1  16   13.28    5.51
  -3  -1 -16   16.96    5.36
   3   2 -18   10.83    4.13
  -3  -2  18    4.10    4.71
   3   2 -17    5.32    5.21
   3   2 -17    4.67    5.59
  -3  -2  17    8.04    4.13
   3   2 -16   12.40    5.17
   3   2 -16    4.21    5.32
  -3  -2  16    9.61    3.83
   3   2 -15   -0.23    4.33
   3   2 -15    4.59    4.59
  -3  -2  15    5.32    3.14
   3   2 -14   12.14    4.56
   3   2 -14    4.48    4.48
  -3  -2  14    6.70    3.10
   3   2 -13   39.24    5.51
   3   2 -13   31.12    5.36
  -3  -2  13   30.09    3.79
   3   2 -12   11.03    3.90
   3   2 -12    7.20    3.79
  -3  -2  12    1.03    3.87
   3   2 -11   19.91    3.10
   3   2 -11   21.78    4.10
  -3  -2  11   18.49    2.76
   3   2 -10   52.14    3.75
   3   2 -10   40.58    3.41
  -3  -2  10   52.94    4.86
   3   2  -9   45.29    3.56
   3   2  -9   39.43    3.06
  -3  -2   9   51.60    3.22
   3   2  -8   14.28    2.56
   3   2  -8    7.85    3.22
   3   2  -8    9.23    2.26
  -3  -2   8    7.54    1.84
   3   2  -7  203.47    7.66
   3   2  -7  207.11    9.30
  -3  -2   7  217.06    7.58
   3   2  -6  324.33   11.10
   3   2  -6  271.04   12.33
   3   2  -5   61.37    2.60
   3   2  -5   52.87    3.29
   3   2  -4  144.32    5.82
   3   2  -4  121.74    6.01
  -3  -2   4  141.03    5.93
   3   2  -3    2.91    1.23
   3   2  -3    1.19    1.91
  -3  -2   3    7.81    1.84
   3   2  -2   16.54    2.30
  -3  -2   2   22.47    2.18
   3   2  -1   64.66    3.68
  -3  -2   1   62.51    3.41
   3   2   0  268.43   11.18
  -3  -2   0  278.96   13.51
   3   2   1  370.92   19.10
  -3  -2  -1  438.06   20.60
   3   2   2   29.82    2.95
  -3  -2  -2   35.83    2.83
   3   2   3  397.71   17.57
  -3  -2  -3  445.18   18.76
   3   2   4   57.16    3.71
  -3  -2  -4   70.40    5.55
   3   2   5   35.10    3.29
  -3  -2  -5   34.53    3.22
   3   2   6    2.79    2.41
  -3  -2  -6    9.80    3.52
   3   2   7  218.32   10.68
  -3  -2  -7  216.75   10.30
   3   2   8  119.67    7.43
  -3  -2  -8  124.38    7.04
   3   2   9   16.54    3.52
  -3  -2  -9   20.56    3.56
   3   2  10   45.67    4.98
  -3  -2 -10   48.62    4.98
   3   2  11   13.74    5.63
  -3  -2 -11   11.10    3.83
   3   2  12    9.99    5.51
  -3  -2 -12    1.30    3.64
   3   2  13   11.98    4.40
  -3  -2 -13   14.32    4.25
   3   2  14    6.01    4.06
  -3  -2 -14   -4.90    6.09
   3   2  15    1.03    4.52
  -3  -2 -15    3.06    6.35
   3   3 -17   11.83    3.90
   3   3 -17   -3.29    3.87
  -3  -3  17    8.19    5.70
   3   3 -16    5.13    3.68
   3   3 -16    7.54    3.75
  -3  -3  16    9.84    5.28
   3   3 -15    7.12    3.71
   3   3 -15    1.53    3.41
  -3  -3  15   10.37    4.79
   3   3 -14   -0.50    3.10
   3   3 -14   -1.11    2.79
  -3  -3  14    2.07    4.02
   3   3 -13    2.72    2.95
   3   3 -13    4.67    2.72
  -3  -3  13    0.61    2.56
   3   3 -12    4.10    3.10
   3   3 -12    7.01    2.72
  -3  -3  12    4.90    3.68
   3   3 -11   56.39    4.71
   3   3 -11   41.69    3.98
  -3  -3  11   46.90    3.64
   3   3 -10   53.44    4.36
   3   3 -10   39.09    5.51
  -3  -3  10   41.57    4.40
   3   3  -9   78.94    5.17
   3   3  -9   67.84    4.98
  -3  -3   9   76.95    5.01
   3   3  -8  102.33    4.29
   3   3  -8  101.26    6.01
   3   3  -8   94.25    5.67
   3   3  -7   55.16    2.45
   3   3  -7   45.33    3.60
   3   3  -6   55.09    2.49
   3   3  -6   45.17    3.56
   3   3  -5   20.33    2.41
   3   3  -5   15.50    2.53
   3   3  -4   19.68    1.49
   3   3  -4   21.02    2.76
  -3  -3   4   24.31    2.76
   3   3  -3    2.14    2.22
  -3  -3   3    2.53    1.99
   3   3  -2   49.50    5.47
  -3  -3   2   60.45    3.90
   3   3  -1  168.98    7.92
  -3  -3   1  194.44    8.04
   3   3   0    1.65    2.22
  -3  -3   0    5.67    2.11
   3   3   1   51.22    3.75
  -3  -3  -1   55.13    3.79
   3   3   2   11.45    2.60
  -3  -3  -2    7.58    2.45
   3   3   3  127.98    6.93
  -3  -3  -3  159.02    9.88
   3   3   4    2.56    2.37
  -3  -3  -4    1.45    2.14
   3   3   5    5.93    2.68
  -3  -3  -5   11.37    3.83
   3   3   6   42.57    4.29
  -3  -3  -6   45.82    3.94
   3   3   7   40.00    4.25
  -3  -3  -7   43.87    4.13
   3   3   8   71.89    6.16
  -3  -3  -8   94.86    6.20
   3   3   9   14.66    3.48
  -3  -3  -9    2.45    5.21
   3   3  10   30.05    4.44
  -3  -3 -10   26.22    6.93
   3   3  11    1.76    3.64
  -3  -3 -11    8.42    5.32
   3   3  12    8.35    6.39
  -3  -3 -12   12.94    6.32
   3   3  13   19.64    7.50
  -3  -3 -13   17.76    4.86
   3   3  14    7.24    7.01
  -3  -3 -14    3.71    4.29
   3   4 -17    2.49    4.25
   3   4 -17    5.67    6.43
  -3  -4  17    3.18    3.41
   3   4 -16    5.44    4.06
   3   4 -16   -2.11    3.75
  -3  -4  16    1.15    3.06
   3   4 -15   20.94    4.44
   3   4 -15    4.90    4.06
  -3  -4  15    5.63    4.82
   3   4 -14   18.34    3.98
   3   4 -14    1.61    3.56
  -3  -4  14    6.24    4.17
   3   4 -13    5.09    3.68
   3   4 -13    0.65    3.18
  -3  -4  13    4.40    2.30
   3   4 -12  135.94   11.68
   3   4 -12   95.25   10.22
  -3  -4  12  104.55    5.90
   3   4 -11    4.86    5.05
   3   4 -11    5.78    4.75
   3   4 -10   -6.24    4.59
   3   4 -10    4.71    2.87
   3   4  -9  120.17   10.22
   3   4  -9   90.77    6.89
   3   4  -8    0.69    2.03
   3   4  -8    5.13    3.68
   3   4  -7   11.14    1.45
   3   4  -7   14.09    2.76
   3   4  -6   27.30    2.49
   3   4  -6   25.11    3.37
   3   4  -5   43.91    2.11
   3   4  -5   49.42    4.06
   3   4  -4   34.88    3.71
   3   4  -3   26.87    3.64
  -3  -4   3   31.62    5.13
   3   4  -2   95.67    7.92
  -3  -4   2   86.44    7.39
   3   4  -1   68.72    7.47
  -3  -4   1   84.83    5.24
   3   4   0  286.27   17.84
  -3  -4   0  303.23   13.97
   3   4   1   94.29    8.61
  -3  -4  -1  106.73    6.01
   3   4   2   21.28    5.05
  -3  -4  -2   26.26    4.75
   3   4   3   35.41    5.51
  -3  -4  -3   20.29    3.48
   3   4   4   29.21    5.55
  -3  -4  -4   26.41    5.51
   3   4   5  100.99    9.46
  -3  -4  -5  106.92    7.12
   3   4   6   14.39    4.75
  -3  -4  -6    6.05    3.37
   3   4   7   35.30    6.97
  -3  -4  -7   43.37    6.78
   3   4   8    4.56    5.05
  -3  -4  -8    6.74    4.98
   3   4   9    4.21    3.41
  -3  -4  -9    3.48    3.25
   3   4  10    6.20    3.60
  -3  -4 -10   -1.61    3.52
   3   4  11    0.42    3.68
  -3  -4 -11    1.76    3.68
   3   4  12   -0.65    3.98
  -3  -4 -12    3.52    3.90
   3   4  13    2.64    4.13
  -3  -4 -13   -0.92    3.98
   3   5 -17   -6.51    5.09
   3   5 -17    0.61    5.09
   3   5 -16   -0.88    4.59
   3   5 -16    3.25    4.59
   3   5 -15    7.01    4.29
   3   5 -15   -9.80    6.55
   3   5 -14   10.07    6.55
   3   5 -14   -1.61    4.02
   3   5 -13    9.03    6.58
   3   5 -13    3.06    3.90
   3   5 -12   24.27    5.01
   3   5 -12   22.40    4.63
   3   5 -11   13.67    4.29
   3   5 -11    9.30    3.98
   3   5 -10    1.65    3.68
   3   5 -10    4.33    5.05
   3   5  -9   50.49    5.70
   3   5  -9   35.41    4.59
   3   5  -8    1.57    1.19
   3   5  -8    3.87    2.79
   3   5  -7   45.13    3.10
   3   5  -7   39.28    6.66
   3   5  -6    9.76    2.03
   3   5  -6    3.68    3.18
   3   5  -5   17.92    1.53
   3   5  -5   19.72    3.79
   3   5  -4   21.32    3.83
   3   5  -3  217.29   12.82
  -3  -5   3  227.09   12.56
   3   5  -2  225.29   12.94
  -3  -5   2  229.96   11.75
   3   5  -1    3.87    4.82
  -3  -5   1   12.56    4.63
   3   5   0   15.27    5.55
  -3  -5   0   23.81    3.83
   3   5   1    6.55    3.18
  -3  -5  -1    4.10    2.95
   3   5   2    6.35    3.02
  -3  -5  -2    2.56    2.91
   3   5   3   87.86    7.01
  -3  -5  -3   88.09    6.35
   3   5   4   -1.72    2.91
  -3  -5  -4    3.18    2.95
   3   5   5    9.92    3.60
  -3  -5  -5    6.66    5.36
   3   5   6   -1.19    3.22
  -3  -5  -6   -1.26    3.18
   3   5   7   18.68    4.25
  -3  -5  -7   17.72    4.17
   3   5   8    1.99    3.64
  -3  -5  -8    9.88    3.71
   3   5   9   23.16    4.98
  -3  -5  -9   29.82    7.47
   3   5  10   -2.30    3.90
  -3  -5 -10    8.65    5.74
   3   5  11    8.12    6.89
  -3  -5 -11   14.43    7.16
   3   5  12   22.66    8.73
  -3  -5 -12   26.34    8.65
   3   6 -16    3.60    8.08
   3   6 -16    2.14    5.01
   3   6 -15    1.88    5.28
   3   6 -15   11.03    4.98
   3   6 -14   -0.50    4.75
   3   6 -14    4.02    4.44
   3   6 -13    8.54    4.94
   3   6 -13   10.18    4.67
   3   6 -12    5.51    7.04
   3   6 -12   -1.76    6.20
   3   6 -11    8.23    6.55
   3   6 -11   -3.56    3.52
   3   6 -10   12.86    5.13
   3   6 -10   15.96    4.10
   3   6  -9    3.41    3.98
   3   6  -9   -2.41    3.29
   3   6  -8    0.31    1.68
   3   6  -8    4.71    4.79
   3   6  -7   39.32    2.99
   3   6  -7   32.50    4.90
   3   6  -6   38.17    2.03
   3   6  -6   27.18    7.43
   3   6  -5   60.56    3.52
   3   6  -5   68.49    6.16
   3   6  -4  101.22   11.64
   3   6  -3   43.41    5.55
   3   6  -2   83.19    7.20
  -3  -6   2  100.87    7.58
   3   6  -1    3.41    3.56
  -3  -6   1    4.86    5.09
   3   6   0    2.53    5.47
  -3  -6   0    7.92    3.45
   3   6   1    7.20    3.75
  -3  -6  -1    7.12    3.83
   3   6   2    5.01    3.68
  -3  -6  -2   13.71    4.06
   3   6   3   44.79    5.90
  -3  -6  -3   56.39    8.08
   3   6   4   51.03    6.24
  -3  -6  -4   73.58    6.39
   3   6   5   55.74    6.47
  -3  -6  -5   58.80    6.28
   3   6   6    5.63    3.71
  -3  -6  -6   -1.11    5.82
   3   6   7    1.15    5.74
  -3  -6  -7    0.42    3.68
   3   6   8    7.24    5.90
  -3  -6  -8   -1.23    3.98
   3   6   9   26.53    7.04
  -3  -6  -9    6.74    4.67
   3   6  10   -4.17    6.70
  -3  -6 -10   11.03    4.48
   3   6  11   20.90    9.65
  -3  -6 -11   36.75    6.32
   3   7 -15   13.63    8.84
   3   7 -15   -4.71    7.58
   3   7 -14    3.33    8.58
   3   7 -14    2.03    4.71
   3   7 -13    1.99    5.44
   3   7 -13    3.29    4.44
   3   7 -12   40.85    7.62
   3   7 -12   32.31    5.97
   3   7 -11   29.86    9.99
   3   7 -11   24.35    5.44
   3   7 -10   43.60    7.31
   3   7 -10   37.63    8.77
   3   7  -9   41.27    7.24
   3   7  -9   38.51    5.55
   3   7  -8    2.68    1.45
   3   7  -8    9.88    3.90
   3   7  -7   16.92    2.22
   3   7  -7   16.81    6.89
   3   7  -6    1.19    1.80
   3   7  -6    0.27    3.83
   3   7  -5   12.06    1.49
   3   7  -5   23.24    6.66
   3   7  -4   16.27    4.98
   3   7  -3   13.74    6.70
   3   7  -2  147.58   10.95
   3   7  -1   21.09    4.63
  -3  -7   1   10.22    4.82
   3   7   0   70.21    7.35
  -3  -7   0   68.45   10.87
   3   7   1   40.96    8.65
  -3  -7  -1   40.23    6.01
   3   7   2   51.03    6.05
  -3  -7  -2   33.84    6.13
   3   7   3   25.61    5.93
  -3  -7  -3   34.34    8.88
   3   7   4    2.41    4.06
  -3  -7  -4    2.18    4.36
   3   7   5    8.54    4.36
  -3  -7  -5    7.20    4.82
   3   7   6    4.48    6.35
  -3  -7  -6    1.34    7.27
   3   7   7    1.91    7.08
  -3  -7  -7    7.66    6.97
   3   7   8    9.15    7.58
  -3  -7  -8    8.27    7.50
   3   7   9   -2.95    7.04
  -3  -7  -9    5.44    4.67
   3   8 -14    8.96    9.46
   3   8 -14   -3.68    5.05
   3   8 -13   -1.61    6.20
   3   8 -13   -3.10    7.69
   3   8 -12    6.13    6.62
   3   8 -12   13.17    7.96
   3   8 -11   24.08    9.19
   3   8 -11    2.79    4.71
   3   8 -10    8.92    5.32
   3   8 -10   -4.44    4.33
   3   8  -9    6.47    5.63
   3   8  -9    4.71    4.44
   3   8  -8    5.82    6.81
   3   8  -7   -0.08    1.68
   3   8  -7    4.13    4.25
   3   8  -6   14.82    2.91
   3   8  -6   14.13    7.85
   3   8  -5   14.09    1.76
   3   8  -5   27.60    5.70
   3   8  -4   79.21   12.48
   3   8  -3   12.56    4.94
   3   8  -2   36.37    9.26
   3   8  -1   59.53    7.69
   3   8   0   24.42    5.70
   3   8   1    0.73    6.55
  -3  -8  -1    0.65    4.59
   3   8   2   23.58    8.58
  -3  -8  -2   20.21    5.90
   3   8   3   31.51    6.62
  -3  -8  -3   33.96    9.69
   3   8   4   11.75    4.86
  -3  -8  -4    3.98    5.05
   3   8   5    5.24    5.05
  -3  -8  -5   12.52    5.17
   3   8   6   -2.26    7.08
  -3  -8  -6    2.30    4.75
   3   8   7    4.36    7.69
  -3  -8  -7    9.49    8.00
   3   9 -12   21.59    7.35
   3   9 -12    8.35    6.05
   3   9 -11    7.69   11.03
   3   9 -11    9.84    5.59
   3   9 -10   -8.77    6.05
   3   9 -10    9.19    7.54
   3   9  -9   15.24    9.38
   3   9  -9   -2.18    4.71
   3   9  -8    6.05    6.70
   3   9  -8    9.03    5.32
   3   9  -7   78.06   14.13
   3   9  -6   16.19    5.70
   3   9  -5    0.65    2.11
   3   9  -5    4.67    7.50
   3   9  -4    8.00    4.82
   3   9  -3    9.30    8.00
   3   9  -2    1.34    4.67
   3   9  -1   13.86    8.50
   3   9   0   -3.56    4.90
   3   9   1   11.60    5.44
   3   9   2    7.01    8.31
   3   9   3    2.14    8.15
  -3  -9  -3    1.03    5.40
   3   9   4    7.62    5.32
  -3  -9  -4    1.65    5.78
   3  10  -9   28.33   13.40
   3  10  -9   17.95   10.76
   3  10  -8   14.82    8.15
   3  10  -8   13.32    6.93
   3  10  -7   13.86    6.62
   3  10  -6    3.71    8.80
   3  10  -5    9.34    5.90
   3  10  -4   59.34   12.82
   3  10  -3   -2.18    5.13
   3  10  -2   12.14    9.11
   3  10  -1    0.69    5.28
   3  10   0   10.34    9.00
   3  10   1   12.79    6.09
  -4  13   0    2.18    4.02
  -4  13   0    0.19    5.28
  -4  13   0   11.22    6.55
  -4  13  -1   19.49    6.89
  -4  13  -1   22.05    5.28
  -4  13  -2    3.29    5.78
  -4  13  -2    8.15    4.52
  -4  13  -3   17.00    9.61
  -4  13  -3    8.61    7.35
  -4  13  -4    5.01    9.03
  -4  13  -4    5.82    4.67
  -4  13  -5    7.73    5.78
  -4  13  -5   -1.38    5.17
  -4  13  -6   -3.33    6.01
  -4  13  -6    0.96    5.13
  -4  13  -7   19.45   10.11
  -4  13  -7  -10.45    5.32
  -4  12   4   11.64    7.43
  -4  12   4    4.98    6.01
  -4  12   4   -3.25    2.95
  -4  12   3    5.51    4.86
  -4  12   3   12.33    6.35
  -4  12   3    0.11    3.33
  -4  12   2   19.29    5.63
  -4  12   2   24.35    7.77
  -4  12   2   21.17    6.28
  -4  12   1    8.84    4.36
  -4  12   1   17.42    7.43
  -4  12   1    7.73    6.05
  -4  12   0   -0.57    5.40
  -4  12   0    2.03    6.58
  -4  12   0    2.34    5.28
  -4  12  -1    4.52    4.86
  -4  12  -1    6.97    4.63
  -4  12  -1    1.91    3.68
  -4  12  -2    6.13    4.40
  -4  12  -2    2.76    4.79
  -4  12  -2    2.03    3.71
  -4  12  -3    7.12    5.01
  -4  12  -3   -0.61    6.51
  -4  12  -4    0.92    7.69
  -4  12  -4    2.11    4.33
  -4  12  -5    0.34    5.01
  -4  12  -5    0.08    4.06
  -4  12  -6    3.64    5.17
  -4  12  -6   -2.91    4.29
  -4  12  -7    0.23    9.69
  -4  12  -7   14.74    5.40
  -4  12  -8   15.70    6.93
  -4  12  -8    4.67    5.51
  -4  12  -9   -1.45    6.55
  -4  12 -10   -2.83   10.53
  -4  12 -11    0.04    7.39
  -4  11   7    9.72    9.49
  -4  11   6   16.65    6.35
  -4  11   5   -3.45    4.90
  -4  11   5    6.16    4.94
  -4  11   5    2.91    2.22
  -4  11   4    8.73    4.86
  -4  11   4   18.15    5.67
  -4  11   4    4.94    4.33
  -4  11   3   14.43    6.81
  -4  11   3   15.27    5.70
  -4  11   3    6.70    2.91
  -4  11   2   33.23    5.44
  -4  11   2   29.63    7.20
  -4  11   2   27.33    4.17
  -4  11   1   29.55    6.97
  -4  11   1   31.20    6.89
  -4  11   1   17.46    3.90
  -4  11   0   -2.30    3.02
  -4  11   0   -1.42    5.44
  -4  11   0    6.28    4.40
  -4  11  -1   20.56    3.75
  -4  11  -1   30.66    4.98
  -4  11  -1   20.21    3.87
  -4  11  -2    8.12    4.13
  -4  11  -2    5.97    4.33
  -4  11  -2    2.91    3.68
  -4  11  -3    5.63    2.30
  -4  11  -3   20.48    4.67
  -4  11  -3    5.32    3.56
  -4  11  -4   14.39    7.31
  -4  11  -4    9.46    6.16
  -4  11  -5    7.39    4.94
  -4  11  -5    8.61    4.13
  -4  11  -6   12.02    5.17
  -4  11  -7    2.34    7.73
  -4  11  -8    1.76    5.44
  -4  11  -9   14.51    6.58
  -4  11 -10   23.35   11.37
  -4  11 -11    6.81    6.85
  -4  11 -12   -6.55   11.14
  -4  11 -13    3.56    7.01
  -4  10   9    1.95    6.09
  -4  10   8    6.89    6.09
  -4  10   7    8.88    5.40
  -4  10   6    6.55    7.31
  -4  10   6    6.28    3.87
  -4  10   6    2.03    2.34
  -4  10   5   15.77    6.70
  -4  10   5    1.03    4.25
  -4  10   5    4.33    2.91
  -4  10   4   12.02    4.29
  -4  10   4    2.26    2.87
  -4  10   4    4.10    2.22
  -4  10   3    2.37    3.98
  -4  10   3    5.67    2.99
  -4  10   3   10.64    3.83
  -4  10   2    4.02    3.52
  -4  10   2    1.23    2.99
  -4  10   2    5.05    2.41
  -4  10   1   15.89    5.63
  -4  10   1   25.53    5.24
  -4  10   1    9.07    2.99
  -4  10   0   -1.65    2.76
  -4  10   0    2.14    4.59
  -4  10   0    0.08    3.75
  -4  10  -1   52.75    4.59
  -4  10  -1   60.10    5.97
  -4  10  -1   45.86    7.12
  -4  10  -2   35.22    5.44
  -4  10  -2   57.50    5.59
  -4  10  -2   36.52    4.40
  -4  10  -3   16.69    6.01
  -4  10  -3    4.13    3.33
  -4  10  -4   51.11    6.39
  -4  10  -5   35.53    5.78
  -4  10  -6   10.14    7.04
  -4  10  -7   -1.57    4.56
  -4  10  -8   23.58    6.20
  -4  10  -9    6.55    8.04
  -4  10 -10   10.37    5.97
  -4  10 -11  110.60   13.40
  -4  10 -12   41.65    8.80
  -4  10 -13   -1.30    5.86
  -4  10 -14    7.66   10.83
  -4   9  10   10.18    6.81
  -4   9   9   21.94    7.01
  -4   9   8    6.66    5.32
  -4   9   7    0.38    4.63
  -4   9   7    3.18    1.76
  -4   9   7    0.65    2.18
  -4   9   6   13.32    4.63
  -4   9   6    4.29    3.18
  -4   9   6    8.88    2.64
  -4   9   5   13.21    5.86
  -4   9   5    2.60    3.02
  -4   9   5    0.46    2.22
  -4   9   4    7.24    3.79
  -4   9   4    4.17    2.30
  -4   9   4    5.93    2.64
  -4   9   3   -0.15    3.45
  -4   9   3    9.46    3.60
  -4   9   3    4.86    3.02
  -4   9   2    7.96    5.67
  -4   9   2   20.83    4.17
  -4   9   2   12.44    2.37
  -4   9   1   13.02    3.45
  -4   9   1   14.66    4.56
  -4   9   1   13.97    3.60
  -4   9   0   59.72    4.71
  -4   9   0   69.02    5.13
  -4   9   0   52.22    5.70
  -4   9  -1   38.17    3.68
  -4   9  -1   48.27    4.36
  -4   9  -1   36.02    5.40
  -4   9  -2   31.97    4.29
  -4   9  -2   28.10    6.13
  -4   9  -3   14.59    3.18
  -4   9  -3   22.78    5.55
  -4   9  -4   33.08    4.52
  -4   9  -5    9.42    5.63
  -4   9  -6   16.46    4.44
  -4   9  -7   11.79    4.48
  -4   9  -8    3.56    6.55
  -4   9  -9   70.52    8.42
  -4   9 -10   14.66    8.42
  -4   9 -11   73.65    8.80
  -4   9 -12   70.90    9.65
  -4   9 -13   15.54    9.46
  -4   9 -14    7.08    5.86
  -4   9 -15   42.57   13.17
  -4   8  12  -13.67    7.96
  -4   8  11    8.92    6.81
  -4   8  10    6.43    5.93
  -4   8   9    2.18    5.01
  -4   8   8    8.96    5.09
  -4   8   7    4.79    4.40
  -4   8   7    3.90    1.68
  -4   8   7    3.18    1.57
  -4   8   6   -3.79    3.94
  -4   8   6   -3.29    1.49
  -4   8   6   -1.11    1.23
  -4   8   5  227.13   19.26
  -4   8   5  223.22   11.33
  -4   8   4   68.87    9.38
  -4   8   4   83.46    5.40
  -4   8   4   67.38    3.10
  -4   8   3   64.58    5.82
  -4   8   3   72.24    5.36
  -4   8   3   60.75    4.52
  -4   8   2  146.58   11.68
  -4   8   2  151.64    9.30
  -4   8   1   17.99    4.59
  -4   8   1   14.32    2.49
  -4   8   1   14.93    3.06
  -4   8   0   76.26    6.74
  -4   8   0   83.00    4.79
  -4   8  -1   48.54    5.09
  -4   8  -1   64.54    5.97
  -4   8  -2    4.86    1.84
  -4   8  -2    6.20    2.45
  -4   8  -3  117.14    4.90
  -4   8  -3  112.66    6.89
  -4   8  -4   81.50    8.42
  -4   8  -5    5.32    3.10
   4  -8   6   30.36    1.95
  -4   8  -6   31.85    4.56
   4  -8   7    1.07    1.15
  -4   8  -7   -3.71    3.33
   4  -8   8    3.94    1.03
  -4   8  -8    0.27    3.75
   4  -8   9    6.43    4.29
  -4   8  -9   10.95    6.13
   4  -8  10   23.01    5.05
  -4   8 -10   20.44    4.86
   4  -8  11   10.60    5.05
  -4   8 -11   15.47    7.54
   4  -8  12   -0.92    1.53
   4  -8  12    2.79    4.48
  -4   8 -12   -0.88    4.29
   4  -8  13    7.47    5.44
  -4   8 -13   18.18    5.63
   4  -8  14   10.80    5.86
  -4   8 -14   12.71    6.01
  -4   8 -15    1.23    5.32
  -4   8 -16    6.32    6.70
  -4   7  13    6.35    7.20
  -4   7  12    7.24    6.58
  -4   7  11    8.54    6.24
  -4   7  10   -5.90    5.51
  -4   7   9    0.50    4.48
  -4   7   8   18.61    5.05
  -4   7   7    0.50    3.75
  -4   7   6   68.14    6.16
  -4   7   6   58.15    2.64
  -4   7   6   56.89    2.34
  -4   7   5    6.39    5.01
  -4   7   5    4.36    1.65
  -4   7   5    2.18    1.49
  -4   7   4    1.99    2.99
  -4   7   4    1.23    1.91
  -4   7   4    3.25    1.65
  -4   7   3   63.74    5.17
  -4   7   3   73.46    4.36
  -4   7   3   66.92    3.60
  -4   7   2   53.37    4.13
  -4   7   2   45.06    3.64
  -4   7   2   45.21    3.48
  -4   7   1   31.39    4.56
  -4   7   1   34.53    3.45
  -4   7   1   29.97    2.18
  -4   7   0    2.45    1.99
  -4   7   0    5.09    1.68
  -4   7  -1  142.29    6.20
  -4   7  -1  131.88    6.01
   4  -7   2  125.87    6.32
  -4   7  -2  144.94    5.55
  -4   7  -2  140.65    8.69
   4  -7   3   17.34    2.56
  -4   7  -3   24.31    2.83
   4  -7   4   14.24    2.14
   4  -7   4   12.48    2.83
  -4   7  -4   11.29    2.76
   4  -7   5   28.48    2.30
   4  -7   5   24.08    3.52
  -4   7  -5   32.46    5.24
   4  -7   6   78.86    2.72
   4  -7   6   67.76    8.12
  -4   7  -6   73.39    5.93
   4  -7   7   12.67    1.84
   4  -7   7    4.36    3.60
  -4   7  -7   12.25    5.40
   4  -7   8  352.66   13.32
   4  -7   8  349.44   20.56
  -4   7  -8  389.48   21.13
   4  -7   9  155.31    6.20
   4  -7   9  169.93   11.33
  -4   7  -9  190.07   11.75
   4  -7  10    9.99    4.29
  -4   7 -10    9.49    4.25
   4  -7  11   17.88    4.67
  -4   7 -11   11.79    4.59
   4  -7  12   15.08    4.90
  -4   7 -12   12.79    7.58
   4  -7  13   18.11    5.63
  -4   7 -13   20.17    5.78
   4  -7  14   22.24    6.13
  -4   7 -14   26.99    9.65
   4  -7  15    4.79    7.54
  -4   7 -15   -1.03    5.09
   4  -7  16   26.84   10.03
  -4   7 -16   10.49   10.83
  -4   6  14   -1.07    6.81
  -4   6  13   30.09    8.46
  -4   6  12   -0.27    5.40
  -4   6  11   27.37    7.08
  -4   6  10   20.17    5.82
  -4   6   9    9.84    4.56
  -4   6   8  113.09    9.57
  -4   6   7   34.76    4.98
  -4   6   6    3.60    3.25
  -4   6   5   50.38    6.97
  -4   6   5   51.95    1.91
  -4   6   5   47.55    1.57
  -4   6   4   11.94    2.87
  -4   6   4    9.92    1.45
  -4   6   4    9.88    1.34
  -4   6   3   -1.42    3.64
  -4   6   3    2.26    1.49
  -4   6   2   10.68    2.60
  -4   6   2   11.18    1.38
   4  -6  -1   33.57    2.60
  -4   6   1   30.74    2.99
  -4   6   1   34.53    2.07
   4  -6   0   16.04    2.07
  -4   6   0   15.85    3.14
  -4   6   0   16.88    1.80
   4  -6   1   80.47    3.60
   4  -6   1   72.24    3.79
  -4   6  -1   84.07    3.75
  -4   6  -1   80.35    5.09
   4  -6   2    9.57    1.53
   4  -6   2    9.88    3.14
  -4   6  -2   11.45    3.10
   4  -6   3   26.72    2.56
   4  -6   3   27.91    2.76
  -4   6  -3   30.55    2.91
   4  -6   4  151.56    4.75
   4  -6   4  139.35    7.16
  -4   6  -4  158.37    7.50
   4  -6   5   62.55    3.22
   4  -6   5   58.80    4.52
  -4   6  -5   68.60    4.36
   4  -6   6    2.34    1.03
   4  -6   6    4.02    2.53
  -4   6  -6    3.71    2.53
   4  -6   7   18.57    1.53
  -4   6  -7    4.59    5.09
   4  -6   8   73.04    8.31
  -4   6  -8   69.10    6.01
   4  -6   9   75.15    9.49
  -4   6  -9   78.94    7.01
   4  -6  10   15.96    6.47
  -4   6 -10   19.03    6.47
   4  -6  11   28.21    5.28
  -4   6 -11   34.22    5.24
   4  -6  12    5.36    4.25
  -4   6 -12    5.21    6.47
   4  -6  13    5.17    4.40
  -4   6 -13    3.48    4.36
   4  -6  14    3.98    4.71
  -4   6 -14    3.22    4.63
   4  -6  15    2.76    8.38
  -4   6 -15   14.13    5.44
   4  -6  16    7.47    5.21
  -4   6 -16    3.14    5.63
   4  -6  17    5.55    6.35
  -4   6 -17   22.36    6.74
  -4   5  15    6.97   10.99
  -4   5  14   -6.28    6.43
  -4   5  13    1.95    5.59
  -4   5  12   -8.04    5.28
  -4   5  11   12.25    5.21
  -4   5  10   54.02    6.97
  -4   5   9   18.72    4.75
  -4   5   8   13.90    4.10
  -4   5   7   -2.18    2.95
  -4   5   6   10.53    4.56
  -4   5   5    8.54    2.76
  -4   5   4   61.37    6.13
  -4   5   4   61.71    1.65
  -4   5   4   58.00    1.45
   4  -5  -3   -0.92    1.88
  -4   5   3   -1.65    2.14
   4  -5  -2  181.23    7.92
  -4   5   2  176.02    7.89
  -4   5   2  184.06    6.05
   4  -5  -1  105.58    4.98
   4  -5  -1  118.41    3.79
  -4   5   1  123.31    5.36
  -4   5   1  107.84    3.71
   4  -5   0  358.24   13.71
   4  -5   0  334.32   14.05
  -4   5   0  342.28   16.69
  -4   5   0  362.88   12.79
   4  -5   1   96.47    5.09
   4  -5   1   91.04    5.17
  -4   5  -1   97.20    4.02
  -4   5  -1   91.23    3.98
   4  -5   2  323.75   10.87
   4  -5   2  298.33   12.29
  -4   5  -2  310.01   12.37
   4  -5   3   69.86    3.71
   4  -5   3   60.41    5.17
  -4   5  -3   64.74    5.13
   4  -5   4    2.14    1.72
   4  -5   4    0.84    2.07
  -4   5  -4   -1.88    1.95
   4  -5   5  140.50    4.67
   4  -5   5  138.43    7.08
  -4   5  -5  151.48    7.24
   4  -5   6   -0.88    2.41
  -4   5  -6    2.14    2.30
   4  -5   7   21.55    3.29
  -4   5  -7   13.67    5.01
   4  -5   8   69.79    5.63
  -4   5  -8   69.75    5.55
   4  -5   9   14.16    3.83
  -4   5  -9   15.77    5.59
   4  -5  10    8.69    3.79
  -4   5 -10   11.83    3.79
   4  -5  11   84.03   11.10
  -4   5 -11  110.64    8.46
   4  -5  12    5.13    4.06
  -4   5 -12   12.59    6.35
   4  -5  13   26.99    5.55
  -4   5 -13   29.25    5.40
   4  -5  14   -6.55    4.63
  -4   5 -14   -6.70    7.35
   4  -5  15    8.00    8.15
  -4   5 -15   10.64    5.44
   4  -5  16   -3.37    5.09
  -4   5 -16    8.80    5.36
   4  -5  17    4.29    5.40
  -4   5 -17    0.61    8.46
  -4   4  16    7.92    7.31
  -4   4  15    7.85   10.18
  -4   4  14   17.61    9.57
  -4   4  13   -1.38    4.79
  -4   4  12   88.97    9.46
  -4   4  11  106.50    9.61
  -4   4  10    6.89    3.87
  -4   4   9   98.27    7.50
  -4   4   8    8.00    5.01
  -4   4   7    5.24    2.95
  -4   4   6   -4.13    2.53
  -4   4   5    6.39    3.83
   4  -4  -4  179.35    9.92
  -4   4   4  184.90    8.42
   4  -4  -3  151.75    8.61
  -4   4   3  138.77    6.24
  -4   4   3  143.44    3.37
   4  -4  -2  896.42   49.73
   4  -4  -2  944.23   38.89
  -4   4   2  906.29   46.67
  -4   4   2  944.23   38.82
   4  -4  -1    8.80    1.88
   4  -4  -1   11.98    1.15
  -4   4   1    9.76    2.03
  -4   4   1    7.47    1.07
   4  -4   0    4.25    2.30
   4  -4   0    1.88    1.19
  -4   4   0    5.51    1.65
  -4   4   0    4.63    1.76
   4  -4   1  249.79    8.46
   4  -4   1  236.66   10.41
  -4   4  -1  253.85   10.26
   4  -4   2    0.88    1.30
   4  -4   2    2.72    1.57
  -4   4  -2    1.61    2.34
   4  -4   3  157.53    6.51
   4  -4   3  145.09    6.13
  -4   4  -3  152.06    8.19
   4  -4   4   25.00    2.68
  -4   4  -4   34.76    3.94
   4  -4   5   30.97    3.06
  -4   4  -5   38.93    4.59
   4  -4   6   45.79    3.94
  -4   4  -6   55.28    4.06
   4  -4   7   15.24    3.10
  -4   4  -7   21.48    3.18
   4  -4   8   10.80    4.56
  -4   4  -8   10.87    4.79
   4  -4   9    0.80    2.79
  -4   4  -9    7.12    2.95
   4  -4  10   90.08    6.97
  -4   4 -10  114.20    7.81
   4  -4  11   56.58    5.90
  -4   4 -11   72.62    9.26
   4  -4  12   47.39    8.92
  -4   4 -12   55.78    6.55
   4  -4  13   10.80    5.01
  -4   4 -13   22.20    5.09
   4  -4  14   12.90    5.01
  -4   4 -14   11.25    7.96
   4  -4  15   21.78    9.23
  -4   4 -15   30.28    6.20
   4  -4  16    4.98    4.98
  -4   4 -16    5.21    5.05
   4  -4  17    2.18    8.27
  -4   4 -17    1.80    5.21
  -4   3  16    3.68    6.20
  -4   3  15    3.29    5.74
  -4   3  14   11.91    5.67
  -4   3  13   44.29   10.07
  -4   3  12   82.12   11.87
  -4   3  11   12.56    6.58
  -4   3  10   -7.27    3.56
  -4   3   9  158.07    9.42
  -4   3   8   17.88    3.18
  -4   3   7   52.10    4.13
   4  -3  -6  136.86    6.58
  -4   3   6  117.99    6.43
   4  -3  -5   65.00    4.10
  -4   3   5   56.58    5.59
   4  -3  -4  233.83    9.76
   4  -3  -4  226.44    4.10
  -4   3   4  224.95    9.38
  -4   3   4  237.08    4.13
   4  -3  -3   74.99    3.83
  -4   3   3   71.97    4.02
  -4   3   3   80.24    2.14
   4  -3  -2  127.59    7.77
   4  -3  -2  142.72    4.25
  -4   3   2  143.48    6.01
  -4   3   2  149.49    4.17
   4  -3  -1    3.25    1.53
   4  -3  -1    1.30    0.92
  -4   3   1    0.92    1.65
  -4   3   1    0.80    0.80
   4  -3   0   38.82    2.34
   4  -3   0   32.43    1.80
  -4   3   0   40.73    1.88
   4  -3   1   18.61    1.76
   4  -3   1   16.42    1.65
  -4   3  -1   13.51    1.68
   4  -3   2  300.82   11.68
  -4   3  -2  335.08   12.17
   4  -3   3   35.68    3.79
  -4   3  -3   38.44    4.10
   4  -3   4   14.24    3.25
  -4   3  -4   16.65    3.48
   4  -3   5  224.64    9.53
  -4   3  -5  246.23   13.02
   4  -3   6    6.51    2.37
  -4   3  -6   14.55    3.83
   4  -3   7  204.24   12.59
  -4   3  -7  210.78   10.30
   4  -3   8   19.03    3.33
  -4   3  -8   21.82    3.52
   4  -3   9   99.53    6.97
  -4   3  -9  118.02    7.50
   4  -3  10   11.79    3.41
  -4   3 -10    7.08    5.59
   4  -3  11  137.01    9.99
  -4   3 -11  166.76   10.45
   4  -3  12   22.97    6.85
  -4   3 -12   18.95    4.59
   4  -3  13   -1.53    3.64
  -4   3 -13    3.60    5.74
   4  -3  14    8.23    4.25
  -4   3 -14    1.19    4.48
   4  -3  15   10.91    5.17
  -4   3 -15    5.90    4.79
   4  -3  16    5.32    5.74
  -4   3 -16   17.27    8.15
   4  -3  17    0.88    8.23
  -4   3 -17   -3.68    5.32
  -4   2  17   12.37   10.57
  -4   2  16   15.89    9.46
  -4   2  15   13.82    5.63
  -4   2  14    9.99    4.86
   4  -2 -13   14.59    1.45
   4  -2 -13   15.12    1.15
  -4   2  13   19.41    5.01
   4  -2 -12   17.69    1.42
   4  -2 -12   14.78    1.49
  -4   2  12   20.71    4.48
   4  -2 -11   -0.61    0.96
   4  -2 -11    0.31    0.92
  -4   2  11   -0.38    3.14
   4  -2 -10   54.32    1.76
   4  -2 -10   49.42    1.72
  -4   2  10   55.05    5.05
   4  -2  -9    1.95    0.73
  -4   2   9    3.90    3.98
   4  -2  -8   -0.34    0.57
  -4   2   8    5.78    2.30
   4  -2  -7   85.33    4.63
   4  -2  -7   78.63    2.07
   4  -2  -7   79.09    1.88
  -4   2   7   75.07    4.86
   4  -2  -6   54.21    3.71
  -4   2   6   47.01    3.45
   4  -2  -5  102.75    4.86
   4  -2  -5   95.44    2.41
  -4   2   5   98.27    6.66
   4  -2  -4  226.32   11.71
   4  -2  -4  231.34    6.16
  -4   2   4  237.23   11.94
  -4   2   4  244.81    6.05
   4  -2  -3  233.90    9.30
   4  -2  -3  234.59    6.58
  -4   2   3  230.61   11.14
  -4   2   3  227.74    6.20
   4  -2  -2   19.33    3.06
   4  -2  -2   21.44    1.68
  -4   2   2   14.66    2.18
  -4   2   2   18.76    1.68
   4  -2  -1   11.41    2.79
   4  -2  -1   14.01    1.80
  -4   2   1   12.82    1.88
   4  -2   0   19.26    1.88
   4  -2   0   16.23    1.57
  -4   2   0   19.60    1.57
   4  -2   1   -0.80    2.03
  -4   2  -1   -3.14    1.42
   4  -2   2    4.21    1.61
  -4   2  -2   10.49    2.53
   4  -2   3    2.14    1.76
  -4   2  -3    8.73    1.95
   4  -2   4   89.47    4.33
  -4   2  -4   88.78    4.48
   4  -2   5  422.48   18.76
  -4   2  -5  464.78   22.97
   4  -2   6  126.94    6.35
  -4   2  -6  153.28    9.23
   4  -2   7   52.56    4.06
  -4   2  -7   58.72    6.09
   4  -2   8   84.72    7.47
  -4   2  -8   80.66    5.59
   4  -2   9  241.71   13.13
  -4   2  -9  286.24   14.55
   4  -2  10   13.59    5.32
  -4   2 -10   16.23    3.83
   4  -2  11   74.73    7.01
  -4   2 -11   81.58    6.78
   4  -2  12   -1.84    5.74
  -4   2 -12   10.60    5.78
   4  -2  13    2.68    3.87
  -4   2 -13    1.72    4.17
   4  -2  14  105.01   13.21
  -4   2 -14   96.82    9.84
   4  -2  15    5.40    4.71
  -4   2 -15    3.94    7.54
   4  -2  16   36.60   10.76
  -4   2 -16   43.11    7.20
   4  -2  17   12.33    6.09
  -4   2 -17    7.62    5.70
  -4   1  17    9.49    6.47
  -4   1  16    3.75    5.21
  -4   1  15    7.47    5.09
   4  -1 -14    3.45    2.26
   4  -1 -14    2.53    2.53
  -4   1  14    6.97    4.40
   4  -1 -13   15.39    2.53
   4  -1 -13   14.01    2.72
  -4   1  13   25.84    4.79
   4  -1 -12   23.51    1.80
   4  -1 -12   20.63    2.72
  -4   1  12   27.37    4.40
   4  -1 -11  150.37    5.93
  -4   1  11  151.14    9.46
   4  -1 -10    2.91    1.68
   4  -1 -10    4.56    1.68
  -4   1  10    3.14    2.83
   4  -1  -9    5.28    1.07
   4  -1  -9    5.51    1.65
  -4   1   9   12.06    4.06
   4  -1  -8   38.09    3.45
   4  -1  -8   44.29    2.41
   4  -1  -8   40.66    1.80
  -4   1   8   42.76    3.52
   4  -1  -7   56.62    3.75
   4  -1  -7   52.94    1.84
   4  -1  -7   51.87    2.60
  -4   1   7   48.24    5.13
   4  -1  -6    5.28    2.07
   4  -1  -6    8.84    1.49
  -4   1   6    6.70    2.14
   4  -1  -5  585.99   29.25
   4  -1  -5  588.32   22.59
  -4   1   5  587.02   26.95
   4  -1  -4   93.10    4.33
  -4   1   4   85.94    4.36
  -4   1   4   88.51    2.72
   4  -1  -3  312.19   12.17
   4  -1  -3  339.75   12.63
  -4   1   3  320.00   14.66
  -4   1   3  324.44   11.33
   4  -1  -2  389.37   17.34
   4  -1  -2  406.75   15.66
  -4   1   2  401.66   12.94
   4  -1  -1   93.79    5.13
   4  -1  -1   88.93    3.33
  -4   1   1   93.49    4.33
   4  -1   0 1311.28   71.43
  -4   1   0 1329.54   72.01
   4  -1   1   81.62    3.56
  -4   1  -1   88.36    3.60
   4  -1   2  636.06   30.93
  -4   1  -2  663.16   28.29
   4  -1   3    4.36    2.87
  -4   1  -3    2.11    2.95
   4  -1   4   55.20    3.64
  -4   1  -4   50.84    3.45
   4  -1   5   39.12    3.25
  -4   1  -5   49.31    3.37
   4  -1   6   10.80    3.79
  -4   1  -6    5.97    3.68
   4  -1   7   21.97    3.29
  -4   1  -7   28.25    5.05
   4  -1   8   -2.26    2.53
  -4   1  -8    5.05    4.21
   4  -1   9  214.15   15.50
  -4   1  -9  232.68   16.00
   4  -1  10  136.82    8.88
  -4   1 -10  144.25   12.56
   4  -1  11   12.82    3.71
  -4   1 -11    5.32    3.87
   4  -1  12   73.54   10.91
  -4   1 -12  100.53    8.00
   4  -1  13    6.97    4.52
  -4   1 -13   10.68    4.33
   4  -1  14    7.81    6.85
  -4   1 -14    5.40    6.85
   4  -1  15    1.65    4.75
  -4   1 -15    5.47    4.67
   4  -1  16    1.80    8.27
  -4   1 -16   13.25    5.17
  -4   0  17    4.36    7.43
  -4   0  16    0.04    6.43
   4   0 -15    3.68    3.22
   4   0 -15    3.60    3.94
  -4   0  15    9.95    6.24
   4   0 -14   39.39    3.22
   4   0 -14   40.00    5.47
  -4   0  14   54.93    8.31
   4   0 -13    1.72    1.76
   4   0 -13    2.83    3.18
  -4   0  13    5.82    4.98
   4   0 -12  102.79    6.43
   4   0 -12  100.18    7.16
  -4   0  12  118.02    7.50
   4   0 -11   17.11    2.18
   4   0 -11   22.05    3.06
  -4   0  11   21.63    3.45
   4   0 -10    9.26    2.45
   4   0 -10    7.85    1.61
  -4   0  10    6.62    2.68
   4   0  -9   46.78    2.56
   4   0  -9   44.18    3.60
  -4   0   9   54.25    5.51
   4   0  -8   10.91    3.41
   4   0  -8    4.02    1.38
   4   0  -8    3.60    1.38
  -4   0   8    8.61    2.22
   4   0  -7   34.38    2.87
   4   0  -7   33.00    2.18
  -4   0   7   43.41    3.18
   4   0  -6   13.82    2.11
   4   0  -6   14.16    1.65
  -4   0   6   16.27    2.26
   4   0  -5  126.56    5.47
  -4   0   5  122.04    5.32
  -4   0   5  115.88    4.40
   4   0  -4   87.82    5.74
  -4   0   4   97.12    4.48
  -4   0   4   81.50    4.56
   4   0  -3    9.53    2.68
   4   0  -3    4.59    1.45
  -4   0   3    2.18    1.30
   4   0  -2  936.88   45.17
   4   0  -2  936.00   50.65
  -4   0   2 1005.56   47.97
   4   0  -1  687.93   34.45
  -4   0   1  735.02   33.65
   4   0   0  701.90   34.84
  -4   0   0  700.33   30.43
   4   0   1   18.22    2.18
  -4   0  -1   19.10    2.22
   4   0   2  574.31   26.41
  -4   0  -2  648.81   27.79
   4   0   3   93.94    6.51
  -4   0  -3   99.04    6.85
   4   0   4   23.47    4.36
  -4   0  -4   30.09    2.72
   4   0   5   13.28    2.45
  -4   0  -5    8.08    2.45
   4   0   6    5.40    2.53
  -4   0  -6    5.47    3.87
   4   0   7  251.13   12.37
  -4   0  -7  270.50   12.71
   4   0   8   56.01    6.93
  -4   0  -8   54.40    5.01
   4   0   9   24.39    5.74
  -4   0  -9   21.51    3.94
   4   0  10  352.04   20.98
  -4   0 -10  388.76   21.55
   4   0  11    2.83    3.56
  -4   0 -11   -0.46    5.47
   4   0  12   14.97    6.97
  -4   0 -12   21.90    7.08
   4   0  13   18.61    4.98
  -4   0 -13   23.58    5.09
   4   0  14   10.30    5.09
  -4   0 -14   16.65    4.94
   4   0  15    1.34    7.39
  -4   0 -15    3.87    4.52
   4   0  16   -1.95    5.01
  -4   0 -16   -0.34    7.27
  -4  -1  17    2.41    6.66
   4   1 -16   27.33    3.83
   4   1 -16   23.39    6.62
  -4  -1  16   40.20    8.31
   4   1 -15    1.15    2.45
   4   1 -15    0.19    2.83
  -4  -1  15    3.18    5.40
   4   1 -14    9.34    2.56
   4   1 -14    8.23    3.02
  -4  -1  14   16.16    5.55
   4   1 -13    5.32    3.45
   4   1 -13    2.83    2.53
  -4  -1  13    1.42    4.67
   4   1 -12    6.24    3.64
   4   1 -12   10.83    3.79
  -4  -1  12   10.07    3.06
   4   1 -11   23.16    2.83
   4   1 -11   18.95    3.75
  -4  -1  11   19.79    3.29
   4   1 -10   30.59    4.06
   4   1 -10   25.19    2.60
  -4  -1  10   28.79    5.13
   4   1  -9  127.63    6.43
   4   1  -9  119.17    5.74
   4   1  -9  120.21    7.27
  -4  -1   9  126.64    6.81
   4   1  -8   58.30    5.01
   4   1  -8   46.47    3.22
  -4  -1   8   57.00    3.71
   4   1  -7   73.85    3.79
   4   1  -7   67.61    5.05
  -4  -1   7   70.32    3.87
   4   1  -6   -0.23    2.45
   4   1  -6    0.31    2.41
  -4  -1   6   -0.08    1.72
   4   1  -5  303.31   11.37
   4   1  -5  268.70   11.48
  -4  -1   5  256.80   11.14
   4   1  -4  158.53    5.97
  -4  -1   4  149.61    6.58
   4   1  -3  257.79    9.15
   4   1  -3  246.00   10.34
  -4  -1   3  261.39    9.99
   4   1  -2   15.58    2.18
  -4  -1   2   18.18    2.11
   4   1  -1  621.24   29.09
  -4  -1   1  677.94   30.74
   4   1   0    2.26    1.95
  -4  -1   0   -0.57    1.76
   4   1   1   69.48    4.17
  -4  -1  -1   72.51    3.98
   4   1   2   77.71    4.56
  -4  -1  -2   75.88    4.29
   4   1   3    2.72    2.26
  -4  -1  -3   11.37    3.33
   4   1   4    1.91    2.30
  -4  -1  -4    2.41    2.14
   4   1   5   95.13    5.51
  -4  -1  -5   99.61    7.66
   4   1   6   40.04    3.75
  -4  -1  -6   33.99    3.98
   4   1   7   -2.41    2.79
  -4  -1  -7    3.98    2.79
   4   1   8  123.65   11.56
  -4  -1  -8  150.98    9.15
   4   1   9   39.89    4.82
  -4  -1  -9   39.43    5.05
   4   1  10   -0.84    3.37
  -4  -1 -10   -5.05    3.56
   4   1  11    8.46    3.94
  -4  -1 -11    6.28    4.13
   4   1  12   -4.59    6.01
  -4  -1 -12    6.93    4.25
   4   1  13    1.45    4.33
  -4  -1 -13    7.62    4.63
   4   1  14   15.04    5.21
  -4  -1 -14   20.60    8.58
   4   1  15   21.94    8.96
  -4  -1 -15   11.83    8.38
   4   2 -17    7.69    5.40
   4   2 -17    7.96    6.51
  -4  -2  17   12.98    7.20
   4   2 -16   16.69    5.67
   4   2 -16   12.98    6.66
  -4  -2  16   19.06    7.08
   4   2 -15    4.44    4.98
   4   2 -15   10.80    5.36
  -4  -2  15    6.85    5.74
   4   2 -14    0.00    2.83
   4   2 -14   -2.07    4.44
  -4  -2  14    1.38    3.02
   4   2 -13   26.95    3.68
   4   2 -13   20.33    5.70
  -4  -2  13   24.35    4.17
   4   2 -12    0.08    2.68
   4   2 -12    3.90    3.98
  -4  -2  12    5.55    4.10
   4   2 -11   26.72    3.41
   4   2 -11   25.50    3.22
  -4  -2  11   30.63    3.45
   4   2 -10   10.11    3.79
   4   2 -10    2.30    2.30
  -4  -2  10   10.60    3.60
   4   2  -9   19.72    3.75
   4   2  -9   19.87    2.79
   4   2  -9   16.35    3.94
  -4  -2   9   13.55    2.64
   4   2  -8  179.66    7.73
   4   2  -8  167.10    8.08
  -4  -2   8  171.16    7.96
   4   2  -7   -2.07    1.68
   4   2  -7    1.49    3.18
   4   2  -6   41.73    3.83
   4   2  -6   39.24    3.41
   4   2  -5    1.91    2.41
   4   2  -5    7.50    2.22
  -4  -2   5    3.71    2.07
   4   2  -4    6.66    2.18
   4   2  -4    2.45    3.06
  -4  -2   4   -2.68    1.88
   4   2  -3   54.59    5.47
  -4  -2   3   65.92    5.13
   4   2  -2    0.42    3.10
  -4  -2   2    2.76    1.88
   4   2  -1   -2.95    2.14
  -4  -2   1    1.15    1.95
   4   2   0    7.89    2.30
  -4  -2   0   10.80    3.64
   4   2   1   30.09    3.60
  -4  -2  -1   37.67    5.01
   4   2   2    6.81    2.56
  -4  -2  -2    8.80    2.45
   4   2   3   72.97    4.94
  -4  -2  -3   74.15    4.71
   4   2   4   50.07    4.44
  -4  -2  -4   65.88    4.40
   4   2   5   33.31    4.21
  -4  -2  -5   44.87    5.70
   4   2   6   54.32    4.82
  -4  -2  -6   59.61    4.98
   4   2   7   96.13    7.20
  -4  -2  -7  129.36    7.54
   4   2   8    8.15    4.94
  -4  -2  -8  -12.67    4.86
   4   2   9   17.72    5.93
  -4  -2  -9    3.52    5.70
   4   2  10    3.45    3.75
  -4  -2 -10   11.91    5.63
   4   2  11   -1.88    3.71
  -4  -2 -11    1.45    5.59
   4   2  12    3.52    4.06
  -4  -2 -12    2.45    6.35
   4   2  13   17.04    7.66
  -4  -2 -13   12.10    7.89
   4   2  14    5.82    7.73
  -4  -2 -14    9.30    4.90
   4   3 -17    6.01    3.79
   4   3 -17    0.54    6.09
  -4  -3  17    1.38    3.98
   4   3 -16    5.01    3.87
   4   3 -16    8.84    5.67
  -4  -3  16    0.31    3.68
   4   3 -15    2.56    3.52
   4   3 -15   -0.77    5.59
  -4  -3  15    2.99    3.25
   4   3 -14   23.81    3.87
   4   3 -14   11.64    5.67
  -4  -3  14    7.50    5.44
   4   3 -13   33.04    4.40
   4   3 -13   19.60    5.78
  -4  -3  13   22.09    3.64
   4   3 -12    9.95    3.18
   4   3 -12    2.76    2.87
  -4  -3  12    1.38    4.02
   4   3 -11    6.13    2.99
   4   3 -11    2.87    2.64
  -4  -3  11   -1.68    2.37
   4   3 -10    4.98    2.07
   4   3 -10    5.51    2.76
   4   3 -10    0.31    2.64
   4   3  -9    6.47    1.99
   4   3  -9    5.21    2.83
   4   3  -9    3.60    4.02
   4   3  -8    4.44    1.76
   4   3  -8    6.05    2.53
   4   3  -7  157.68    8.23
   4   3  -7  129.28   10.45
   4   3  -6   56.31    4.17
   4   3  -6   42.65    4.17
   4   3  -5   36.87    3.98
  -4  -3   5   37.40    3.79
   4   3  -4   25.42    2.87
   4   3  -4   23.81    5.21
  -4  -3   4   27.26    3.02
   4   3  -3   -0.11    2.30
  -4  -3   3   -0.04    2.26
   4   3  -2   55.24    4.44
  -4  -3   2   56.16    4.06
   4   3  -1    8.61    2.91
  -4  -3   1   11.60    3.98
   4   3   0  111.82    6.74
  -4  -3   0  121.05    8.77
   4   3   1    4.44    2.87
  -4  -3  -1    4.02    2.53
   4   3   2   26.22    5.17
  -4  -3  -2   22.17    3.52
   4   3   3   33.31    5.78
  -4  -3  -3   27.91    3.83
   4   3   4   14.13    5.40
  -4  -3  -4   22.43    3.37
   4   3   5  270.81   15.01
  -4  -3  -5  280.26   15.01
   4   3   6   94.60    7.47
  -4  -3  -6  108.64    9.84
   4   3   7    6.58    3.41
  -4  -3  -7    8.65    3.37
   4   3   8   12.25    3.87
  -4  -3  -8   13.02    3.90
   4   3   9    9.03    4.02
  -4  -3  -9    6.62    3.87
   4   3  10    5.09    5.63
  -4  -3 -10   -1.68    3.64
   4   3  11   22.82    6.35
  -4  -3 -11   -0.88    4.44
   4   3  12    8.12    4.71
  -4  -3 -12   10.72    4.75
   4   3  13   27.79    5.82
  -4  -3 -13   16.16    5.74
   4   4 -16    8.35    4.48
   4   4 -16    2.79    4.25
  -4  -4  16    8.23    3.64
   4   4 -15    4.94    4.13
   4   4 -15   -0.80    3.90
  -4  -4  15    9.53    3.33
   4   4 -14   53.02    6.85
   4   4 -14   47.39    5.82
   4   4 -13    6.09    3.94
   4   4 -13    1.76    3.41
   4   4 -12    3.06    3.98
   4   4 -12   12.67    3.52
   4   4 -11    4.90    5.32
   4   4 -11    6.35    3.18
   4   4 -10   19.75    2.53
   4   4 -10   29.71    6.47
   4   4 -10   25.04    5.78
   4   4  -9   -0.31    2.56
   4   4  -9    2.91    2.87
   4   4  -8   86.13    5.47
   4   4  -8   77.90    6.20
   4   4  -7  108.49    5.86
   4   4  -7   74.27    6.35
   4   4  -6   31.62    3.29
   4   4  -6   26.34    4.21
   4   4  -5  199.83    8.84
   4   4  -5  190.15   11.52
  -4  -4   4  332.33   17.11
   4   4  -3   13.82    3.22
  -4  -4   3    4.90    3.06
   4   4  -2   16.58    3.52
  -4  -4   2   12.56    3.45
   4   4  -1    5.51    3.10
  -4  -4   1    6.20    2.95
   4   4   0   22.78    6.39
  -4  -4   0   28.83    3.87
   4   4   1    1.00    2.99
  -4  -4  -1    3.68    2.87
   4   4   2   11.79    3.68
  -4  -4  -2   13.21    5.17
   4   4   3    2.60    3.22
  -4  -4  -3    5.67    3.06
   4   4   4   63.89    6.01
  -4  -4  -4   54.28    8.00
   4   4   5   12.37    3.90
  -4  -4  -5   18.53    4.02
   4   4   6   13.67    4.29
  -4  -4  -6   20.02    4.25
   4   4   7   20.90    6.39
  -4  -4  -7   12.82    4.48
   4   4   8    8.15    6.16
  -4  -4  -8   10.14    6.35
   4   4   9    8.19    4.33
  -4  -4  -9   20.75    6.51
   4   4  10    8.50    4.59
  -4  -4 -10    5.36    6.78
   4   4  11    3.98    4.25
  -4  -4 -11   -7.39    6.47
   4   4  12    8.08    5.13
  -4  -4 -12   19.26    7.92
   4   5 -16    5.01    6.85
   4   5 -16   -2.18    4.33
   4   5 -15    9.30    7.31
   4   5 -15   -0.08    4.10
   4   5 -14    2.76    6.81
   4   5 -14    0.08    3.79
   4   5 -13    9.99    4.75
   4   5 -13    8.00    4.17
   4   5 -12  116.68   10.22
   4   5 -12   85.87   11.79
   4   5 -11   -4.10    4.02
   4   5 -11   11.56    5.24
   4   5 -10   17.15    4.56
   4   5 -10   11.14    3.87
   4   5  -9   34.88    2.64
   4   5  -9   34.57    4.98
   4   5  -8    4.90    1.84
   4   5  -8   16.00    5.40
   4   5  -7   16.77    1.99
   4   5  -7   18.07    4.10
   4   5  -6    2.45    1.53
   4   5  -6   -0.88    5.51
   4   5  -5    3.29    1.42
   4   5  -5   -4.86    3.52
   4   5  -4   37.90    7.54
  -4  -5   4   41.19    5.09
   4   5  -3   26.49    4.52
  -4  -5   3   26.15    6.70
   4   5  -2   14.16    3.98
  -4  -5   2    7.39    3.48
   4   5  -1   36.10    5.17
  -4  -5   1   32.92    5.40
   4   5   0   -0.31    5.28
  -4  -5   0    3.10    5.32
   4   5   1    8.50    3.60
  -4  -5  -1    1.91    3.37
   4   5   2   25.73    4.75
  -4  -5  -2   15.54    6.43
   4   5   3   14.32    4.48
  -4  -5  -3   24.77    4.33
   4   5   4   10.95    5.82
  -4  -5  -4   -0.15    3.52
   4   5   5    5.51    5.78
  -4  -5  -5    0.27    5.67
   4   5   6   52.60    6.51
  -4  -5  -6   57.23    6.70
   4   5   7   22.47    5.09
  -4  -5  -7   16.23    4.86
   4   5   8    4.79    4.13
  -4  -5  -8    0.34    4.06
   4   5   9   -0.54    4.25
  -4  -5  -9    2.49    4.21
   4   5  10    6.81    4.94
  -4  -5 -10    7.35    4.86
   4   5  11    6.01    7.69
  -4  -5 -11    9.15    5.09
   4   6 -15   13.02    6.09
   4   6 -15   -1.84    7.54
   4   6 -14    5.86    5.28
   4   6 -14    4.36    7.04
   4   6 -13   23.43    8.27
   4   6 -13    4.13    4.56
   4   6 -12    7.89    8.69
   4   6 -12   16.27    4.79
   4   6 -11    0.46    4.59
   4   6 -11    6.39    3.98
   4   6 -10   57.35    7.47
   4   6 -10   42.95    6.24
   4   6  -9   39.97    2.68
   4   6  -9   34.07    8.65
   4   6  -8    2.14    2.41
   4   6  -8   -4.63    3.68
   4   6  -7  133.87    7.31
   4   6  -7  107.53   13.90
   4   6  -6   19.95    2.95
   4   6  -6   22.17    5.01
   4   6  -5    2.56    2.30
   4   6  -5    2.53    4.02
   4   6  -4   96.74    8.77
   4   6  -3    5.82    6.16
  -4  -6   3    2.76    4.06
   4   6  -2   -0.19    3.87
  -4  -6   2   -1.30    5.63
   4   6  -1   39.32    5.97
  -4  -6   1   37.90    5.47
   4   6   0   50.92   10.83
  -4  -6   0   80.12   10.91
   4   6   1   16.54    4.63
  -4  -6  -1   10.80    4.75
   4   6   2   19.41    5.13
  -4  -6  -2    9.34    7.66
   4   6   3    2.64    4.48
  -4  -6  -3   15.08    4.17
   4   6   4    4.02    6.70
  -4  -6  -4    5.40    4.10
   4   6   5    5.09    4.48
  -4  -6  -5    8.04    6.62
   4   6   6    5.82    4.52
  -4  -6  -6    5.74    6.89
   4   6   7   14.09    5.40
  -4  -6  -7   16.88    5.09
   4   6   8    1.95    4.44
  -4  -6  -8    0.88    4.40
   4   6   9    1.11    7.08
  -4  -6  -9    1.76    4.52
   4   7 -14   20.60    7.24
   4   7 -14   21.09    6.24
   4   7 -13   -2.95    5.40
   4   7 -13    1.95    4.59
   4   7 -12    9.57    8.46
   4   7 -12   -0.34    4.79
   4   7 -11    4.56    5.86
   4   7 -11   14.13    7.35
   4   7 -10   21.51    6.89
   4   7 -10   20.79    5.70
   4   7  -9    0.11    2.03
   4   7  -9    9.15    4.44
   4   7  -8   20.33    3.22
   4   7  -8   25.50    8.38
   4   7  -7   36.64    4.25
   4   7  -7   44.37    6.70
   4   7  -6    1.65    1.61
   4   7  -6    6.78    4.52
   4   7  -5    5.51    2.45
   4   7  -5    4.10    6.70
   4   7  -4    1.30    4.25
   4   7  -3   12.90    5.13
   4   7  -2   21.82    5.44
  -4  -7   2   12.48    5.51
   4   7  -1   -3.25    4.59
  -4  -7   1    0.92    4.40
   4   7   0    1.91    7.12
  -4  -7   0    6.66    4.59
   4   7   1   33.19    6.43
  -4  -7  -1   39.01    6.28
   4   7   2    1.99    5.13
  -4  -7  -2   13.82    7.04
   4   7   3   21.36    5.59
  -4  -7  -3   13.78    5.90
   4   7   4   20.25    8.35
  -4  -7  -4   13.86    5.82
   4   7   5    4.21    4.63
  -4  -7  -5   -2.87    4.86
   4   7   6    4.25    4.94
  -4  -7  -6    5.40    8.19
   4   7   7    7.01    5.51
  -4  -7  -7    7.96    7.85
   4   8 -12   20.14   10.14
   4   8 -12    1.99    5.44
   4   8 -11   16.61    6.58
   4   8 -11    6.20    5.59
   4   8 -10    7.85    6.58
   4   8 -10   10.80    5.36
   4   8  -9    8.69    5.70
   4   8  -9   -5.44    7.69
   4   8  -8   -4.02    5.17
   4   8  -7   16.19    6.35
   4   8  -6    7.54    2.37
   4   8  -6    7.73    7.66
   4   8  -5    0.04    2.34
   4   8  -5   -1.38    4.63
   4   8  -4    1.15    7.20
   4   8  -3   18.41    6.05
   4   8  -2   27.37   10.11
   4   8  -1   11.60    5.82
   4   8   0    7.81    5.01
  -4  -8   0    0.04    5.28
   4   8   1    2.56    8.65
  -4  -8  -1   17.72    5.90
   4   8   2   18.83    7.24
  -4  -8  -2   42.11   10.14
   4   8   3    9.07    5.51
  -4  -8  -3   -0.46    5.44
   4   8   4    9.00    8.61
  -4  -8  -4    5.86    5.63
   4   8   5   13.97    5.63
  -4  -8  -5   -1.23    5.63
   4   9 -10   25.96   11.94
   4   9 -10   12.79   10.80
   4   9  -9   14.70    7.62
   4   9  -9   13.51    6.58
   4   9  -8    5.05    5.82
   4   9  -7    2.79    7.89
   4   9  -6    6.93    5.78
   4   9  -5   17.80    9.88
   4   9  -4    6.35    5.93
   4   9  -3   25.76   10.37
   4   9  -2   12.59    6.32
   4   9  -1    8.88    9.38
   4   9   0    8.35    6.01
   4   9   1    9.92    6.51
   4   9   2    6.43    6.20
  -4  -9  -2  -11.22    6.05
  -5  13   1    1.68    4.63
  -5  13   1    7.69    5.82
  -5  13   0   41.38    6.78
  -5  13   0   56.50    7.66
  -5  13   0   42.03    6.05
  -5  13  -1   12.17    4.86
  -5  13  -1   34.11    6.20
  -5  13  -1   24.00    4.98
  -5  13  -2    6.13    7.43
  -5  13  -2    1.11    3.94
  -5  13  -3   18.91    8.92
  -5  13  -3    6.78    7.69
  -5  13  -4    4.79    5.47
  -5  13  -4    1.68    4.75
  -5  13  -5    3.52    5.74
  -5  13  -5    4.13    4.52
  -5  13  -6   24.12    7.04
  -5  13  -6    8.77    5.51
  -5  13  -7    5.74   10.49
  -5  13  -7   13.28    8.61
  -5  13  -8   29.52   11.33
  -5  13  -8    7.16    6.13
  -5  12   4    8.19    8.35
  -5  12   3    6.85    4.67
  -5  12   3    2.64    5.63
  -5  12   3   -0.27    2.83
  -5  12   2   71.97   11.48
  -5  12   2   71.20    7.31
  -5  12   2   53.67    6.13
  -5  12   1   -4.44    4.13
  -5  12   1    2.26    3.83
  -5  12   1   -4.36    4.82
  -5  12   0   42.45    6.01
  -5  12   0   44.14    6.32
  -5  12   0   43.87    7.47
  -5  12  -1    7.35    5.67
  -5  12  -1   12.06    4.36
  -5  12  -1    9.65    3.56
  -5  12  -2   14.09    3.52
  -5  12  -2   20.33    7.66
  -5  12  -2   16.27    4.44
  -5  12  -3   12.56    7.31
  -5  12  -3    5.93    3.94
  -5  12  -4    2.87    4.98
  -5  12  -4   10.87    6.20
  -5  12  -5   21.90    5.82
  -5  12  -5    3.48    4.86
  -5  12  -6   13.97    6.09
  -5  12  -7    5.82    9.03
  -5  12  -8   12.98    6.66
  -5  12  -9   13.97    7.47
  -5  12 -10   22.43   12.44
  -5  12 -11    1.26    6.66
  -5  11   7    9.49    9.72
  -5  11   6    3.33    5.82
  -5  11   5   25.46    6.89
  -5  11   4   16.35    5.51
  -5  11   4   14.62    5.05
  -5  11   4    8.65    2.56
  -5  11   3    3.64    7.04
  -5  11   3   12.75    5.24
  -5  11   3   12.94    4.40
  -5  11   2   17.30    4.82
  -5  11   2   24.69    3.87
  -5  11   2   16.08    3.25
  -5  11   1    3.79    3.60
  -5  11   1    0.84    3.14
  -5  11   1   -1.72    4.02
  -5  11   0   17.65    6.09
  -5  11   0   14.70    3.94
  -5  11   0   11.68    4.90
  -5  11  -1   18.22    5.70
  -5  11  -1   22.40    6.39
  -5  11  -1   12.82    5.78
  -5  11  -2   19.60    3.29
  -5  11  -2   22.97    6.66
  -5  11  -2   11.03    3.68
  -5  11  -3   32.81    7.81
  -5  11  -3   21.21    4.29
  -5  11  -4    4.90    4.36
  -5  11  -5   -1.65    4.21
  -5  11  -6   37.75    9.95
  -5  11  -7   -7.47    5.21
  -5  11  -8   19.33    6.43
  -5  11  -9    5.97    5.86
  -5  11 -10   -3.33    5.78
  -5  11 -11   28.41    7.92
  -5  11 -12   -9.23   10.57
  -5  11 -13   23.70    8.54
  -5  10   9    1.23    6.05
  -5  10   8   30.40    7.89
  -5  10   7   19.18    9.99
  -5  10   6    5.82    8.19
  -5  10   5    2.14    4.67
  -5  10   5    3.14    2.18
  -5  10   5    0.61    2.22
  -5  10   4    3.06    4.40
  -5  10   4    4.02    3.64
  -5  10   4    2.11    1.76
  -5  10   3   11.83    6.58
  -5  10   3   13.48    4.21
  -5  10   3    6.74    3.52
  -5  10   2   26.91    4.59
  -5  10   2   22.01    5.13
  -5  10   2   21.97    2.87
  -5  10   1   26.15    4.52
  -5  10   1   33.11    5.47
  -5  10   1   30.59    4.98
  -5  10   0    8.35    4.90
  -5  10   0    2.03    4.44
  -5  10   0    3.56    3.71
  -5  10  -1   50.38    6.89
  -5  10  -1   61.63    7.58
  -5  10  -1   51.95    6.35
  -5  10  -2   11.48    2.76
  -5  10  -2   17.53    3.87
  -5  10  -3    4.48    3.60
  -5  10  -4    9.46    4.02
  -5  10  -5   -4.48    6.05
  -5  10  -6    6.62    4.48
  -5  10  -7    5.40    4.59
  -5  10  -8   15.70    8.23
  -5  10  -9   34.65    6.58
  -5  10 -10   27.14    6.55
  -5  10 -11   89.58   15.66
  -5  10 -12   -5.97    5.74
  -5  10 -13    8.15    6.47
  -5  10 -14   -3.22    9.80
  -5   9  11  -14.01    7.92
  -5   9  10   -6.01    6.66
  -5   9   9   18.11    6.93
  -5   9   8    5.74    5.36
  -5   9   7    0.50    4.67
  -5   9   6    7.96    6.66
  -5   9   6    3.83    1.84
  -5   9   6    2.41    1.65
  -5   9   5    3.10    4.44
  -5   9   5    2.45    2.68
  -5   9   5    3.90    1.15
  -5   9   4    3.37    4.48
  -5   9   4   11.25    3.29
  -5   9   4    8.35    2.60
  -5   9   3   10.72    5.74
  -5   9   3    8.84    2.26
  -5   9   3    1.95    2.72
  -5   9   2   40.46    4.67
  -5   9   2   32.20    3.37
  -5   9   2   35.41    3.98
  -5   9   1   36.52    4.56
  -5   9   1   41.84    3.71
  -5   9   1   36.18    2.99
  -5   9   0  137.82   11.25
  -5   9   0  149.22    7.62
  -5   9   0  124.91    6.62
  -5   9  -1    5.40    2.68
  -5   9  -1    9.23    2.79
  -5   9  -2    8.27    2.34
  -5   9  -2    5.70    2.91
  -5   9  -3   21.90    5.82
  -5   9  -4    9.38    5.40
  -5   9  -5    8.12    3.68
   5  -9   6    0.04    1.84
  -5   9  -6    1.84    3.41
   5  -9   7   39.05    1.99
  -5   9  -7   43.72    8.04
   5  -9   8    3.29    1.65
  -5   9  -8    1.34    3.90
   5  -9   9   47.66    6.70
  -5   9  -9   50.76    6.58
   5  -9  10   49.69    7.39
  -5   9 -10   41.57   10.60
   5  -9  11   -3.06    5.01
  -5   9 -11   -1.80    4.59
   5  -9  12   -1.26    5.13
  -5   9 -12    6.58    5.24
   5  -9  13    9.57    6.28
  -5   9 -13   21.71    6.55
   5  -9  14   11.60    6.32
  -5   9 -14    9.84    6.39
  -5   9 -15   26.22   12.10
  -5   8  12   26.76    9.15
  -5   8  11   12.14    7.16
  -5   8  10    6.35    6.01
  -5   8   9    8.04    5.59
  -5   8   8   -3.64    5.05
  -5   8   7   11.79    5.05
  -5   8   6   68.60    2.34
  -5   8   6   80.47    2.37
  -5   8   5   81.12    7.24
  -5   8   5   63.85    3.48
  -5   8   5   59.26    3.10
  -5   8   4  277.93   16.73
  -5   8   4  266.56   12.25
  -5   8   4  231.88    9.76
  -5   8   3   14.93    5.32
  -5   8   3    5.13    1.84
  -5   8   3    5.55    1.49
  -5   8   2  111.75    7.66
  -5   8   2  118.60    7.24
  -5   8   1   12.67    3.29
  -5   8   1   19.33    3.64
  -5   8   0   -0.46    2.37
  -5   8   0    0.92    2.99
  -5   8  -1   32.69    3.18
  -5   8  -1   29.29    3.25
   5  -8   2   10.30    3.06
  -5   8  -2   10.95    3.45
  -5   8  -2   13.71    2.83
   5  -8   3   71.20    3.79
  -5   8  -3   75.42    5.36
   5  -8   4   18.68    1.99
   5  -8   4   12.71    3.45
  -5   8  -4   22.32    5.17
   5  -8   5   10.11    1.68
   5  -8   5    7.92    3.33
  -5   8  -5   16.69    4.90
   5  -8   6  146.24    5.24
   5  -8   6  130.35   12.82
  -5   8  -6  148.73    9.19
   5  -8   7   -0.19    1.34
   5  -8   7    2.07    3.25
  -5   8  -7   -3.48    3.18
   5  -8   8   78.44    4.63
   5  -8   8   89.43    7.62
  -5   8  -8   92.22   10.91
   5  -8   9   94.71    5.40
   5  -8   9   94.82    9.03
  -5   8  -9  118.29    9.46
   5  -8  10    8.15    2.53
   5  -8  10   15.58    4.67
  -5   8 -10   12.59    4.79
   5  -8  11    1.57    2.30
   5  -8  11    2.49    4.36
  -5   8 -11   -9.03    6.70
   5  -8  12    4.40    2.76
   5  -8  12    9.57    4.67
  -5   8 -12    4.75    4.98
   5  -8  13   15.66    5.63
  -5   8 -13    6.62    8.73
   5  -8  14    5.55    5.21
  -5   8 -14    0.11    5.63
   5  -8  15   -2.76    8.88
  -5   8 -15   -6.09    6.13
   5  -8  16    1.00   10.03
  -5   8 -16   17.95   10.22
  -5   7  13    6.13    7.31
  -5   7  12   13.05    7.35
  -5   7  11   11.10    6.43
  -5   7  10   47.93    7.92
  -5   7   9   -2.60    4.75
  -5   7   8   45.71    7.01
  -5   7   7    0.11    3.94
  -5   7   6   18.95    6.89
  -5   7   5   44.87    4.82
  -5   7   5   27.37    1.30
  -5   7   4   49.81    7.39
  -5   7   4   39.81    2.53
  -5   7   4   37.10    2.11
  -5   7   3    6.85    3.06
  -5   7   3   10.60    2.14
  -5   7   3    8.88    1.80
  -5   7   2   57.73    7.43
  -5   7   2   69.56    3.25
   5  -7  -1    3.52    1.99
  -5   7   1   -1.49    3.64
  -5   7   1   -0.38    1.57
   5  -7   0   27.72    2.87
  -5   7   0   29.71    4.48
  -5   7   0   28.21    2.45
   5  -7   1   16.00    2.22
  -5   7  -1   15.35    2.37
  -5   7  -1   17.34    2.37
   5  -7   2   58.72    3.41
   5  -7   2   63.74    5.47
  -5   7  -2   64.12    3.98
   5  -7   3    7.43    1.76
   5  -7   3    5.78    2.49
  -5   7  -3    8.35    2.49
   5  -7   4   17.38    1.91
   5  -7   4   12.79    4.59
  -5   7  -4   13.21    3.02
   5  -7   5    1.65    1.42
   5  -7   5    9.26    2.76
  -5   7  -5    5.05    4.10
   5  -7   6  273.49   10.95
   5  -7   6  235.24   14.16
  -5   7  -6  244.89   14.16
   5  -7   7   33.31    3.18
   5  -7   7   32.77    4.94
  -5   7  -7   43.76    4.71
   5  -7   8   29.71    3.25
   5  -7   8   37.71    5.21
  -5   7  -8   39.01    7.31
   5  -7   9   66.08    6.70
  -5   7  -9   74.42    7.12
   5  -7  10   85.10    9.00
  -5   7 -10  116.34    9.15
   5  -7  11   21.94    5.44
  -5   7 -11   18.07    8.15
   5  -7  12    6.81    4.86
  -5   7 -12    5.47    4.71
   5  -7  13    2.11    4.75
  -5   7 -13   -0.04    4.67
   5  -7  14   11.14    6.05
  -5   7 -14   20.71    9.30
   5  -7  15    7.85    9.15
  -5   7 -15   12.56    6.16
   5  -7  16    6.32    5.93
  -5   7 -16   11.60    9.84
  -5   6  14    1.42    6.74
  -5   6  13   -1.34    5.97
  -5   6  12   10.80    6.55
  -5   6  11    3.75    5.55
  -5   6  10   91.04    9.99
  -5   6   9   26.53    5.78
  -5   6   8   37.25    5.86
  -5   6   7   14.62    6.58
  -5   6   6   10.83    3.79
  -5   6   5   19.37    3.94
  -5   6   4    6.51    2.72
  -5   6   4    0.92    1.03
   5  -6  -3   35.49    3.25
  -5   6   3   22.51    5.32
  -5   6   3   31.74    1.49
   5  -6  -2   45.86    3.75
  -5   6   2   57.92    4.10
  -5   6   2   50.49    2.30
   5  -6  -1   20.94    2.68
   5  -6  -1   21.32    1.76
  -5   6   1   27.37    3.06
  -5   6   1   24.92    2.64
   5  -6   0  482.59   21.13
   5  -6   0  426.20   18.53
  -5   6   0  457.63   24.69
  -5   6   0  492.12   21.86
   5  -6   1  231.26    9.99
   5  -6   1  230.19   10.03
  -5   6  -1  268.09   11.25
  -5   6  -1  251.36   10.22
   5  -6   2  142.03    5.55
   5  -6   2  121.43    5.97
  -5   6  -2  131.65    6.32
   5  -6   3   23.62    2.87
   5  -6   3   15.58    2.68
  -5   6  -3   18.41    2.64
   5  -6   4    6.97    2.41
   5  -6   4    5.74    3.68
  -5   6  -4    0.38    3.71
   5  -6   5  108.19    4.21
   5  -6   5   96.20    9.15
  -5   6  -5  117.95    6.47
   5  -6   6    4.79    2.41
   5  -6   6    2.53    2.91
  -5   6  -6    4.90    2.87
   5  -6   7   78.98    6.35
  -5   6  -7   85.75    6.28
   5  -6   8   -4.06    3.33
  -5   6  -8   -2.49    5.24
   5  -6   9    3.37    5.63
  -5   6  -9    1.30    3.60
   5  -6  10   11.56    7.04
  -5   6 -10   23.85    4.98
   5  -6  11   34.95    5.70
  -5   6 -11   38.47    8.73
   5  -6  12   35.07    5.70
  -5   6 -12   30.63    6.05
   5  -6  13    4.79    4.98
  -5   6 -13   13.05    5.05
   5  -6  14    7.16    7.66
  -5   6 -14    5.74    7.77
   5  -6  15    6.55    8.27
  -5   6 -15    4.79    5.63
   5  -6  16   13.51    6.01
  -5   6 -16    4.40    6.24
  -5   5  15   13.86   11.60
  -5   5  14    4.82    6.55
  -5   5  13   11.56    6.28
  -5   5  12   73.08    9.49
  -5   5  11    9.30    5.28
  -5   5  10   38.05    6.55
  -5   5   9   40.12    8.58
  -5   5   8   50.46    8.69
  -5   5   7    5.32    3.52
  -5   5   6   -1.19    2.95
   5  -5  -5    6.43    2.60
  -5   5   5    4.48    2.76
   5  -5  -4   98.84    7.77
  -5   5   4   88.58    5.59
   5  -5  -3    8.08    3.41
  -5   5   3    1.65    2.34
   5  -5  -2   72.05    6.01
   5  -5  -2   76.68    2.56
  -5   5   2   70.98    4.79
  -5   5   2   79.32    2.64
   5  -5  -1   24.35    2.53
   5  -5  -1   22.62    2.37
  -5   5   1   18.38    2.76
  -5   5   1   23.31    1.61
   5  -5   0  119.33    5.36
   5  -5   0  118.41    4.59
  -5   5   0  111.32    7.54
  -5   5   0  113.81    5.70
   5  -5   1    7.31    1.84
   5  -5   1    8.73    1.88
  -5   5  -1   12.25    1.80
   5  -5   2   43.45    3.71
   5  -5   2   34.11    2.76
  -5   5  -2   34.49    2.79
   5  -5   3   49.61    2.72
   5  -5   3   43.30    4.79
  -5   5  -3   49.84    3.48
   5  -5   4    1.99    1.68
   5  -5   4    6.78    3.33
  -5   5  -4    6.28    2.26
   5  -5   5  206.76   13.25
  -5   5  -5  237.43   10.99
   5  -5   6   27.10    5.40
  -5   5  -6   35.53    3.75
   5  -5   7   46.93    4.59
  -5   5  -7   55.28    7.24
   5  -5   8   14.82    3.68
  -5   5  -8   18.07    5.70
   5  -5   9   16.88    4.13
  -5   5  -9   22.93    4.33
   5  -5  10    3.90    3.56
  -5   5 -10    6.58    3.87
   5  -5  11   24.00    7.50
  -5   5 -11   33.88    7.85
   5  -5  12    1.88    4.48
  -5   5 -12    5.01    4.48
   5  -5  13   23.31    6.16
  -5   5 -13   40.89    6.66
   5  -5  14   10.72    8.23
  -5   5 -14    9.57    8.27
   5  -5  15   15.20    5.70
  -5   5 -15    6.51    5.82
   5  -5  16    9.19    5.90
  -5   5 -16    8.23    5.90
  -5   4  15   49.54   14.82
  -5   4  14    9.26    9.49
  -5   4  13    7.92    8.54
  -5   4  12   16.19    8.35
  -5   4  11    7.27    7.12
  -5   4  10   49.15    6.43
  -5   4   9    1.95    3.60
  -5   4   8   26.99    4.25
  -5   4   7    9.61    5.05
   5  -4  -6    3.68    2.56
  -5   4   6    1.72    2.60
   5  -4  -5    5.09    2.56
  -5   4   5    1.91    3.75
   5  -4  -4   93.10    5.36
   5  -4  -4   97.28    2.22
  -5   4   4   84.72    5.24
  -5   4   4   95.32    2.14
   5  -4  -3    1.15    2.11
   5  -4  -3    4.02    1.11
  -5   4   3    2.91    2.37
  -5   4   3    5.36    1.19
   5  -4  -2    3.98    1.99
   5  -4  -2    3.29    1.53
  -5   4   2    1.68    2.07
  -5   4   2    1.65    0.96
   5  -4  -1    3.71    2.83
   5  -4  -1    3.68    1.23
  -5   4   1    5.82    1.99
  -5   4   1   -0.46    1.72
   5  -4   0    5.78    1.95
   5  -4   0   10.11    2.30
  -5   4   0    7.35    1.49
   5  -4   1   89.85    4.10
   5  -4   1   82.04    3.83
  -5   4  -1   99.04    4.17
   5  -4   2    2.45    1.68
   5  -4   2    5.47    1.72
  -5   4  -2    3.83    1.84
   5  -4   3   40.35    2.83
   5  -4   3   39.09    3.02
  -5   4  -3   38.78    3.02
   5  -4   4   16.84    3.79
  -5   4  -4   19.22    3.90
   5  -4   5  135.17    9.65
  -5   4  -5  158.91    9.95
   5  -4   6    6.81    2.60
  -5   4  -6    1.99    2.79
   5  -4   7    0.23    2.72
  -5   4  -7    2.30    2.83
   5  -4   8   80.09    8.96
  -5   4  -8   92.87    7.04
   5  -4   9   14.74    3.60
  -5   4  -9   12.75    3.87
   5  -4  10    7.27    3.75
  -5   4 -10    4.02    6.05
   5  -4  11   44.29    6.24
  -5   4 -11   65.54    9.46
   5  -4  12   22.93    4.86
  -5   4 -12   22.09    5.51
   5  -4  13    5.40    4.52
  -5   4 -13   12.25    4.82
   5  -4  14   21.90    9.19
  -5   4 -14   34.11    9.49
   5  -4  15    6.05    5.55
  -5   4 -15    8.23    5.36
   5  -4  16    1.19    5.78
  -5   4 -16    5.63    5.32
  -5   3  16   11.25    7.27
  -5   3  15   10.76    6.43
  -5   3  14    6.78    5.59
  -5   3  13    7.62    5.17
  -5   3  12   96.39    9.49
  -5   3  11   64.01    7.08
  -5   3  10   14.05    4.10
  -5   3   9   25.76    6.35
  -5   3   8   42.42    4.48
   5  -3  -7   11.75    2.79
  -5   3   7    4.79    2.72
   5  -3  -6   96.47    5.90
  -5   3   6   96.89    5.86
   5  -3  -5   55.55    4.13
   5  -3  -5   60.18    1.68
  -5   3   5   62.55    6.24
  -5   3   5   64.01    1.84
   5  -3  -4  139.23    9.26
   5  -3  -4  145.70    4.13
  -5   3   4  141.38    7.27
  -5   3   4  155.16    4.10
   5  -3  -3  130.16    6.43
   5  -3  -3  139.58    4.56
  -5   3   3  127.44    6.43
  -5   3   3  134.45    4.25
   5  -3  -2   36.67    3.02
   5  -3  -2   42.84    2.60
  -5   3   2   39.47    3.48
  -5   3   2   42.15    1.88
   5  -3  -1  115.31    7.04
   5  -3  -1  119.94    4.13
  -5   3   1  124.26    5.44
   5  -3   0   15.47    2.22
   5  -3   0   16.23    1.72
  -5   3   0   15.54    2.68
   5  -3   1  368.54   14.24
   5  -3   1  343.66   13.82
  -5   3  -1  386.34   16.92
   5  -3   2   78.25    5.51
  -5   3  -2   82.34    3.98
   5  -3   3  376.96   15.58
  -5   3  -3  360.58   15.43
   5  -3   4   95.94    5.17
  -5   3  -4  115.04    7.31
   5  -3   5   29.67    3.14
  -5   3  -5   28.98    4.86
   5  -3   6   32.50    3.68
  -5   3  -6   38.36    3.79
   5  -3   7    6.66    4.25
  -5   3  -7    9.53    4.63
   5  -3   8   55.51    4.86
  -5   3  -8   71.40    7.85
   5  -3   9   43.72    5.13
  -5   3  -9   63.13    8.04
   5  -3  10   23.54    5.05
  -5   3 -10   38.78    5.01
   5  -3  11   66.19    6.78
  -5   3 -11   67.87    7.27
   5  -3  12   -4.75    6.09
  -5   3 -12   -1.76    4.02
   5  -3  13    1.95    4.36
  -5   3 -13   10.87    7.01
   5  -3  14   13.74    8.04
  -5   3 -14   16.50    5.82
   5  -3  15    5.24    5.55
  -5   3 -15   14.66    5.90
   5  -3  16   21.74   11.06
  -5   3 -16   45.29   11.41
  -5   2  16    5.28    8.80
  -5   2  15   11.75    8.80
  -5   2  14   17.99    8.58
  -5   2  13   -1.19    6.16
   5  -2 -12    1.57    0.77
  -5   2  12    6.35    5.67
   5  -2 -11   29.25    1.38
  -5   2  11   36.25    4.86
   5  -2 -10   53.63    1.84
  -5   2  10   74.00    5.59
   5  -2  -9   43.76    1.95
  -5   2   9   42.11    4.59
   5  -2  -8   11.18    2.79
  -5   2   8    5.24    2.87
   5  -2  -7  288.61   14.05
   5  -2  -7  265.18    7.89
   5  -2  -7  293.09    8.96
  -5   2   7  268.20   13.78
   5  -2  -6    2.49    2.18
   5  -2  -6    0.84    1.23
  -5   2   6   -3.06    2.37
   5  -2  -5   13.28    3.83
   5  -2  -5   10.99    1.61
  -5   2   5   14.09    3.87
  -5   2   5   15.77    1.57
   5  -2  -4  280.19   12.63
   5  -2  -4  302.05   10.30
  -5   2   4  291.44   15.66
  -5   2   4  292.25    8.61
   5  -2  -3  351.85   14.93
   5  -2  -3  359.32   12.02
  -5   2   3  365.29   18.83
  -5   2   3  355.41   12.40
   5  -2  -2    2.26    1.99
   5  -2  -2    3.71    1.23
  -5   2   2    2.56    1.88
   5  -2  -1   -2.45    1.88
   5  -2  -1   -1.65    1.99
  -5   2   1    1.49    1.42
   5  -2   0  148.57    5.93
   5  -2   0  141.80    5.51
   5  -2   1    2.87    1.76
  -5   2  -1   -0.31    1.65
   5  -2   2    3.98    1.88
  -5   2  -2    1.76    1.80
   5  -2   3  101.18    4.82
  -5   2  -3  106.50    5.13
   5  -2   4  233.22   13.48
  -5   2  -4  272.11   14.47
   5  -2   5   18.49    2.95
  -5   2  -5   20.75    2.95
   5  -2   6  171.85   11.41
  -5   2  -6  174.99    9.26
   5  -2   7    1.88    2.72
  -5   2  -7    1.84    2.91
   5  -2   8   16.19    5.05
  -5   2  -8   11.18    3.64
   5  -2   9   14.05    3.68
  -5   2  -9    8.15    3.94
   5  -2  10   11.37    5.47
  -5   2 -10    4.56    3.98
   5  -2  11   24.19    4.71
  -5   2 -11   27.33    5.13
   5  -2  12    3.60    5.97
  -5   2 -12    1.00    6.32
   5  -2  13    7.16    4.56
  -5   2 -13    0.15    4.52
   5  -2  14    5.93    7.58
  -5   2 -14    6.93    4.86
   5  -2  15    1.03    5.28
  -5   2 -15   10.37    5.32
   5  -2  16   22.74    7.16
  -5   2 -16   42.19   10.72
  -5   1  17    2.95    5.44
  -5   1  16    5.59    5.21
  -5   1  15    6.70    4.71
   5  -1 -14    6.62    1.45
   5  -1 -14    6.20    2.68
  -5   1  14   15.70    4.36
   5  -1 -13   53.90    3.87
   5  -1 -13   54.02    4.33
   5  -1 -12    2.91    1.99
   5  -1 -12    2.34    1.45
  -5   1  12    9.57    5.17
   5  -1 -11   51.22    3.41
   5  -1 -11   43.07    3.56
  -5   1  11   57.77    7.81
   5  -1 -10  201.59    7.01
   5  -1 -10  175.37    7.96
  -5   1  10  218.67   11.87
   5  -1  -9   17.07    2.99
   5  -1  -9    9.49    2.07
   5  -1  -9   10.14    2.11
  -5   1   9   17.38    3.14
   5  -1  -8    2.30    2.60
   5  -1  -8    7.27    1.88
   5  -1  -8    3.33    1.19
  -5   1   8    1.65    2.76
   5  -1  -7   25.96    2.99
   5  -1  -7   22.85    2.49
  -5   1   7   30.51    5.01
   5  -1  -6   23.62    3.87
   5  -1  -6   16.96    2.30
  -5   1   6   19.45    2.79
   5  -1  -5   42.68    3.33
   5  -1  -5   33.99    2.91
  -5   1   5   37.63    3.29
  -5   1   5   35.83    2.03
   5  -1  -4   55.70    3.48
   5  -1  -4   51.14    3.83
  -5   1   4   60.68    3.83
  -5   1   4   50.46    2.30
   5  -1  -3  728.55   35.56
   5  -1  -3  718.67   32.62
  -5   1   3  756.03   32.96
   5  -1  -2   61.52    3.64
   5  -1  -2   65.31    3.25
  -5   1   2   70.13    4.21
   5  -1  -1  451.77   18.57
   5  -1  -1  458.12   19.18
  -5   1   1  491.93   19.06
   5  -1   0  873.22   43.53
  -5   1   0  856.76   41.42
   5  -1   1  659.60   35.37
  -5   1  -1  723.11   33.54
   5  -1   2  102.86    5.44
  -5   1  -2  112.09    5.32
   5  -1   3   61.48    4.10
  -5   1  -3   63.82    4.06
   5  -1   4   22.13    2.99
  -5   1  -4   25.88    3.06
   5  -1   5   -2.91    3.83
  -5   1  -5    3.94    2.34
   5  -1   6    5.28    2.83
  -5   1  -6    7.69    2.99
   5  -1   7   59.03    5.21
  -5   1  -7   75.65    7.73
   5  -1   8   -0.69    3.02
  -5   1  -8    6.85    4.79
   5  -1   9    0.54    3.37
  -5   1  -9   -7.20    5.24
   5  -1  10   54.02    8.92
  -5   1 -10   60.18    6.55
   5  -1  11    1.19    3.75
  -5   1 -11   -5.09    3.98
   5  -1  12    1.68    4.21
  -5   1 -12   11.33    4.63
   5  -1  13    4.21    4.59
  -5   1 -13    9.57    4.86
   5  -1  14   -2.07    4.86
  -5   1 -14    5.40    4.82
   5  -1  15    9.38    7.66
  -5   1 -15   -5.90    7.66
  -5   0  17    5.28    5.05
  -5   0  16    3.14    4.63
   5   0 -15    8.19    2.14
   5   0 -15    5.40    3.87
  -5   0  15    7.81    4.56
   5   0 -14   17.27    3.83
   5   0 -14   18.30    4.29
  -5   0  14   23.05    4.79
   5   0 -13    4.52    2.07
   5   0 -13    7.66    3.22
  -5   0  13    2.60    3.75
   5   0 -12   25.65    3.60
   5   0 -12   17.07    2.60
  -5   0  12   29.52    6.09
   5   0 -11   33.73    2.72
   5   0 -11   25.73    2.60
  -5   0  11   31.62    4.44
   5   0 -10   19.79    3.29
   5   0 -10   16.81    3.33
  -5   0  10   15.70    3.60
   5   0  -9   -0.65    2.64
   5   0  -9    3.22    2.56
   5   0  -9    1.65    1.76
  -5   0   9    6.05    4.06
   5   0  -8    3.83    2.18
   5   0  -8   -2.76    2.30
  -5   0   8    0.38    2.49
   5   0  -7   86.71    4.98
   5   0  -7   77.44    3.79
  -5   0   7   84.83    5.17
   5   0  -6    9.65    3.60
   5   0  -6    7.92    1.80
  -5   0   6    9.00    2.53
  -5   0   6    9.19    1.76
   5   0  -5    2.83    1.88
   5   0  -5   -0.92    1.57
  -5   0   5    2.83    2.37
   5   0  -4   23.08    3.75
   5   0  -4   18.34    3.18
  -5   0   4   19.60    2.03
   5   0  -3   80.28    4.02
   5   0  -3   61.52    5.17
  -5   0   3   70.44    3.60
   5   0  -2    8.35    2.87
   5   0  -2    3.52    3.10
  -5   0   2    6.58    1.84
   5   0  -1    8.04    2.14
  -5   0   1   10.76    1.95
   5   0   0   93.10    5.21
  -5   0   0  109.60    6.51
   5   0   1  214.34    9.61
  -5   0  -1  235.17    9.61
   5   0   2   -1.19    2.34
  -5   0  -2    4.94    2.14
   5   0   3   18.49    4.40
  -5   0  -3   19.95    4.21
   5   0   4   83.68    5.40
  -5   0  -4   80.70    5.28
   5   0   5   13.28    3.06
  -5   0  -5   18.15    3.14
   5   0   6   -4.90    2.87
  -5   0  -6    9.49    3.94
   5   0   7   56.66    7.47
  -5   0  -7   52.26    5.21
   5   0   8  117.76    8.50
  -5   0  -8  128.40    8.54
   5   0   9   43.14    5.51
  -5   0  -9   45.40    5.67
   5   0  10  116.00   13.13
  -5   0 -10  122.58    9.53
   5   0  11   19.83    4.90
  -5   0 -11   17.46    4.98
   5   0  12    4.82    4.25
  -5   0 -12    0.69    4.17
   5   0  13   12.59    7.96
  -5   0 -13   13.44    8.04
   5   0  14    1.07    4.94
  -5   0 -14   18.53    8.38
   5   0  15   -1.42    5.13
  -5   0 -15    1.03    5.13
  -5  -1  17    2.26    4.75
   5   1 -16    3.94    2.95
   5   1 -16    7.81    4.90
  -5  -1  16   11.45    4.63
   5   1 -15    4.79    3.94
   5   1 -15    3.06    4.36
  -5  -1  15    2.53    4.06
   5   1 -14    0.80    3.75
   5   1 -14    1.26    3.90
  -5  -1  14   -0.11    3.56
   5   1 -13    6.35    2.68
   5   1 -13   14.28    4.13
  -5  -1  13   14.74    5.78
   5   1 -12   83.53    5.44
   5   1 -12   71.17    6.97
  -5  -1  12   70.52    9.23
   5   1 -11    5.47    3.29
   5   1 -11   -0.88    2.11
  -5  -1  11   -1.57    2.79
   5   1 -10   19.29    3.06
   5   1 -10   18.07    2.64
   5   1 -10   12.67    2.68
  -5  -1  10   18.80    5.05
   5   1  -9   28.29    4.86
   5   1  -9   23.12    4.29
  -5  -1   9   18.68    3.37
   5   1  -8   15.58    2.64
   5   1  -8   14.93    2.53
  -5  -1   8   12.94    2.99
   5   1  -7   17.07    2.56
   5   1  -7   14.70    3.60
   5   1  -6  206.30   11.10
   5   1  -6  186.74    8.61
  -5  -1   6  183.22    8.50
   5   1  -5   55.59    3.64
  -5  -1   5   51.91    3.37
   5   1  -4    8.42    2.07
   5   1  -4   10.80    3.48
  -5  -1   4    7.08    3.10
   5   1  -3   82.12    3.87
   5   1  -3   70.63    6.20
  -5  -1   3   74.50    4.33
   5   1  -2   12.14    2.45
  -5  -1   2   14.97    2.37
   5   1  -1    7.27    2.30
  -5  -1   1   -1.65    2.11
   5   1   0   -3.79    2.37
  -5  -1   0    6.32    2.07
   5   1   1  100.41    6.05
  -5  -1  -1  112.05    7.85
   5   1   2  170.20   12.02
  -5  -1  -2  180.08    8.58
   5   1   3    3.79    4.13
  -5  -1  -3    4.52    2.49
   5   1   4    3.37    2.87
  -5  -1  -4    5.59    2.79
   5   1   5   10.41    3.33
  -5  -1  -5   15.01    3.18
   5   1   6   90.12    7.01
  -5  -1  -6  104.55    7.12
   5   1   7  527.99   37.55
  -5  -1  -7  515.55   30.01
   5   1   8   -0.46    3.56
  -5  -1  -8   -1.68    3.33
   5   1   9    0.69    3.75
  -5  -1  -9   10.76    5.59
   5   1  10  116.03    9.80
  -5  -1 -10  144.17   14.47
   5   1  11   -4.44    6.32
  -5  -1 -11    1.45    6.28
   5   1  12   31.12    6.28
  -5  -1 -12   40.62    6.32
   5   1  13    5.36    4.79
  -5  -1 -13    2.60    4.79
   5   1  14   -2.03    7.39
  -5  -1 -14    1.80    4.75
   5   2 -17    4.71    5.17
   5   2 -17    4.17    5.97
  -5  -2  17    3.29    4.56
   5   2 -16    4.48    5.09
   5   2 -16    0.57    3.29
  -5  -2  16    1.34    3.98
   5   2 -15    8.61    3.48
   5   2 -15    7.08    3.56
  -5  -2  15    8.38    6.13
   5   2 -14    1.65    2.95
   5   2 -14    5.28    3.06
  -5  -2  14    3.52    5.17
   5   2 -13    6.32    3.18
   5   2 -13    6.81    2.99
  -5  -2  13    0.54    3.33
   5   2 -12  165.99   12.37
   5   2 -12  120.01   11.45
  -5  -2  12  139.54    9.53
   5   2 -11    0.61    4.13
   5   2 -11    6.35    4.02
  -5  -2  11   -0.57    4.36
   5   2 -10   10.83    2.99
   5   2 -10   16.73    3.02
   5   2 -10   12.98    2.95
   5   2  -9   37.36    3.37
   5   2  -9   29.40    3.75
   5   2  -8   95.97    7.16
   5   2  -8   83.11    5.97
   5   2  -7   21.09    2.68
   5   2  -7   13.63    3.10
   5   2  -6   12.14    2.79
   5   2  -5  280.72   11.45
   5   2  -5  242.75   15.70
  -5  -2   5  257.64   12.14
   5   2  -4   10.80    2.03
   5   2  -4   11.94    2.79
  -5  -2   4   13.93    2.83
   5   2  -3   31.12    2.56
   5   2  -3   28.41    3.60
  -5  -2   3   29.59    3.22
   5   2  -2   82.19    7.39
  -5  -2   2   79.13    5.01
   5   2  -1   35.45    5.67
  -5  -2   1   39.12    3.64
   5   2   0   12.06    3.22
  -5  -2   0   12.48    4.63
   5   2   1  188.96   10.76
  -5  -2  -1  224.26   11.14
   5   2   2   -3.37    2.91
  -5  -2  -2   -0.73    2.60
   5   2   3    0.96    4.59
  -5  -2  -3    5.86    4.21
   5   2   4   24.65    6.43
  -5  -2  -4   28.64    4.02
   5   2   5   85.41    6.78
  -5  -2  -5   80.97    6.39
   5   2   6   -6.58    3.29
  -5  -2  -6   15.08    4.67
   5   2   7   40.81    5.13
  -5  -2  -7   40.27    5.28
   5   2   8   13.82    6.05
  -5  -2  -8    3.06    3.98
   5   2   9   -4.06    3.87
  -5  -2  -9    4.71    3.71
   5   2  10    7.27    4.63
  -5  -2 -10   22.32    4.82
   5   2  11    4.17    4.29
  -5  -2 -11   -2.76    4.25
   5   2  12   35.64    9.80
  -5  -2 -12   29.21    6.58
   5   2  13    8.35    5.90
  -5  -2 -13   24.88    5.90
   5   3 -16    5.82    4.02
   5   3 -16    2.11    4.10
  -5  -3  16    5.90    6.24
   5   3 -15    5.97    3.90
   5   3 -15    3.68    3.83
  -5  -3  15    9.03    3.98
   5   3 -14    4.59    3.79
   5   3 -14    0.38    3.41
  -5  -3  14    3.06    3.52
   5   3 -13    4.90    3.48
   5   3 -13    1.42    3.29
   5   3 -12   55.09    5.90
   5   3 -12   41.23    7.77
   5   3 -11  154.35    8.42
   5   3 -11  154.09   10.41
   5   3 -11  133.60   12.94
   5   3 -10  155.96    8.38
   5   3 -10  160.06   10.03
   5   3 -10  132.57    9.53
   5   3  -9   -1.23    3.22
   5   3  -9   -0.15    2.87
   5   3  -8   -4.71    2.11
   5   3  -8    4.29    2.99
   5   3  -7    1.80    2.91
   5   3  -7    0.42    2.99
   5   3  -6   12.82    3.48
   5   3  -6   15.66    4.98
   5   3  -5    7.39    1.99
   5   3  -5   13.48    3.29
  -5  -3   5   13.44    4.52
   5   3  -4   -2.03    2.49
   5   3  -4    3.83    2.76
  -5  -3   4   -0.96    2.41
   5   3  -3   15.01    5.09
  -5  -3   3   10.49    3.33
   5   3  -2   -2.64    2.91
  -5  -3   2    1.68    2.68
   5   3  -1  145.93    9.53
  -5  -3   1  175.22    9.38
   5   3   0    4.67    3.37
  -5  -3   0   -1.11    4.48
   5   3   1   16.50    5.59
  -5  -3  -1    7.35    3.29
   5   3   2   -3.02    3.06
  -5  -3  -2    4.44    4.79
   5   3   3  122.85    9.19
  -5  -3  -3  136.02    9.46
   5   3   4   12.33    3.90
   5   3   5   -1.99    5.36
  -5  -3  -5    1.61    3.18
   5   3   6   12.44    6.09
  -5  -3  -6    3.33    3.41
   5   3   7    4.56    3.71
  -5  -3  -7    1.45    3.56
   5   3   8   15.27    4.75
  -5  -3  -8   19.60    6.85
   5   3   9    6.93    4.67
  -5  -3  -9   15.50    6.70
   5   3  10    2.99    7.58
  -5  -3 -10   10.68    7.04
   5   3  11    7.01    5.13
  -5  -3 -11   23.35    8.15
   5   3  12    5.63    5.32
  -5  -3 -12    4.63    8.00
   5   4 -16   14.13    4.82
   5   4 -16    7.92    4.79
   5   4 -15    6.85    5.05
   5   4 -15   11.98    4.56
   5   4 -14   42.26   10.14
   5   4 -14   47.97    9.07
   5   4 -13   28.02    8.35
   5   4 -13   25.80    7.58
   5   4 -12   23.08    7.50
   5   4 -12   28.67    7.04
   5   4 -11   -0.57    2.30
   5   4 -11   10.72    5.47
   5   4 -11   -0.04    3.41
   5   4 -10   27.56    4.63
   5   4 -10   25.99    4.67
   5   4  -9   19.03    2.72
   5   4  -9   18.83    6.55
   5   4  -8   35.41    4.48
   5   4  -8   14.32    4.86
   5   4  -7   39.43    4.36
   5   4  -7   34.34    5.17
   5   4  -6    5.17    1.95
   5   4  -6    2.14    3.56
   5   4  -5  216.91   10.80
   5   4  -5  198.23   13.05
  -5  -4   5  225.75   13.25
   5   4  -4   65.92    6.09
  -5  -4   4   50.30    5.44
   5   4  -3   -1.42    5.09
  -5  -4   3    1.30    5.13
   5   4  -2  248.57   17.00
  -5  -4   2  289.38   16.77
   5   4  -1   37.55    5.97
  -5  -4   1   50.30    5.21
   5   4   0   38.67    7.66
  -5  -4   0   29.71    7.08
   5   4   1    8.46    3.98
  -5  -4  -1    3.98    3.56
   5   4   2    3.25    3.60
  -5  -4  -2   -0.31    5.32
   5   4   3    4.10    3.98
  -5  -4  -3    9.95    3.83
   5   4   4    0.73    6.39
  -5  -4  -4    8.46    3.87
   5   4   5   10.37    4.36
  -5  -4  -5   12.82    6.51
   5   4   6    3.18    4.33
  -5  -4  -6    6.09    4.17
   5   4   7    1.65    3.94
  -5  -4  -7   -3.94    4.17
   5   4   8   -4.10    6.78
  -5  -4  -8   -4.44    4.52
   5   4   9   18.61    5.13
  -5  -4  -9   13.71    5.47
   5   4  10   17.27    5.74
  -5  -4 -10   13.71    8.77
   5   4  11    2.03    4.63
  -5  -4 -11   -6.01    7.66
   5   5 -15    2.56    5.21
   5   5 -15    6.39    7.20
   5   5 -14    7.85    5.01
   5   5 -14    9.15    7.08
   5   5 -13   23.16    5.78
   5   5 -13   20.02    5.36
   5   5 -12   12.48    5.05
   5   5 -12   15.66    4.71
   5   5 -11    4.21    2.30
   5   5 -11    9.88    4.56
   5   5 -11    3.71    4.17
   5   5 -10    5.82    3.64
   5   5 -10   14.05    4.25
   5   5  -9    5.70    3.33
   5   5  -9    4.52    6.32
   5   5  -8   -0.42    2.07
   5   5  -8    2.76    3.79
   5   5  -7   15.66    3.48
   5   5  -7   20.25    7.35
   5   5  -6   29.75    3.98
   5   5  -6   29.82    5.36
   5   5  -5   18.18    2.22
   5   5  -5   23.20    4.59
   5   5  -4  104.24    9.46
  -5  -5   4  125.49    9.34
   5   5  -3    5.51    7.04
  -5  -5   3   15.85    4.36
   5   5  -2   43.26    6.24
  -5  -5   2   40.62    8.54
   5   5  -1   32.39    9.19
  -5  -5   1   37.59    6.01
   5   5   0   61.90    7.20
  -5  -5   0   66.15    9.99
   5   5   1    6.70    4.56
  -5  -5  -1    1.15    4.17
   5   5   2    1.61    4.52
  -5  -5  -2    8.96    6.05
   5   5   3    9.03    7.31
  -5  -5  -3   16.35    4.63
   5   5   4   -3.83    4.52
  -5  -5  -4   -3.56    4.13
   5   5   5    5.90    4.71
  -5  -5  -5   11.56    6.85
   5   5   6    0.23    4.71
  -5  -5  -6   13.59    6.81
   5   5   7   13.13    8.31
  -5  -5  -7   11.37    5.13
   5   5   8    4.44    4.82
  -5  -5  -8    3.71    4.82
   5   5   9    2.91    4.90
  -5  -5  -9    1.26    4.79
   5   5  10    9.34    5.90
  -5  -5 -10   12.33    5.74
   5   6 -14   15.54    9.30
   5   6 -14   10.60    5.47
   5   6 -13    4.36    5.67
   5   6 -13    6.09    4.94
   5   6 -12   53.79    8.15
   5   6 -12   44.68    7.31
   5   6 -11    0.88    5.32
   5   6 -11   11.45    7.20
   5   6 -10    6.78    3.45
   5   6 -10    7.43    7.50
   5   6  -9   33.57    4.63
   5   6  -9   27.45    6.66
   5   6  -8    3.29    2.26
   5   6  -8    5.44    4.59
   5   6  -7   33.61    2.99
   5   6  -7   48.01    9.03
   5   6  -6    6.55    2.95
   5   6  -6    3.56    4.59
   5   6  -5    0.80    2.64
   5   6  -5    1.91    6.66
   5   6  -4   12.98    5.09
   5   6  -3    6.16    7.35
  -5  -6   3    7.24    4.67
   5   6  -2   14.74    5.78
  -5  -6   2   20.56    5.09
   5   6  -1   41.80    6.97
  -5  -6   1   46.70    6.55
   5   6   0    1.91    4.82
  -5  -6   0    8.92    4.90
   5   6   1    3.68    5.40
  -5  -6  -1   14.13    5.09
   5   6   2   30.82    6.89
  -5  -6  -2   32.27    9.76
   5   6   3    5.09    7.20
  -5  -6  -3    0.92    4.36
   5   6   4   28.14    6.13
  -5  -6  -4   12.63    5.74
   5   6   5    8.23    5.74
  -5  -6  -5   31.77    8.27
   5   6   6   14.85    9.11
  -5  -6  -6   12.82    8.54
   5   6   7    8.23    5.86
  -5  -6  -7    9.57    5.40
   5   6   8    2.11    5.28
  -5  -6  -8    4.40    5.24
   5   7 -12   -7.31    6.05
   5   7 -12   -0.80    8.12
   5   7 -11   22.28    6.78
   5   7 -11    7.27    6.32
   5   7 -10   12.44    5.90
   5   7  -9   17.88    6.05
   5   7  -8    6.97    2.41
   5   7  -8    6.39    7.85
   5   7  -7    6.43    2.60
   5   7  -7   11.29    5.17
   5   7  -6    0.46    1.80
   5   7  -6   -2.34    4.67
   5   7  -5    2.76    2.72
   5   7  -5   -3.06    4.71
   5   7  -4   13.44    5.78
   5   7  -3   14.05    5.93
   5   7  -2    7.12    5.70
  -5  -7   2    3.64    5.28
   5   7  -1   12.21    5.78
  -5  -7   1    9.34    8.69
   5   7   0   21.63   10.60
  -5  -7   0   32.50    6.81
   5   7   1   24.85    7.54
  -5  -7  -1   31.20    6.66
   5   7   2   20.33    7.12
  -5  -7  -2   39.01   10.87
   5   7   3   17.15    9.42
  -5  -7  -3    8.80    6.05
   5   7   4   29.82    7.62
  -5  -7  -4   26.87    7.58
   5   7   5    4.29    5.90
  -5  -7  -5   13.36    6.09
   5   7   6    2.76    8.69
  -5  -7  -6    2.99    8.88
   5   8 -10    5.36    6.58
   5   8 -10    0.61    5.78
   5   8  -9    2.99    8.35
   5   8  -8    7.85    5.78
   5   8  -7   11.29    5.97
   5   8  -6   -1.42    4.02
   5   8  -6    8.19    8.12
   5   8  -5   -2.95    2.79
   5   8  -5    4.82    5.51
   5   8  -4   11.18    9.38
   5   8  -3   18.45    7.08
   5   8  -2   -2.49    8.69
   5   8  -1    8.15    5.90
  -5  -8   1   -2.37    6.16
   5   8   0   31.47   12.40
  -5  -8   0   22.51    7.92
   5   8   1    6.24    7.31
  -5  -8  -1   22.59   10.30
   5   8   2   10.41    6.35
  -5  -8  -2    7.31    6.16
   5   8   3    2.76    9.57
  -5  -8  -3    5.09    5.86
   5   9  -5    3.45    9.61
   5   9  -4    3.10    6.39
   5   9  -3    2.76    6.32
  -6  13   1    9.72    7.69
  -6  13   1    6.74    4.94
  -6  13   1    6.93    3.75
  -6  13   0   16.27    5.01
  -6  13   0   18.87    8.12
  -6  13   0   11.29    4.10
  -6  13  -1    0.69    3.79
  -6  13  -1   -2.64    7.27
  -6  13  -1    5.28    3.68
  -6  13  -2   49.00    7.58
  -6  13  -2   37.82    6.13
  -6  13  -3   17.27    6.09
  -6  13  -3   11.33    6.97
  -6  13  -4    6.47    5.74
  -6  13  -4    7.08    4.33
  -6  13  -5   -1.68    5.67
  -6  13  -5   -3.68    4.56
  -6  13  -6   -2.83    5.78
  -6  13  -6    6.81    4.90
  -6  13  -7   17.49   11.22
  -6  13  -8    3.90    6.32
  -6  12   4    6.09    8.61
  -6  12   3   12.82    5.24
  -6  12   3    3.56    5.55
  -6  12   3    3.29    4.33
  -6  12   2   15.81    7.89
  -6  12   2   12.25    4.13
  -6  12   2    5.59    3.14
  -6  12   1    0.34    4.52
  -6  12   1    3.41    3.90
  -6  12   1    4.52    3.02
  -6  12   0   -4.10    3.90
  -6  12   0    7.08    3.90
  -6  12   0    3.22    4.59
  -6  12  -1    4.75    3.52
  -6  12  -1   -1.23    4.10
  -6  12  -1    2.18    3.45
  -6  12  -2    3.87    3.75
  -6  12  -2    5.93    4.63
  -6  12  -2   10.53    3.56
  -6  12  -3   89.27    8.54
  -6  12  -3   53.25    6.70
  -6  12  -4    2.79    4.59
  -6  12  -5   -2.22    4.86
  -6  12  -6   -5.13    8.31
  -6  12  -7   -2.64    8.08
  -6  12  -8    5.05    5.67
  -6  12  -9   10.99    6.55
  -6  12 -10   17.23   11.22
  -6  12 -11   27.22    8.69
  -6  11   7   17.99   10.76
  -6  11   6    4.25    5.74
  -6  11   5    5.21    5.17
  -6  11   4   21.40    7.50
  -6  11   4    0.04    2.83
  -6  11   3   23.70    5.28
  -6  11   3    6.32    4.98
  -6  11   3   10.26    3.94
  -6  11   2    4.06    6.47
  -6  11   2   -0.08    4.75
  -6  11   2    4.25    2.41
  -6  11   1   51.26    6.32
  -6  11   1   44.71    5.40
  -6  11   1   44.25    5.90
  -6  11   0   35.41    5.21
  -6  11   0   28.64    5.01
  -6  11   0   29.90    5.47
  -6  11  -1   39.24    4.90
  -6  11  -1   39.85    5.32
  -6  11  -1   34.15    6.32
  -6  11  -2    6.55    3.33
  -6  11  -2   11.48    4.02
  -6  11  -3   36.75    5.67
  -6  11  -4    3.06    6.35
  -6  11  -5   13.02    7.31
  -6  11  -6   -1.34    4.33
  -6  11  -7   21.63    5.51
  -6  11  -8    7.20    5.24
  -6  11  -9   -1.03    7.69
  -6  11 -10    7.39    6.09
  -6  11 -11   28.10    8.04
  -6  11 -12   13.97   10.87
  -6  10   9   14.13    7.58
  -6  10   8    4.67    6.35
  -6  10   7   18.64   10.37
  -6  10   6  -11.64    8.80
  -6  10   5    5.70    4.94
  -6  10   4   17.11    7.43
  -6  10   4    9.07    3.37
  -6  10   4    6.05    2.72
  -6  10   3   24.39    4.79
  -6  10   3   13.59    2.79
  -6  10   3    9.69    3.37
  -6  10   2   11.60    6.74
  -6  10   2   15.58    2.95
  -6  10   2   10.91    3.60
  -6  10   1    4.33    3.83
  -6  10   1    9.88    4.21
  -6  10   1    5.21    2.26
  -6  10   0  106.27    8.04
  -6  10   0  113.54    9.95
  -6  10   0   93.14    5.90
  -6  10  -1   16.77    3.98
  -6  10  -1   36.18    5.93
  -6  10  -2   22.62    3.71
  -6  10  -2   26.45    6.13
  -6  10  -3   94.06   10.26
  -6  10  -4   11.56    3.90
  -6  10  -5    8.65    4.13
   6 -10   6   40.43    2.87
  -6  10  -6   43.49    5.93
   6 -10   7   21.78    3.37
  -6  10  -7   33.11    8.12
   6 -10   8   -0.88    1.45
  -6  10  -8    3.56    4.21
   6 -10   9   10.68    2.30
  -6  10  -9    5.74    5.17
  -6  10 -10   19.64    6.13
   6 -10  11   -6.13    5.32
  -6  10 -11   20.79    8.00
   6 -10  12   -0.73    5.44
  -6  10 -12    0.73    5.32
   6 -10  13    7.24    6.55
  -6  10 -13   12.06    6.43
  -6   9  10   17.69    7.62
  -6   9   9   -0.34    5.63
  -6   9   8    5.13    5.86
  -6   9   7   17.49    9.53
  -6   9   6   10.37    7.77
  -6   9   5   19.52    4.82
  -6   9   5    7.89    1.80
  -6   9   4   16.42    6.55
  -6   9   4    4.82    1.65
  -6   9   4    4.25    2.03
  -6   9   3    5.51    3.79
  -6   9   3    2.72    1.88
  -6   9   3    1.84    1.49
  -6   9   2    2.79    5.44
  -6   9   2    1.30    3.22
  -6   9   2    1.91    1.68
  -6   9   1    5.47    3.45
  -6   9   1    3.52    3.48
  -6   9   0   -1.34    2.91
  -6   9   0    2.56    2.30
  -6   9  -1   11.75    3.06
  -6   9  -1    7.47    2.83
   6  -9   2   59.84    4.25
  -6   9  -2   69.33    5.21
   6  -9   3    7.58    2.34
  -6   9  -3    6.16    3.10
   6  -9   4   21.17    3.98
  -6   9  -4   32.31    6.09
   6  -9   5   18.15    3.52
   6  -9   5   16.46    4.10
  -6   9  -5   24.77    6.32
   6  -9   6  101.14    4.79
   6  -9   6   98.04    8.58
  -6   9  -6  106.54    8.08
   6  -9   7   18.99    2.18
   6  -9   7   25.23    7.20
  -6   9  -7   17.04    4.59
   6  -9   8    3.18    2.79
   6  -9   8    6.55    6.32
  -6   9  -8    4.94    4.13
   6  -9   9    1.53    2.68
   6  -9   9    5.97    4.40
  -6   9  -9   10.64    6.16
   6  -9  10   -1.03    4.48
  -6   9 -10    0.31    4.52
   6  -9  11    4.71    2.95
   6  -9  11    7.20    5.13
  -6   9 -11    6.39    5.17
   6  -9  12   -0.57    5.09
  -6   9 -12    7.31    8.04
   6  -9  13    0.15    5.55
  -6   9 -13    9.03    6.16
   6  -9  14   15.96   10.57
  -6   9 -14   13.36    6.97
  -6   8  12   35.18   10.18
  -6   8  11    8.88    7.04
  -6   8  10   12.25    6.78
  -6   8   9    0.31    5.28
  -6   8   8    3.75    5.28
  -6   8   7   14.78    8.38
  -6   8   6   19.98    5.24
  -6   8   5   18.38    4.29
  -6   8   5    5.47    1.03
  -6   8   4  194.86   16.69
  -6   8   4  164.50    6.93
  -6   8   3   85.68    7.58
  -6   8   3   88.81    5.24
  -6   8   2   24.00    4.48
  -6   8   2   23.12    2.49
   6  -8  -1   45.29    4.17
  -6   8   1   44.06    7.24
  -6   8   1   52.22    4.98
   6  -8   0   61.25    4.94
  -6   8   0   68.49    7.58
  -6   8   0   72.54    4.56
   6  -8   1   75.91    6.70
  -6   8  -1   73.77    5.40
  -6   8  -1   79.74    5.13
   6  -8   2    8.15    3.79
   6  -8   2   12.86    2.83
  -6   8  -2   15.47    2.95
   6  -8   3   54.55    3.52
   6  -8   3   48.39    4.48
  -6   8  -3   52.94    4.75
   6  -8   4   62.97    3.60
   6  -8   4   61.17    5.17
  -6   8  -4   54.67    5.24
   6  -8   5    3.02    1.88
   6  -8   5    0.19    4.75
  -6   8  -5   -1.34    3.10
   6  -8   6   27.60    2.41
   6  -8   6   30.09    4.67
  -6   8  -6   25.76    6.89
   6  -8   7   63.70    3.60
   6  -8   7   65.77    6.85
  -6   8  -7   73.46    6.55
   6  -8   8   25.69    2.60
   6  -8   8   28.33    5.36
  -6   8  -8   27.91    5.13
   6  -8   9   81.92    5.78
   6  -8   9   88.16    8.42
  -6   8  -9   87.21    8.69
   6  -8  10    3.29    3.02
   6  -8  10    5.86    4.56
  -6   8 -10   15.01    7.08
   6  -8  11   10.99    3.33
   6  -8  11    4.33    5.40
  -6   8 -11    9.61    5.55
   6  -8  12   -0.88    2.14
   6  -8  12    4.98    4.75
  -6   8 -12    7.39    5.21
   6  -8  13   -0.04    5.70
  -6   8 -13   16.35    8.31
   6  -8  14   20.52    9.15
  -6   8 -14    3.60    6.32
   6  -8  15    9.84    6.28
  -6   8 -15    7.81    6.58
  -6   7  13   -0.23    6.97
  -6   7  12    5.17    6.85
  -6   7  11   -0.38    5.70
  -6   7  10   13.44    6.66
  -6   7   9    7.08    5.44
  -6   7   8   -6.74    7.39
  -6   7   7   17.99    4.86
  -6   7   6   29.40    5.21
  -6   7   5    9.30    5.97
  -6   7   4   49.12    5.05
  -6   7   4   35.68    2.14
  -6   7   4   36.64    1.45
   6  -7  -3   10.57    3.10
  -6   7   3   14.51    5.47
  -6   7   3   11.45    2.07
   6  -7  -2    3.33    2.64
  -6   7   2    7.08    3.06
  -6   7   2    3.75    2.22
   6  -7  -1  146.24    7.77
   6  -7  -1  146.51    6.05
  -6   7   1  157.15    9.15
  -6   7   1  170.28    6.66
   6  -7   0    4.02    3.45
   6  -7   0    2.87    1.76
  -6   7   0    5.09    2.56
  -6   7   0    3.79    2.87
   6  -7   1   18.53    3.56
   6  -7   1   15.47    3.52
  -6   7  -1   10.95    2.34
   6  -7   2    4.02    2.99
   6  -7   2    6.32    2.26
  -6   7  -2   -1.42    2.26
   6  -7   3    3.33    2.79
   6  -7   3    7.16    3.64
  -6   7  -3   -2.11    2.41
   6  -7   4   28.60    3.60
   6  -7   4   19.95    3.48
  -6   7  -4   19.22    3.48
   6  -7   5    6.13    2.99
   6  -7   5    8.42    3.10
  -6   7  -5    6.81    3.06
   6  -7   6  284.02   14.09
   6  -7   6  259.71   15.85
  -6   7  -6  305.11   20.71
   6  -7   7   -2.34    2.76
   6  -7   7    1.57    3.33
  -6   7  -7   -2.34    3.45
   6  -7   8   15.27    3.68
   6  -7   8   13.32    4.29
  -6   7  -8   19.68    4.48
   6  -7   9   59.61    6.81
  -6   7  -9   71.55    7.24
   6  -7  10   12.33    4.94
  -6   7 -10   14.28    7.92
   6  -7  11   -6.01    4.17
  -6   7 -11    7.66    4.33
   6  -7  12   -6.05    4.86
  -6   7 -12   12.48    4.79
   6  -7  13   -6.89    4.90
  -6   7 -13   11.10    5.05
   6  -7  14   20.67    9.23
  -6   7 -14    2.37    9.92
   6  -7  15    0.84    5.78
  -6   7 -15    4.21    6.16
  -6   6  14   12.44    8.00
  -6   6  13   -3.71    6.81
  -6   6  12   17.23    7.04
  -6   6  11   33.31    7.58
  -6   6  10   23.08    6.55
  -6   6   9   11.48    7.89
  -6   6   8   92.83    8.65
  -6   6   7    1.65    3.71
  -6   6   6    6.89    3.64
   6  -6  -5   11.06    3.37
  -6   6   5   14.51    3.71
   6  -6  -4    4.63    2.95
  -6   6   4   -7.01    4.63
   6  -6  -3   -0.65    3.71
  -6   6   3    5.74    2.76
  -6   6   3    0.61    0.92
   6  -6  -2   29.90    4.52
   6  -6  -2   18.87    2.37
  -6   6   2   26.91    3.37
  -6   6   2   22.13    2.56
   6  -6  -1  235.40   13.71
   6  -6  -1  225.98   10.07
  -6   6   1  245.04   12.06
  -6   6   1  241.79   10.91
   6  -6   0   25.57    4.33
   6  -6   0   26.84    3.52
  -6   6   0   29.17    3.56
  -6   6   0   27.87    2.34
   6  -6   1   18.57    3.94
   6  -6   1   20.29    2.49
  -6   6  -1   22.66    2.45
   6  -6   2   29.86    3.83
   6  -6   2   27.95    4.52
  -6   6  -2   29.40    4.29
   6  -6   3   52.68    4.59
   6  -6   3   39.58    3.71
  -6   6  -3   49.08    5.67
   6  -6   4   -0.65    2.72
   6  -6   4   -0.27    2.34
  -6   6  -4   -1.19    3.75
   6  -6   5  101.56    4.90
   6  -6   5   83.00    6.20
  -6   6  -5  105.12    8.96
   6  -6   6   20.60    2.68
   6  -6   6   18.22    3.64
  -6   6  -6   13.32    5.44
   6  -6   7    5.59    3.25
  -6   6  -7    2.30    3.33
   6  -6   8    7.47    3.68
  -6   6  -8    5.51    3.64
   6  -6   9   36.02    7.92
  -6   6  -9   33.73    5.44
   6  -6  10    8.42    6.13
  -6   6 -10   -2.79    6.39
   6  -6  11   -0.08    4.52
  -6   6 -11   12.86    6.81
   6  -6  12   -1.45    4.79
  -6   6 -12   -5.21    4.90
   6  -6  13    3.98    5.21
  -6   6 -13    4.75    5.28
   6  -6  14    4.56    7.77
  -6   6 -14   -3.94    8.19
   6  -6  15   -3.68    5.47
  -6   6 -15    7.89    5.74
   6  -6  16   22.24    7.50
  -6   6 -16   28.98    7.96
  -6   5  14   44.91   14.28
  -6   5  13   45.10   13.36
  -6   5  12    4.56    8.27
  -6   5  11  -16.69    8.77
  -6   5  10  137.74   11.52
  -6   5   9   18.53    5.13
  -6   5   8   56.73    6.16
  -6   5   7   15.58    6.13
   6  -5  -6   17.53    3.75
  -6   5   6   17.23    3.79
   6  -5  -5    1.53    2.76
  -6   5   5   -1.80    4.56
   6  -5  -4    2.45    2.60
  -6   5   4    0.50    2.79
   6  -5  -3   51.49    4.21
   6  -5  -3   56.50    2.07
  -6   5   3   54.25    4.40
  -6   5   3   56.85    2.87
   6  -5  -2    5.47    2.34
   6  -5  -2    5.44    1.23
  -6   5   2   11.60    2.60
  -6   5   2    4.90    1.34
   6  -5  -1  204.20    9.30
   6  -5  -1  198.80    7.12
  -6   5   1  197.19    9.88
  -6   5   1  197.80    7.16
   6  -5   0   79.13    4.59
   6  -5   0   80.09    5.21
  -6   5   0   83.07    3.83
   6  -5   1  113.93    5.55
   6  -5   1  116.49    7.31
  -6   5  -1  122.39    7.04
   6  -5   2  156.42    9.00
   6  -5   2  143.94    6.78
  -6   5  -2  144.25    7.01
   6  -5   3  111.32    7.04
   6  -5   3   97.85    5.63
  -6   5  -3  116.00    5.90
   6  -5   4   16.00    3.56
   6  -5   4    9.84    2.91
  -6   5  -4   14.16    2.91
   6  -5   5   -1.68    2.53
  -6   5  -5    1.76    2.53
   6  -5   6   13.86    5.63
  -6   5  -6   29.29    4.06
   6  -5   7   11.03    5.36
  -6   5  -7   13.48    3.75
   6  -5   8   10.03    3.75
  -6   5  -8   11.64    4.10
   6  -5   9  124.95    9.26
  -6   5  -9  124.07   10.14
   6  -5  10   26.95    7.50
  -6   5 -10   21.17    8.00
   6  -5  11   35.72    6.16
  -6   5 -11   52.18    6.74
   6  -5  12    7.50    4.67
  -6   5 -12   12.14    4.98
  -6   5 -13   -1.34    5.40
   6  -5  14   14.32    9.46
   6  -5  15    2.56    5.90
  -6   5 -15   10.26    5.82
   6  -5  16   16.12    9.65
  -6   5 -16   -1.34    6.09
  -6   4  15   12.75    7.12
  -6   4  14   15.54    6.43
  -6   4  13    9.99    5.63
  -6   4  12   14.89    5.55
  -6   4  11    5.05    4.25
  -6   4  10   69.71    7.31
  -6   4   9   18.38    6.43
  -6   4   8   67.03    6.43
   6  -4  -7  120.74   10.45
  -6   4   7  110.64    7.73
   6  -4  -6   76.79    6.16
  -6   4   6   75.03    8.46
   6  -4  -5  197.77   10.41
   6  -4  -5  198.88    4.98
  -6   4   5  205.88   11.18
  -6   4   5  203.66    4.86
   6  -4  -4   21.13    2.99
   6  -4  -4   20.25    1.61
  -6   4   4   14.28    3.37
  -6   4   4   18.11    1.03
   6  -4  -3    2.34    2.26
   6  -4  -3    2.03    1.57
  -6   4   3   -0.27    2.41
  -6   4   3    0.65    1.61
   6  -4  -2   16.23    4.10
   6  -4  -2   19.14    1.61
  -6   4   2   18.68    3.02
  -6   4   2   15.58    2.34
   6  -4  -1    7.24    3.56
   6  -4  -1   10.41    1.65
  -6   4   1   11.68    1.61
   6  -4   0   15.16    2.56
   6  -4   0   13.44    1.99
  -6   4   0   14.66    1.99
   6  -4   1    3.60    2.11
   6  -4   1    8.77    1.88
  -6   4  -1    7.43    2.87
   6  -4   2   25.42    2.60
   6  -4   2   22.17    2.60
  -6   4  -2   21.25    2.56
   6  -4   3   -2.30    2.07
   6  -4   3   -2.41    2.07
  -6   4  -3    0.54    3.25
   6  -4   4   40.50    3.83
  -6   4  -4   54.86    5.47
   6  -4   5   25.65    4.98
  -6   4  -5   26.19    3.48
   6  -4   6   -0.65    2.60
  -6   4  -6    0.92    2.60
   6  -4   7    4.75    2.95
  -6   4  -7   -2.14    3.06
   6  -4   8   10.95    5.78
  -6   4  -8   19.52    6.24
   6  -4   9   94.10    8.04
  -6   4  -9  110.06   11.94
   6  -4  10   14.09    4.79
  -6   4 -10   17.11    7.20
   6  -4  11   45.71    8.77
  -6   4 -11   26.95    6.01
   6  -4  12    4.59    4.90
  -6   4 -12   13.55    5.09
   6  -4  13   47.97    7.24
  -6   4 -13   45.33    7.85
   6  -4  14    8.77    5.97
  -6   4 -14   32.96    9.61
   6  -4  15    1.19    5.17
  -6   4 -15    4.52    5.70
   6  -4  16   14.16   10.76
  -6   4 -16   18.30    7.27
  -6   3  16   16.46    7.27
  -6   3  15    1.88    5.63
  -6   3  14    1.00    5.01
  -6   3  13    4.13    4.86
  -6   3  12    0.61    6.24
  -6   3  11   42.57    8.73
  -6   3  10   61.21    6.39
  -6   3   9   37.36    4.98
   6  -3  -8   32.96    6.47
  -6   3   8   29.75    6.55
   6  -3  -7   64.74    7.24
  -6   3   7   43.76    4.98
   6  -3  -6   83.99    8.12
   6  -3  -6   86.48    3.14
  -6   3   6   87.17    8.73
   6  -3  -5    4.17    4.06
   6  -3  -5    4.48    1.00
  -6   3   5    1.99    2.76
  -6   3   5    5.17    1.30
   6  -3  -4    9.26    3.98
   6  -3  -4    5.17    1.19
  -6   3   4    1.00    2.68
   6  -3  -3   35.45    3.29
   6  -3  -3   29.25    1.91
  -6   3   3   35.60    3.75
  -6   3   3   30.40    2.64
   6  -3  -2    2.07    2.14
   6  -3  -2    4.63    2.14
  -6   3   2    1.57    1.99
   6  -3  -1    1.38    2.22
   6  -3  -1    2.30    2.18
  -6   3   1    1.34    1.53
   6  -3   0   -0.61    3.10
   6  -3   0    3.02    1.61
  -6   3   0   -0.11    1.65
   6  -3   1   52.68    5.05
   6  -3   1   46.74    4.48
  -6   3  -1   51.45    4.63
   6  -3   2   14.28    2.26
  -6   3  -2    3.56    2.30
   6  -3   3  288.57   13.40
  -6   3  -3  315.64   16.81
   6  -3   4  162.85   11.25
  -6   3  -4  184.56    9.07
   6  -3   5    7.73    2.79
  -6   3  -5    7.58    2.91
   6  -3   6   29.09    3.90
  -6   3  -6   30.01    4.17
   6  -3   7   12.52    3.71
  -6   3  -7   19.49    4.06
   6  -3   8   50.38    5.44
  -6   3  -8   60.06    5.90
   6  -3   9   45.52    8.61
  -6   3  -9   62.09    6.58
   6  -3  10    1.38    3.87
  -6   3 -10    7.62    4.33
   6  -3  11   25.88    8.69
  -6   3 -11   45.94    6.62
   6  -3  12   -3.52    4.63
  -6   3 -12   -4.52    4.79
   6  -3  13    7.39    7.96
  -6   3 -13    6.66    8.27
   6  -3  14    3.75    5.44
  -6   3 -14   10.72    5.44
   6  -3  15   12.10    8.96
  -6   3 -15    7.20    5.90
  -6   2  16    6.62    6.20
  -6   2  15   21.25    6.32
  -6   2  14    6.78    4.98
  -6   2  13   14.28    4.90
   6  -2 -12    2.83    0.77
   6  -2 -12    0.38    0.92
  -6   2  12    0.23    3.94
   6  -2 -11   15.85    1.42
   6  -2 -11   15.54    1.61
  -6   2  11   25.84    4.52
   6  -2 -10    2.83    0.84
   6  -2 -10    3.60    1.49
  -6   2  10    5.44    5.55
   6  -2  -9   13.78    5.05
   6  -2  -9    9.15    1.11
   6  -2  -9    8.73    1.88
  -6   2   9   15.24    3.79
   6  -2  -8   70.48    5.59
   6  -2  -8   61.14    3.60
  -6   2   8   67.76    8.38
   6  -2  -7    9.84    4.40
  -6   2   7    4.56    3.06
   6  -2  -6    7.85    4.59
   6  -2  -6   15.35    2.34
  -6   2   6   11.22    4.71
  -6   2   6   13.09    1.95
   6  -2  -5    6.47    4.25
   6  -2  -5    8.92    1.49
  -6   2   5   10.87    2.83
  -6   2   5    7.66    1.26
   6  -2  -4    2.41    2.37
   6  -2  -4    3.41    2.22
  -6   2   4    5.13    2.64
  -6   2   4    1.34    1.91
   6  -2  -3   32.12    3.45
   6  -2  -3   36.98    2.53
  -6   2   3   41.50    2.22
   6  -2  -2    5.21    2.30
   6  -2  -2    6.28    2.49
  -6   2   2    3.22    1.57
   6  -2  -1    1.30    3.45
   6  -2  -1    3.98    1.76
  -6   2   1    3.52    1.68
   6  -2   0  132.26    6.20
   6  -2   0  125.18    5.93
  -6   2   0  144.13    6.32
   6  -2   1  170.09    7.47
  -6   2  -1  179.89    7.62
   6  -2   2   13.28    2.64
  -6   2  -2   12.98    3.90
   6  -2   3    2.49    2.45
  -6   2  -3    2.68    2.37
   6  -2   4   12.44    2.83
  -6   2  -4   16.88    3.02
   6  -2   5   43.41    6.47
  -6   2  -5   45.56    6.13
   6  -2   6    3.02    3.18
  -6   2  -6    7.08    3.10
   6  -2   7  129.93   11.98
  -6   2  -7  136.25    8.58
   6  -2   8   12.21    3.75
  -6   2  -8   10.83    3.83
   6  -2   9   41.15    8.35
  -6   2  -9   48.69    5.93
   6  -2  10    0.54    3.90
  -6   2 -10    2.45    3.87
   6  -2  11   54.32   10.03
  -6   2 -11   56.77   10.49
   6  -2  12    1.19    4.25
  -6   2 -12   -4.82    6.85
   6  -2  13   12.67    8.19
  -6   2 -13    4.21    5.47
   6  -2  14   31.54    6.89
  -6   2 -14   15.73    6.93
   6  -2  15    3.37    9.38
  -6   2 -15    9.80    6.09
  -6   1  16   -8.65    8.50
  -6   1  15    1.03    7.01
  -6   1  14   25.27    8.84
   6  -1 -13   41.73    3.60
   6  -1 -13   36.83    3.75
   6  -1 -12    3.60    2.34
   6  -1 -12    3.90    2.34
  -6   1  12    9.84    4.06
   6  -1 -11   10.72    2.76
  -6   1  11   24.69    4.25
   6  -1 -10  138.31    8.61
   6  -1 -10  107.76    6.43
  -6   1  10  121.93   12.21
   6  -1  -9    8.23    3.06
   6  -1  -9    3.37    2.34
   6  -1  -9    2.53    2.34
  -6   1   9    4.86    3.22
   6  -1  -8   -0.96    2.76
   6  -1  -8    2.03    1.49
  -6   1   8    8.77    4.48
   6  -1  -7    7.08    2.60
   6  -1  -7   -0.15    2.30
  -6   1   7    0.31    2.72
   6  -1  -6   15.50    4.17
   6  -1  -6    4.94    1.88
  -6   1   6   12.44    2.95
  -6   1   6    5.44    1.53
   6  -1  -5   10.91    2.41
   6  -1  -5    7.54    2.64
  -6   1   5    2.95    1.57
   6  -1  -4    2.95    2.30
   6  -1  -4    0.23    1.72
  -6   1   4    1.95    2.30
   6  -1  -3    2.60    2.26
   6  -1  -3    1.34    1.80
  -6   1   3   -1.03    1.65
   6  -1  -2  531.36   28.21
   6  -1  -2  545.18   29.06
  -6   1   2  544.18   24.00
   6  -1  -1   13.67    2.34
   6  -1  -1   10.80    2.34
  -6   1   1   14.97    3.29
   6  -1   0    3.71    2.41
  -6   1   0    5.28    2.11
   6  -1   1  158.64   10.30
  -6   1  -1  164.04    7.62
   6  -1   2   16.46    2.99
  -6   1  -2   18.41    3.02
   6  -1   3  232.99   12.02
  -6   1  -3  280.11   13.02
   6  -1   4   49.08    6.78
  -6   1  -4   49.88    4.40
   6  -1   5    0.80    2.91
  -6   1  -5    0.11    2.72
   6  -1   6   67.49    5.70
  -6   1  -6   65.42    5.97
   6  -1   7    5.90    3.33
  -6   1  -7    1.49    3.37
   6  -1   8  371.68   22.70
  -6   1  -8  392.66   29.78
   6  -1   9  179.81   17.80
  -6   1  -9  194.63   17.95
   6  -1  10   24.77    5.24
  -6   1 -10   22.74    8.27
   6  -1  11    7.54    7.43
  -6   1 -11   15.16    4.98
   6  -1  12    2.26    4.79
  -6   1 -12    4.75    4.79
   6  -1  13   16.96    5.82
  -6   1 -13   22.51    6.13
   6  -1  14   21.25    8.77
  -6   1 -14    5.90    5.86
  -6   0  16    7.85    8.12
  -6   0  15   -0.46    6.74
   6   0 -14    4.36    2.41
   6   0 -14    9.46    2.53
  -6   0  14   15.96    6.85
   6   0 -13    1.42    3.06
   6   0 -13    1.49    2.07
  -6   0  13   -0.31    3.83
   6   0 -12   17.11    2.56
   6   0 -12   10.37    2.45
  -6   0  12   17.15    4.33
   6   0 -11   39.58    4.71
   6   0 -11   41.88    4.71
   6   0 -11   27.95    4.44
  -6   0  11   46.24    7.43
   6   0 -10   33.65    4.59
   6   0 -10   31.16    4.36
  -6   0  10   38.67    4.52
   6   0  -9    3.52    2.72
   6   0  -9    1.65    1.95
  -6   0   9    1.11    3.02
   6   0  -8    2.03    2.53
   6   0  -8   -2.72    2.87
  -6   0   8    5.93    2.91
   6   0  -7    6.16    2.60
   6   0  -7    5.05    2.03
   6   0  -6   18.64    4.44
   6   0  -6   14.24    3.52
  -6   0   6   15.01    2.18
   6   0  -5   62.97    4.33
   6   0  -5   57.23    3.87
  -6   0   5   60.33    3.90
   6   0  -4  266.56   11.71
   6   0  -4  231.49   12.14
  -6   0   4  235.21   13.17
   6   0  -3   31.12    2.83
   6   0  -3   24.23    4.79
  -6   0   3   23.08    2.76
   6   0  -2   38.59    4.82
   6   0  -2   41.46    3.56
  -6   0   2   38.93    3.41
   6   0  -1  156.23    8.73
  -6   0   1  181.38    7.92
   6   0   0  558.04   33.38
  -6   0   0  573.54   28.37
   6   0   1   62.94    5.09
  -6   0  -1   80.43    6.78
   6   0   2   -0.11    2.79
  -6   0  -2    1.76    2.56
   6   0   3   82.12    6.05
  -6   0  -3   91.38    5.67
   6   0   4   11.64    4.79
  -6   0  -4    4.48    3.06
   6   0   5   72.01    6.09
  -6   0  -5   81.08    8.80
   6   0   6  393.16   23.81
  -6   0  -6  448.32   24.81
   6   0   7   -0.15    3.60
  -6   0  -7    0.61    3.64
   6   0   8   12.17    4.40
  -6   0  -8   18.41    4.71
   6   0   9   22.05    7.04
  -6   0  -9   11.98    4.98
   6   0  10   52.64    7.39
  -6   0 -10   69.41    7.89
   6   0  11   75.30    9.00
  -6   0 -11   94.48    9.80
   6   0  12   34.07    9.92
  -6   0 -12   29.52    7.01
   6   0  13   -6.13    5.21
  -6   0 -13    1.03    5.40
   6   0  14    6.93    5.70
  -6  -1  16   10.87    7.47
   6   1 -15    2.41    4.40
   6   1 -15    1.99    3.22
  -6  -1  15    8.04    6.47
   6   1 -14    1.61    2.64
   6   1 -14    4.90    2.95
  -6  -1  14   -5.21    5.93
   6   1 -13    8.12    2.91
   6   1 -13    2.99    4.52
  -6  -1  13    1.76    3.79
   6   1 -12    3.56    3.83
   6   1 -12    0.00    3.90
  -6  -1  12   -3.68    3.29
   6   1 -11   25.07    3.98
   6   1 -11   23.54    3.37
   6   1 -11   22.93    4.79
  -6  -1  11   32.31    6.55
   6   1 -10   20.29    3.60
   6   1 -10   15.31    3.02
   6   1 -10   13.40    2.83
  -6  -1  10   15.66    4.02
   6   1  -9    9.30    4.44
   6   1  -9    8.84    2.56
   6   1  -8   10.22    4.44
   6   1  -8   11.48    4.06
   6   1  -7   -1.57    2.41
   6   1  -7    2.60    2.30
   6   1  -6   19.75    2.87
   6   1  -6   16.27    3.06
  -6  -1   6   17.04    4.06
   6   1  -5    9.84    3.75
   6   1  -5    5.86    2.68
  -6  -1   5    6.01    2.60
   6   1  -4  227.70    9.88
   6   1  -4  206.76   10.99
  -6  -1   4  207.91   10.30
   6   1  -3   10.30    2.26
   6   1  -3   10.76    4.59
  -6  -1   3   11.25    2.60
   6   1  -2    0.88    2.68
  -6  -1   2    1.76    2.30
   6   1  -1   -0.23    2.56
  -6  -1   1    2.72    2.49
   6   1   0   -1.45    4.25
  -6  -1   0    3.37    3.79
   6   1   1   11.41    3.52
  -6  -1  -1   21.55    3.22
   6   1   2   48.92    5.21
  -6  -1  -2   59.30    4.90
   6   1   3  194.55   11.98
  -6  -1  -3  226.29   11.98
   6   1   4  206.42   17.92
  -6  -1  -4  209.94   11.64
   6   1   5    4.21    3.64
  -6  -1  -5    6.89    3.45
   6   1   6    8.19    3.79
  -6  -1  -6    4.71    3.56
   6   1   7   10.41    6.39
  -6  -1  -7    9.26    6.20
   6   1   8    8.35    4.29
  -6  -1  -8   -0.23    6.35
   6   1   9   23.58    5.59
  -6  -1  -9   34.61    5.70
   6   1  10    3.83    7.47
  -6  -1 -10   11.22    4.82
   6   1  11    9.53    5.51
  -6  -1 -11   15.01    5.47
   6   1  12    1.34    5.09
  -6  -1 -12   13.71    7.85
   6   1  13    6.32    8.31
   6   1  13    3.68    8.38
   6   2 -16    6.28    5.70
   6   2 -16    5.32    4.21
  -6  -2  16    2.03    6.89
   6   2 -15    4.71    3.41
   6   2 -15    1.65    3.75
  -6  -2  15    2.68    4.21
   6   2 -14    8.15    3.48
   6   2 -14    3.68    3.68
  -6  -2  14    0.38    4.10
   6   2 -13   -3.22    3.22
   6   2 -13   -2.14    3.41
   6   2 -12    8.69    5.17
   6   2 -12    6.62    3.45
   6   2 -11   30.20    6.39
   6   2 -11   28.94    6.13
   6   2 -11   28.25    6.51
   6   2 -10    3.71    2.83
   6   2 -10    7.62    4.56
   6   2  -9   71.40    5.32
   6   2  -9   65.42    5.63
   6   2  -8   10.87    2.64
   6   2  -8    2.26    2.95
   6   2  -7  144.82    9.65
   6   2  -7  112.05    7.92
   6   2  -6   13.02    2.79
   6   2  -6   14.51    3.37
  -6  -2   6   21.82    3.25
   6   2  -5   61.52    5.67
   6   2  -5   47.97    5.13
  -6  -2   5   48.96    4.44
   6   2  -4    5.51    2.22
   6   2  -4   12.75    4.90
  -6  -2   4    9.95    2.99
   6   2  -3   36.44    3.10
   6   2  -3   31.54    4.36
  -6  -2   3   34.15    3.98
   6   2  -2  123.23   11.14
  -6  -2   2  109.07    7.20
   6   2  -1   -1.45    3.22
  -6  -2   1   -0.54    2.83
   6   2   0    1.03    3.64
  -6  -2   0   22.47    4.90
   6   2   1  280.34   17.34
  -6  -2  -1  341.78   18.57
   6   2   2   13.71    5.59
  -6  -2  -2   -2.30    5.21
   6   2   3    3.94    3.33
  -6  -2  -3   -2.53    3.22
   6   2   4    7.85    4.10
  -6  -2  -4   16.88    5.59
   6   2   5    8.58    6.35
  -6  -2  -5    5.97    3.75
   6   2   6    0.80    4.13
  -6  -2  -6    5.17    3.75
   6   2   7   44.29    6.43
  -6  -2  -7   51.11    6.47
   6   2   8    6.39    6.70
  -6  -2  -8    0.31    4.25
   6   2   9    8.77    4.71
  -6  -2  -9   -5.09    6.93
   6   2  10    5.05    4.86
  -6  -2 -10   13.25    7.62
   6   2  11    6.70    8.84
  -6  -2 -11   21.74    8.50
   6   2  12   13.44    6.09
  -6  -2 -12   12.40    9.19
   6   3 -15   14.66    4.40
   6   3 -15   -1.57    4.48
   6   3 -14   -0.80    3.79
   6   3 -14    4.02    4.02
   6   3 -13    6.62    3.94
   6   3 -13    1.38    3.90
   6   3 -12   13.05    4.17
   6   3 -12   12.67    4.33
   6   3 -11   19.98    3.56
   6   3 -11   16.50    4.21
   6   3 -11    8.19    4.48
   6   3 -10    1.42    2.64
   6   3 -10    5.17    5.44
   6   3  -9   10.34    4.17
   6   3  -9    5.86    3.56
   6   3  -8    5.93    2.56
   6   3  -8    0.27    3.25
   6   3  -7   67.64    4.44
   6   3  -7   54.44    9.00
   6   3  -6   -4.21    3.52
   6   3  -6   -0.73    3.25
  -6  -3   6   -2.64    3.25
   6   3  -5   18.99    2.56
   6   3  -5   11.56    6.13
  -6  -3   5   12.86    3.68
   6   3  -4   17.53    3.75
   6   3  -4   14.82    4.29
  -6  -3   4   17.34    6.01
   6   3  -3   17.61    5.93
  -6  -3   3    6.51    6.01
   6   3  -2  116.72    9.00
  -6  -3   2  117.45    7.96
   6   3  -1   10.30    3.94
  -6  -3   1    1.72    3.45
   6   3   0   53.56    9.00
  -6  -3   0   53.75    8.65
   6   3   1  112.47    9.65
  -6  -3  -1  132.26    9.15
   6   3   2  102.67    9.46
  -6  -3  -2  119.44   12.10
   6   3   3    3.25    5.97
  -6  -3  -3   -0.38    3.83
   6   3   4   -3.18    4.10
  -6  -3  -4    7.85    3.94
   6   3   5   25.76    5.59
   6   3   6   13.40    5.13
  -6  -3  -6   24.77    5.01
   6   3   7   12.52    7.08
  -6  -3  -7    5.55    4.52
   6   3   8    0.65    4.98
  -6  -3  -8    9.99    4.67
   6   3   9    1.42    4.86
  -6  -3  -9    1.38    4.56
   6   3  10   17.57    8.73
  -6  -3 -10    5.28    5.28
   6   3  11    2.95    5.36
  -6  -3 -11    3.52    5.28
   6   4 -15    1.88    7.35
   6   4 -15   -3.83    4.71
   6   4 -14   -1.57    6.93
   6   4 -14    5.93    4.44
   6   4 -13    9.00    7.43
   6   4 -13   11.33    4.82
   6   4 -12    6.43    3.90
   6   4 -12   -6.78    4.06
   6   4 -11    3.64    2.95
   6   4 -11   12.94    4.33
   6   4 -11    0.15    4.17
   6   4 -10    1.72    3.75
   6   4 -10   -0.77    5.97
   6   4  -9    9.19    2.79
   6   4  -9    8.54    4.21
   6   4  -8   16.58    2.95
   6   4  -8   11.94    4.44
   6   4  -7   -1.07    3.37
   6   4  -7    5.82    5.51
   6   4  -6   93.10    5.28
   6   4  -6   97.31    8.38
   6   4  -5   21.78    4.25
   6   4  -5   37.63    8.00
  -6  -4   5   35.53    4.98
   6   4  -4    7.08    2.22
   6   4  -4    6.74    4.29
  -6  -4   4    5.17    3.79
   6   4  -3   60.10   10.26
  -6  -4   3   55.32    6.81
   6   4  -2   53.21    6.93
  -6  -4   2   57.77    6.97
   6   4  -1   15.70    7.50
  -6  -4   1    4.90    3.94
   6   4   0   68.03    8.38
  -6  -4   0   65.31   10.30
   6   4   1   56.12    7.39
  -6  -4  -1   58.15    6.78
   6   4   2   20.90    8.27
  -6  -4  -2   16.54    7.16
   6   4   3    2.87    4.75
  -6  -4  -3    7.01    4.33
   6   4   4    3.83    4.79
  -6  -4  -4   10.87    4.59
   6   4   5   -0.88    7.01
  -6  -4  -5   -1.91    6.32
   6   4   6    2.49    5.01
  -6  -4  -6    7.35    7.24
   6   4   7   16.46    5.55
  -6  -4  -7   10.80    5.70
   6   4   8   -4.63    5.13
  -6  -4  -8   13.63    5.21
   6   4   9   -5.09    7.92
  -6  -4  -9   -0.88    5.51
   6   4  10    1.99    5.93
  -6  -4 -10   10.57    6.05
   6   5 -14    3.60    5.13
   6   5 -14    1.99    5.09
   6   5 -13   14.74    8.31
   6   5 -13    7.08    5.51
   6   5 -12    3.98    8.27
   6   5 -12   17.27    5.47
   6   5 -11   27.41    4.02
   6   5 -11   37.59    6.35
   6   5 -11   28.60    9.57
   6   5 -10    5.70    4.17
   6   5 -10    8.19    7.01
   6   5  -9   21.97    3.41
   6   5  -9   18.15    5.36
   6   5  -8   -4.36    3.45
   6   5  -8    3.94    4.17
   6   5  -7    0.46    2.14
   6   5  -7    5.17    6.58
   6   5  -6   10.37    3.68
   6   5  -6    8.35    4.75
   6   5  -5   15.31    2.56
   6   5  -5   20.98    8.42
  -6  -5   5   31.05    5.21
   6   5  -4    9.61    2.30
   6   5  -4    2.26    5.13
  -6  -5   4    6.85    6.97
   6   5  -3    0.08    7.01
  -6  -5   3   -1.42    3.94
   6   5  -2    9.65    5.21
  -6  -5   2   14.89    7.77
   6   5  -1   12.06    9.19
  -6  -5   1   20.02    5.55
   6   5   0    4.40    5.17
  -6  -5   0    5.17    6.81
   6   5   1    7.24    4.79
  -6  -5  -1   -1.53    4.33
   6   5   2    1.76    7.50
  -6  -5  -2    2.26    6.78
   6   5   3   -8.58    5.13
  -6  -5  -3    0.50    4.52
   6   5   4   14.05    5.74
  -6  -5  -4   10.64    5.21
   6   5   5   10.07    8.15
  -6  -5  -5    4.94    5.01
   6   5   6    8.77    6.05
  -6  -5  -6   15.66    8.15
   6   5   7    0.54    5.32
  -6  -5  -7    8.19    8.00
   6   5   8    0.42    8.92
  -6  -5  -8    9.95    5.86
   6   6 -12    4.02    8.04
   6   6 -12   -2.64    7.85
   6   6 -11   49.92    8.31
   6   6 -11   36.64   10.87
   6   6 -10    1.72    3.75
   6   6 -10   -0.61    4.67
   6   6  -9   20.17    3.33
   6   6  -9   12.98    5.97
   6   6  -8    1.53    4.13
   6   6  -8   10.49    7.47
   6   6  -7    5.13    2.34
   6   6  -7   18.80    5.47
   6   6  -6   11.98    3.87
   6   6  -6   22.20    5.86
   6   6  -5    1.49    2.11
   6   6  -5   12.71    7.66
   6   6  -4    0.04    2.18
   6   6  -4    5.67    5.44
  -6  -6   4   12.33    4.82
   6   6  -3    7.92    8.12
  -6  -6   3    2.64    5.17
   6   6  -2    9.88    6.05
  -6  -6   2   13.05    5.32
   6   6  -1  -14.47    8.69
  -6  -6   1    9.57    4.82
   6   6   0   -0.54    6.05
  -6  -6   0    8.08    5.59
   6   6   1   -0.31    5.93
  -6  -6  -1   14.32    5.55
   6   6   2    5.05    9.11
  -6  -6  -2   10.45    8.80
   6   6   3    6.70    5.67
  -6  -6  -3   -0.19    5.01
   6   6   4   16.42    9.80
  -6  -6  -4   15.20    6.13
   6   6   5    6.43    5.74
  -6  -6  -5  -12.37    5.36
   6   6   6   11.29    6.97
  -6  -6  -6   19.68    9.34
   6   7 -10    6.66    5.74
   6   7  -9   26.53    7.24
   6   7  -8   13.25    9.61
   6   7  -7    5.09    3.06
   6   7  -7    3.02    5.51
   6   7  -6    2.76    3.10
   6   7  -6   -5.93    5.21
   6   7  -5    5.28    2.22
   6   7  -5    4.75    6.01
   6   7  -4   10.64    2.60
   6   7  -4    5.93    6.51
   6   7  -3   10.83    9.42
  -6  -7   3    4.94    6.05
   6   7  -2    9.07    6.13
  -6  -7   2    2.45    5.86
   6   7  -1   -0.31    6.66
  -6  -7   1   15.43    8.92
   6   7   0   -5.44    6.20
  -6  -7   0    3.87    5.28
   6   7   1    2.53    6.43
  -6  -7  -1   10.76    6.05
   6   7   2   16.35   10.91
  -6  -7  -2   10.53   10.72
   6   7   3    0.65    6.16
  -6  -7  -3    2.76    6.16
   6   8  -6    4.82    9.92
   6   8  -5    0.27    2.07
   6   8  -5   -5.40    6.09
   6   8  -4    1.53    2.37
   6   8  -4    6.78    9.95
   6   8  -3   12.10    7.35
   6   8  -2  -11.91    7.27
   6   8  -1    1.68    7.16
  -6  -8   1    4.67    6.62
  -7  13   0    5.40    4.90
  -7  13   0   10.87    7.20
  -7  13   0    8.46    3.64
  -7  13  -1    4.94    4.40
  -7  13  -1    1.45    4.52
  -7  13  -1    3.60    3.87
  -7  13  -2   -5.86    4.44
  -7  13  -2    1.61    3.48
  -7  13  -3    2.41    4.94
  -7  13  -3    6.66    6.16
  -7  13  -4    6.62    5.28
  -7  13  -4    5.51    4.48
  -7  13  -5   17.84    9.19
  -7  13  -6    9.92    9.15
  -7  13  -7   14.32   10.41
  -7  12   4   18.64   10.83
  -7  12   3   13.05    6.32
  -7  12   2   29.86    9.38
  -7  12   2   23.31    4.56
  -7  12   2   19.68    3.45
  -7  12   1    3.83    4.56
  -7  12   1    4.59    3.60
  -7  12   1   -3.87    4.17
  -7  12   0   11.94    5.09
  -7  12   0   24.27    6.97
  -7  12   0   16.08    5.70
  -7  12  -1    1.61    4.10
  -7  12  -1    9.00    5.90
  -7  12  -1    1.68    4.67
  -7  12  -2   11.06    6.55
  -7  12  -2    6.35    3.56
  -7  12  -3    7.43    6.74
  -7  12  -4   17.23    7.92
  -7  12  -5    7.58    7.69
  -7  12  -6    6.35    5.17
  -7  12  -7   53.33    8.27
  -7  12  -8   14.05    6.32
  -7  12  -9    6.89    6.32
  -7  12 -10   19.64   11.71
  -7  11   7   40.04   13.59
  -7  11   6    0.11    5.70
  -7  11   5    5.13    5.63
  -7  11   4   14.89    9.46
  -7  11   3   10.30    5.17
  -7  11   3    5.32    2.68
  -7  11   3    3.90    3.29
  -7  11   2   11.33    7.43
  -7  11   2    4.48    4.79
  -7  11   2    8.69    3.71
  -7  11   1    0.65    4.36
  -7  11   1    7.08    3.14
  -7  11   1    2.30    3.75
  -7  11   0   14.85    4.48
  -7  11   0   16.31    3.83
  -7  11   0    9.53    3.10
  -7  11  -1   28.06    5.36
  -7  11  -1   30.93    4.82
  -7  11  -2   -0.46    3.48
  -7  11  -3    0.34    3.68
  -7  11  -4    6.28    4.17
  -7  11  -5    4.63    4.40
  -7  11  -6    4.71    4.59
   7 -11   7    1.19    1.99
  -7  11  -7    6.85    4.52
  -7  11  -8   16.27    8.96
  -7  11  -9    6.28    5.44
  -7  11 -10    5.74    5.90
  -7  11 -11    6.70    6.39
  -7  11 -12    5.55    9.95
  -7  10   9   -2.53    6.51
  -7  10   8    6.43    6.20
  -7  10   7    8.27    9.72
  -7  10   6    1.91    5.36
  -7  10   5    6.78    5.28
  -7  10   4   12.02    7.31
  -7  10   4    0.73    2.07
  -7  10   3    5.13    4.52
  -7  10   3    1.76    2.14
  -7  10   3    2.26    1.76
  -7  10   2   -1.53    6.32
  -7  10   2   -0.15    3.75
  -7  10   2    2.53    1.91
  -7  10   1    5.44    6.55
  -7  10   1    8.80    2.87
  -7  10   0   17.53    4.33
  -7  10   0   13.17    5.09
  -7  10  -1   85.37    7.50
  -7  10  -1   92.11    9.53
   7 -10   2    4.56    2.76
  -7  10  -2    6.13    5.28
   7 -10   3    1.53    3.79
  -7  10  -3   -0.84    4.98
   7 -10   4   10.53    2.83
  -7  10  -4   20.75    6.16
   7 -10   5    7.08    3.79
  -7  10  -5   12.29    6.24
   7 -10   6   20.14    4.25
   7 -10   6   18.53    5.13
  -7  10  -6   25.30    7.54
   7 -10   7    0.00    2.11
   7 -10   7    0.11    4.06
  -7  10  -7    5.74    4.21
   7 -10   8    8.92    3.64
   7 -10   8   14.39    5.13
  -7  10  -8    5.47    4.94
   7 -10   9    6.13    3.45
   7 -10   9   -1.49    7.77
  -7  10  -9    2.87    5.05
   7 -10  10   12.17    8.58
  -7  10 -10    8.46    8.58
   7 -10  11   23.28   10.87
  -7  10 -11   33.73    7.01
   7 -10  12   14.85    9.15
  -7  10 -12    2.26    6.16
   7 -10  13   18.34   10.95
  -7  10 -13   16.88    8.12
  -7   9  10   16.84    7.50
  -7   9   9   -1.30    5.70
  -7   9   8   17.38    6.74
  -7   9   7    3.71    8.15
  -7   9   6   25.73    6.62
  -7   9   4    7.62    7.08
  -7   9   4    3.45    1.80
  -7   9   4    2.26    1.76
  -7   9   3   82.80    7.69
  -7   9   3   59.45    4.82
  -7   9   3   59.45    3.14
  -7   9   2   73.50    7.31
  -7   9   2   71.78    6.16
   7  -9  -1   14.47    3.64
  -7   9   1   19.98    6.43
  -7   9   1   18.53    2.99
   7  -9   0    6.97    4.67
  -7   9   0    8.88    5.32
  -7   9   0    0.31    3.98
   7  -9   1   71.36    5.47
  -7   9  -1   70.78    5.67
   7  -9   2   11.68    2.95
   7  -9   2    9.03    3.10
  -7   9  -2   13.71    3.45
   7  -9   3   39.01    5.55
   7  -9   3   35.41    6.74
  -7   9  -3   47.09    4.90
   7  -9   4    5.44    3.68
   7  -9   4    7.43    3.29
  -7   9  -4    7.27    3.45
   7  -9   5   50.26    3.68
   7  -9   5   43.18    5.47
  -7   9  -5   36.98    5.74
   7  -9   6   45.79    3.75
   7  -9   6   42.38    8.73
  -7   9  -6   44.29    5.90
   7  -9   7   -1.00    3.22
   7  -9   7   -5.28    6.16
  -7   9  -7    2.49    5.90
   7  -9   8   22.47    4.21
   7  -9   8   15.01    8.35
  -7   9  -8   21.97    8.42
   7  -9   9    3.52    2.26
   7  -9   9   12.44    4.79
  -7   9  -9    2.37    4.79
   7  -9  10    5.90    3.56
   7  -9  10    6.81    5.13
  -7   9 -10   -5.59    5.05
   7  -9  11    0.46    3.64
   7  -9  11   -2.60    7.62
  -7   9 -11   -1.95    7.69
   7  -9  12    7.85    2.83
   7  -9  12   20.56    9.23
  -7   9 -12    9.11    9.34
   7  -9  13    8.42    9.11
  -7   9 -13    0.42    6.20
   7  -9  14   -2.14    6.74
  -7   9 -14  -13.90    6.93
  -7   8  11    2.79    6.43
  -7   8  10   -9.46    6.47
  -7   8   9   64.51    9.57
  -7   8   8   13.82    8.73
  -7   8   7    2.56    4.94
  -7   8   6    6.43    4.86
  -7   8   5    5.17    6.78
  -7   8   4    6.55    4.59
  -7   8   4   11.48    1.95
  -7   8   4    7.20    1.76
   7  -8  -3   81.89    6.32
  -7   8   3   83.88   10.95
  -7   8   3   69.48    4.79
   7  -8  -2  109.14    8.35
  -7   8   2  117.41    9.19
  -7   8   2  128.70    7.39
   7  -8  -1   41.12    6.58
  -7   8   1   40.81    5.24
  -7   8   1   38.67    3.29
   7  -8   0   35.49    3.79
   7  -8   0   29.40    4.44
  -7   8   0   38.32    4.82
  -7   8   0   34.07    4.79
   7  -8   1   52.48    4.36
   7  -8   1   50.42    3.94
  -7   8  -1   52.79    4.36
   7  -8   2   43.57    3.87
   7  -8   2   39.74    6.05
  -7   8  -2   48.69    4.44
   7  -8   3   20.63    4.52
   7  -8   3   16.19    3.56
  -7   8  -3   24.54    3.56
   7  -8   4   78.48    6.85
   7  -8   4   79.97    8.88
  -7   8  -4   78.78    6.35
   7  -8   5    5.40    2.26
   7  -8   5    2.41    3.45
  -7   8  -5    8.31    3.56
   7  -8   6   48.85    3.60
   7  -8   6   44.75    5.74
  -7   8  -6   49.50    5.78
   7  -8   7  107.30    5.93
   7  -8   7   97.96    8.88
  -7   8  -7  130.43    9.49
   7  -8   8   36.25    5.01
   7  -8   8   48.20    6.47
  -7   8  -8   56.31    9.49
   7  -8   9    2.07    3.48
   7  -8   9    3.41    4.44
  -7   8  -9    9.00    6.66
   7  -8  10    4.48    2.41
   7  -8  10   -2.11    4.63
  -7   8 -10    2.11    4.79
   7  -8  11   14.74    4.48
   7  -8  11   12.90    5.51
  -7   8 -11    6.28    5.82
   7  -8  12    5.05    2.95
   7  -8  12    3.33    8.23
  -7   8 -12   -3.75    5.44
   7  -8  13    6.13    8.92
  -7   8 -13    4.48    9.76
   7  -8  14   12.48    6.35
  -7   8 -14    3.29    6.89
  -7   7  12   23.58    8.12
  -7   7  11  -11.91    6.62
  -7   7  10   13.17    6.43
  -7   7   9   15.20    8.84
  -7   7   8   -0.31    4.56
  -7   7   7   11.29    4.86
  -7   7   6  124.42   10.26
   7  -7  -5    5.51    3.56
  -7   7   5    1.99    4.17
   7  -7  -4  215.91   16.46
  -7   7   4  209.82   13.51
  -7   7   4  189.04    6.66
   7  -7  -3   23.47    4.13
  -7   7   3   22.28    4.59
  -7   7   3   27.56    2.76
   7  -7  -2   50.65    4.52
   7  -7  -2   41.77    3.68
  -7   7   2   47.43    5.36
  -7   7   2   53.29    4.13
   7  -7  -1    4.63    2.64
   7  -7  -1    0.19    1.72
  -7   7   1    8.15    4.63
  -7   7   1    5.32    2.76
   7  -7   0  161.93    8.96
   7  -7   0  163.89    9.49
  -7   7   0  174.30    8.23
   7  -7   1  129.24    9.49
   7  -7   1  110.75    6.47
  -7   7  -1  139.58    9.15
   7  -7   2   49.69    5.51
   7  -7   2   41.92    4.21
  -7   7  -2   51.18    4.06
   7  -7   3   79.67    6.55
   7  -7   3   74.08    5.97
  -7   7  -3   81.66    5.63
   7  -7   4  161.32    9.57
   7  -7   4  132.49    9.07
  -7   7  -4  145.01    8.77
   7  -7   5    2.99    2.26
   7  -7   5    0.50    3.18
  -7   7  -5   -5.90    2.99
   7  -7   6    5.97    2.60
   7  -7   6   11.48    3.98
  -7   7  -6   14.13    3.71
   7  -7   7  138.28    7.54
   7  -7   7  134.49   10.53
  -7   7  -7  137.70   10.41
   7  -7   8   40.23    6.43
   7  -7   8   37.40    6.24
  -7   7  -8   57.00    5.97
   7  -7   9    7.24    4.59
  -7   7  -9   12.14    6.81
   7  -7  10   44.45    7.01
  -7   7 -10   41.38    7.35
   7  -7  11   38.86    7.01
  -7   7 -11   36.33    7.20
   7  -7  12   27.26   10.64
  -7   7 -12   27.41    7.08
   7  -7  13   19.26    9.69
  -7   7 -13   15.73   10.22
   7  -7  14   13.74    5.90
  -7   7 -14   -2.41    6.24
   7  -7  15    4.67    6.35
  -7   7 -15   10.80    6.58
  -7   6  13    1.30    6.35
  -7   6  12    4.02    5.90
  -7   6  11   11.33    9.23
  -7   6  10   16.42    8.96
  -7   6   9    8.04    4.79
  -7   6   8    9.53    4.82
  -7   6   7   20.79    7.92
   7  -6  -6   84.14    6.89
  -7   6   6   84.49    8.19
   7  -6  -5   26.38    4.56
  -7   6   5   22.36    4.67
   7  -6  -4   17.65    3.37
   7  -6  -4   10.22    1.49
  -7   6   4    5.93    3.79
  -7   6   4   13.17    1.76
   7  -6  -3    9.38    4.59
   7  -6  -3    4.17    1.84
  -7   6   3   11.91    4.94
  -7   6   3    5.44    2.07
   7  -6  -2    8.08    4.67
   7  -6  -2   13.28    1.76
  -7   6   2   15.96    3.48
  -7   6   2   11.64    2.83
   7  -6  -1  103.09    8.96
   7  -6  -1  109.26    6.39
  -7   6   1  126.10    8.08
  -7   6   1  114.46    5.24
   7  -6   0   -1.34    3.83
   7  -6   0    2.37    1.84
  -7   6   0   10.99    3.02
   7  -6   1   14.47    2.68
   7  -6   1   13.05    3.68
  -7   6  -1   11.33    2.49
   7  -6   2   18.83    2.99
   7  -6   2   25.73    3.18
  -7   6  -2   23.01    4.71
   7  -6   3   14.78    2.64
   7  -6   3   10.37    3.02
  -7   6  -3   10.45    4.59
   7  -6   4   -0.61    2.37
   7  -6   4    3.25    2.87
  -7   6  -4    8.80    2.91
   7  -6   5   22.05    3.25
   7  -6   5   20.60    3.98
  -7   6  -5   28.75    4.21
   7  -6   6    3.48    2.64
   7  -6   6    4.79    3.18
  -7   6  -6    2.26    3.45
   7  -6   7    1.34    3.33
  -7   6  -7    0.00    3.45
   7  -6   8   17.15    7.20
  -7   6  -8   23.39    5.01
   7  -6   9   -0.96    5.86
  -7   6  -9    2.49    6.62
   7  -6  10    4.06    4.10
  -7   6 -10   -5.90    6.74
   7  -6  11   36.90    6.35
  -7   6 -11   40.92    7.31
   7  -6  12   -2.68    4.86
  -7   6 -12   -1.19    5.01
   7  -6  13   10.14    8.54
  -7   6 -13    3.29    5.59
   7  -6  14   14.55    6.58
  -7   6 -14    2.34    9.80
   7  -6  15    8.73    6.97
  -7   6 -15   17.19    7.04
  -7   5  14   -1.19    9.30
  -7   5  13   15.35   10.37
  -7   5  12    6.93    5.63
  -7   5  11   12.44    5.47
  -7   5  10    0.77    4.40
  -7   5   9    5.09    4.29
   7  -5  -8  116.03    9.07
  -7   5   8  121.09   13.97
   7  -5  -7    3.71    5.63
  -7   5   7    5.51    4.06
   7  -5  -6    6.74    3.64
  -7   5   6    6.47    5.86
   7  -5  -5   24.50    3.83
   7  -5  -5   17.80    1.34
  -7   5   5   15.27    4.25
  -7   5   5   23.93    1.34
   7  -5  -4   10.53    3.45
   7  -5  -4   14.85    1.84
  -7   5   4   19.10    5.40
  -7   5   4   13.51    1.26
   7  -5  -3    2.18    2.56
   7  -5  -3    2.68    1.95
  -7   5   3    4.71    3.02
  -7   5   3   -0.80    2.07
   7  -5  -2  111.32    6.97
   7  -5  -2  113.77    6.13
  -7   5   2  109.91    7.81
  -7   5   2  118.41    4.82
   7  -5  -1   11.56    2.95
   7  -5  -1   14.74    2.99
  -7   5   1   12.21    1.99
   7  -5   0   75.22    5.09
   7  -5   0   74.38    4.10
  -7   5   0   76.30    4.25
   7  -5   1   91.80    5.51
   7  -5   1   81.73    4.86
  -7   5  -1   91.34    6.85
   7  -5   2    3.83    2.49
   7  -5   2    2.83    2.37
  -7   5  -2    9.11    2.37
   7  -5   3   46.93    3.94
   7  -5   3   41.50    3.98
  -7   5  -3   50.49    4.10
   7  -5   4    4.52    2.56
   7  -5   4    4.59    2.68
  -7   5  -4   -0.31    4.29
   7  -5   5    7.50    4.71
  -7   5  -5    9.57    4.98
   7  -5   6    1.80    5.01
  -7   5  -6    4.13    5.05
   7  -5   7   -0.19    3.45
  -7   5  -7   -4.13    5.28
   7  -5   8    6.74    4.21
  -7   5  -8   14.74    6.55
   7  -5   9   69.18   11.22
  -7   5  -9   83.57   11.52
   7  -5  10   12.71    4.48
  -7   5 -10    1.45    4.82
   7  -5  11   24.35    6.13
  -7   5 -11   26.15    6.24
   7  -5  12    4.82    4.98
  -7   5 -12    6.28    5.13
   7  -5  13   10.37    8.27
  -7   5 -13    7.04    5.70
   7  -5  14   -0.15    5.44
  -7   5 -14    6.51    8.80
   7  -5  15    0.88    9.49
  -7   5 -15   11.52    6.70
  -7   4  15   -4.48    6.62
  -7   4  14    0.54    5.70
  -7   4  13   28.52    6.93
  -7   4  12   10.49    5.32
  -7   4  11   18.07    5.36
  -7   4  10    4.67    6.66
   7  -4  -9   -1.91    3.71
  -7   4   9    1.11    3.90
   7  -4  -8   53.10    8.38
  -7   4   8   36.18    5.63
   7  -4  -7   -3.64    5.36
  -7   4   7    7.73    5.24
   7  -4  -6   68.18    5.93
   7  -4  -6   61.98    2.34
  -7   4   6   74.38    6.28
  -7   4   6   63.89    1.76
   7  -4  -5   10.11    2.87
   7  -4  -5    1.30    1.57
  -7   4   5    2.41    3.33
  -7   4   5    0.57    1.45
   7  -4  -4  112.05    7.08
   7  -4  -4  104.82    3.83
  -7   4   4  104.93   10.26
  -7   4   4  106.69    4.67
   7  -4  -3   10.68    3.22
   7  -4  -3   12.56    2.45
  -7   4   3   12.14    3.56
  -7   4   3   11.33    2.37
   7  -4  -2   86.36    5.63
   7  -4  -2   87.47    5.51
  -7   4   2   98.46    4.29
   7  -4  -1   59.38    4.63
   7  -4  -1   66.46    5.01
  -7   4   1   65.77    3.56
   7  -4   0   41.27    3.94
   7  -4   0   42.00    4.52
  -7   4   0   44.25    3.25
   7  -4   1   14.05    2.83
   7  -4   1    9.53    2.41
  -7   4  -1   14.13    2.37
   7  -4   2   42.91    3.90
   7  -4   2   41.12    3.60
  -7   4  -2   51.49    5.44
   7  -4   3   36.06    3.75
   7  -4   3   34.07    3.68
  -7   4  -3   35.33    3.79
   7  -4   4   27.98    5.24
  -7   4  -4   26.53    3.87
   7  -4   5    1.88    3.06
  -7   4  -5    9.34    3.18
   7  -4   6   19.98    3.94
  -7   4  -6   18.53    4.17
   7  -4   7    8.08    6.24
  -7   4  -7   18.41    4.48
   7  -4   8   34.95    5.36
  -7   4  -8   45.52    5.93
   7  -4   9   17.07    4.63
  -7   4  -9   18.68    5.36
   7  -4  10    6.32    6.62
  -7   4 -10   -5.40    4.44
   7  -4  11   29.48    6.16
  -7   4 -11   29.75    6.55
   7  -4  12   12.82    7.81
  -7   4 -12   -0.19    5.47
   7  -4  13    2.64    5.59
  -7   4 -13  -14.05    5.74
   7  -4  14   19.75    6.85
  -7   4 -14   16.12   11.03
   7  -4  15   21.94   11.79
  -7   4 -15   29.06    7.96
  -7   3  15   45.94   13.86
  -7   3  14    0.73    7.73
  -7   3  13   -0.42    7.31
  -7   3  12    8.19    5.01
  -7   3  11    0.69    4.21
   7  -3 -10    7.73    4.44
  -7   3  10   17.04    4.67
   7  -3  -9    8.19    6.62
  -7   3   9   21.86    6.89
   7  -3  -8   75.91    9.84
  -7   3   8   74.92    6.93
   7  -3  -7  127.52    8.08
   7  -3  -7  107.69    4.90
  -7   3   7  124.07   11.94
   7  -3  -6  283.33   15.58
   7  -3  -6  259.90   11.22
  -7   3   6  268.01   15.54
  -7   3   6  296.88   11.06
   7  -3  -5    0.50    2.95
   7  -3  -5    3.02    2.11
  -7   3   5    3.68    3.33
  -7   3   5    3.22    1.91
   7  -3  -4  108.99    6.97
   7  -3  -4   95.25    5.67
  -7   3   4  107.96    5.44
   7  -3  -3   43.22    5.97
   7  -3  -3   35.22    3.94
  -7   3   3   42.99    2.56
   7  -3  -2   57.42    6.85
   7  -3  -2   62.59    3.56
  -7   3   2   68.14    4.90
   7  -3  -1   18.41    4.44
   7  -3  -1   11.60    2.34
  -7   3   1   16.50    3.56
   7  -3   0   51.60    5.70
   7  -3   0   39.66    5.13
  -7   3   0   48.20    4.98
   7  -3   1    0.27    3.87
   7  -3   1    5.24    2.22
  -7   3  -1    1.57    2.26
   7  -3   2    3.75    2.30
  -7   3  -2   -3.75    2.41
   7  -3   3    5.86    4.40
  -7   3  -3   12.56    2.87
   7  -3   4   40.85    4.44
  -7   3  -4   40.20    6.43
   7  -3   5    5.74    4.67
  -7   3  -5    0.80    3.06
   7  -3   6   42.11    5.09
  -7   3  -6   49.38    5.32
   7  -3   7   38.51    5.47
  -7   3  -7   41.27    5.44
   7  -3   8    3.94    3.94
  -7   3  -8   10.07    4.02
   7  -3   9   -5.47    3.98
  -7   3  -9    6.62    3.98
   7  -3  10   33.11    8.88
  -7   3 -10   36.41    6.32
   7  -3  11    5.40    4.63
  -7   3 -11    3.06    4.98
   7  -3  12   -2.34    7.81
  -7   3 -12   11.03    5.40
   7  -3  13   23.54    7.24
  -7   3 -13   39.01   10.87
   7  -3  14   13.28    9.53
  -7   3 -14    2.56    9.69
  -7   2  15   -0.73    5.47
  -7   2  14    1.95    4.98
  -7   2  13    9.15    5.05
   7  -2 -12    1.68    1.19
  -7   2  12   -6.51    6.55
   7  -2 -11    4.90    1.61
   7  -2 -11    4.90    1.91
  -7   2  11    2.60    4.25
   7  -2 -10    6.74    5.67
   7  -2 -10    3.52    1.91
   7  -2 -10    1.88    2.22
  -7   2  10    6.13    3.90
   7  -2  -9   31.35    4.90
   7  -2  -9   24.65    2.87
   7  -2  -9   33.15    3.45
  -7   2   9   34.38    7.54
   7  -2  -8    3.10    3.41
   7  -2  -8    7.89    2.64
  -7   2   8    4.17    3.64
   7  -2  -7   48.77    4.98
   7  -2  -7   47.51    4.29
  -7   2   7   52.18    8.00
   7  -2  -6   10.45    3.22
   7  -2  -6    9.30    1.88
  -7   2   6    8.12    3.64
  -7   2   6    5.70    1.72
   7  -2  -5   10.34    3.18
   7  -2  -5    4.40    2.99
  -7   2   5    7.01    2.53
   7  -2  -4   15.16    4.98
   7  -2  -4   21.09    2.49
  -7   2   4   17.57    3.18
   7  -2  -3   -2.76    4.17
   7  -2  -3    8.35    2.22
   7  -2  -2   52.29    6.47
   7  -2  -2   47.51    3.79
  -7   2   2   62.51    3.60
   7  -2  -1    3.64    2.37
   7  -2  -1    0.88    2.14
  -7   2   1   -0.57    2.03
   7  -2   0    2.99    2.37
   7  -2   0    3.14    3.52
  -7   2   0    1.49    2.14
   7  -2   1   17.07    3.10
  -7   2  -1   23.28    3.25
   7  -2   2  247.23   16.58
  -7   2  -2  269.05   13.21
   7  -2   3    9.84    2.87
  -7   2  -3   -2.64    2.79
   7  -2   4   34.65    6.70
  -7   2  -4   41.88    4.44
   7  -2   5   27.64    4.21
  -7   2  -5   24.54    6.47
   7  -2   6   33.15    7.69
  -7   2  -6   34.49    7.73
   7  -2   7   50.46    6.16
  -7   2  -7   53.40    6.32
   7  -2   8   38.55    9.23
  -7   2  -8   52.10    6.51
   7  -2   9   38.74    6.35
  -7   2  -9   43.95    6.74
   7  -2  10   25.34    9.30
  -7   2 -10   35.18    6.24
   7  -2  11   12.14    5.28
  -7   2 -11   12.40    5.63
   7  -2  12    9.88    9.26
  -7   2 -12   42.30    9.95
   7  -2  13    4.02    5.59
  -7   2 -13   14.51    9.03
   7  -2  14   -2.03    5.93
  -7   2 -14   -2.91    5.90
  -7   1  15   15.81    5.78
  -7   1  14    4.06    4.71
   7  -1 -13   19.95    3.45
   7  -1 -13   19.33    3.37
  -7   1  13   30.13    5.78
   7  -1 -12   20.37    3.48
   7  -1 -12   18.34    3.25
  -7   1  12   29.09    8.00
   7  -1 -11   19.33    3.37
   7  -1 -11    9.65    3.25
  -7   1  11   20.52    4.71
   7  -1 -10   56.01    5.01
   7  -1 -10   57.58    5.32
  -7   1  10   68.33    6.89
   7  -1  -9    4.13    3.18
   7  -1  -9    0.88    1.95
  -7   1   9    0.42    5.47
   7  -1  -8   11.33    3.41
   7  -1  -8    9.19    2.34
  -7   1   8   11.87    4.02
   7  -1  -7   17.72    3.33
   7  -1  -7   10.72    3.41
  -7   1   7    7.43    2.07
   7  -1  -6   28.64    3.98
   7  -1  -6   24.27    2.87
  -7   1   6   26.22    4.02
   7  -1  -5   13.90    3.02
   7  -1  -5   13.09    3.83
  -7   1   5    9.49    2.14
   7  -1  -4  128.21    9.69
   7  -1  -4  116.42    6.70
  -7   1   4  122.58    7.92
   7  -1  -3   20.63    5.40
   7  -1  -3   30.66    4.90
  -7   1   3   33.04    3.06
   7  -1  -2  383.97   22.78
   7  -1  -2  410.35   21.13
  -7   1   2  415.40   19.33
   7  -1  -1  100.45    6.13
   7  -1  -1  114.27    9.34
  -7   1   1  121.78    6.24
   7  -1   0    0.65    2.72
  -7   1   0    6.39    3.75
   7  -1   1   36.83    4.06
  -7   1  -1   39.93    4.17
   7  -1   2   16.58    3.33
  -7   1  -2   12.40    3.18
   7  -1   3    8.77    3.33
  -7   1  -3    5.55    2.99
   7  -1   4    2.64    5.21
  -7   1  -4    2.87    3.37
   7  -1   5   63.55    6.58
  -7   1  -5   80.20    6.93
   7  -1   6  108.64   12.67
  -7   1  -6  113.93    9.38
   7  -1   7  169.44   12.75
  -7   1  -7  221.73   19.03
   7  -1   8   13.93    4.40
  -7   1  -8   -6.24    7.20
   7  -1   9   69.56    8.12
  -7   1  -9   70.09   11.56
   7  -1  10    2.53    4.63
  -7   1 -10  -11.94    7.24
   7  -1  11   19.52    9.15
  -7   1 -11   23.70    9.84
   7  -1  12    0.50    5.05
  -7   1 -12    3.02    8.42
   7  -1  13    9.76    9.95
  -7   1 -13   21.51    7.12
  -7   0  15    6.01    4.90
   7   0 -14    4.56    3.71
   7   0 -14    3.60    2.64
  -7   0  14    4.10    4.67
   7   0 -13   11.60    3.10
   7   0 -13   13.32    3.06
  -7   0  13   24.69    5.17
   7   0 -12    3.14    3.68
   7   0 -12    1.38    2.37
  -7   0  12    7.47    6.20
   7   0 -11   17.15    5.86
   7   0 -11    5.44    2.49
   7   0 -11    5.09    2.45
  -7   0  11    4.98    4.10
   7   0 -10    2.45    4.94
   7   0 -10    4.17    3.48
  -7   0  10   -0.77    3.79
   7   0  -9   46.82    6.97
   7   0  -9   34.38    5.28
   7   0  -8   13.02    3.33
   7   0  -8    4.94    2.45
   7   0  -7    3.56    3.14
   7   0  -7    7.16    3.68
  -7   0   7    3.68    2.30
   7   0  -6    6.97    2.79
   7   0  -6    2.64    2.60
  -7   0   6    0.73    3.37
   7   0  -5  106.88    6.51
   7   0  -5   96.20    6.51
  -7   0   5   97.28    7.69
   7   0  -4   63.47    4.71
   7   0  -4   56.58    4.94
  -7   0   4   55.51    4.44
   7   0  -3  118.60    8.46
   7   0  -3   88.43    9.34
  -7   0   3   99.61    6.39
   7   0  -2  242.44   14.09
   7   0  -2  222.11   13.51
  -7   0   2  278.89   13.59
   7   0  -1   11.71    5.05
  -7   0   1   13.78    4.48
   7   0   0   61.37    5.44
  -7   0   0   72.35    7.31
   7   0   1   12.98    3.60
  -7   0  -1   11.52    3.18
   7   0   2   24.31    4.44
  -7   0  -2   28.86    5.93
   7   0   3   17.34    3.83
  -7   0  -3    9.26    3.87
   7   0   4   31.74    7.43
  -7   0  -4   29.86    6.89
   7   0   5   18.18    4.59
  -7   0  -5   15.58    4.29
   7   0   6    3.83    4.63
  -7   0  -6   21.09    4.33
   7   0   7   19.37    5.74
  -7   0  -7   30.24    5.32
   7   0   8   14.70    5.13
  -7   0  -8   16.27    5.09
   7   0   9   29.06   10.37
  -7   0  -9   49.42    6.97
   7   0  10   10.14    4.98
  -7   0 -10   -3.71    4.86
   7   0  11   11.60    5.93
  -7   0 -11   16.38    5.70
   7   0  12   12.52    6.35
  -7   0 -12   16.88    6.32
   7   0  13   18.87    6.85
  -7   0 -13   13.13    6.62
   7   1 -15   -4.29    4.67
  -7  -1  15   -1.00    4.86
   7   1 -14    1.95    3.14
   7   1 -14    0.65    3.14
  -7  -1  14    5.21    4.56
   7   1 -13    2.34    2.87
   7   1 -13    0.57    2.95
   7   1 -12    3.71    3.25
   7   1 -12    3.56    4.17
   7   1 -12   -3.60    2.79
   7   1 -11   -5.09    3.45
   7   1 -11    0.34    2.68
   7   1 -11   -0.11    2.79
   7   1 -10   -2.03    3.02
   7   1 -10    3.25    3.98
   7   1  -9   37.40    4.33
   7   1  -9   26.34    4.17
   7   1  -8    7.81    3.22
   7   1  -8    6.97    3.02
   7   1  -7  113.66    9.84
   7   1  -7   84.99    9.26
  -7  -1   7  108.45    6.78
   7   1  -6   15.16    4.48
   7   1  -6    4.17    3.22
  -7  -1   6   11.75    2.83
   7   1  -5   22.32    3.52
   7   1  -5   29.52    5.74
  -7  -1   5   31.81    3.87
   7   1  -4  104.66    6.16
   7   1  -4  104.51    7.89
  -7  -1   4  104.51    6.70
   7   1  -3    2.45    2.41
   7   1  -3   10.07    5.21
  -7  -1   3    7.92    2.79
   7   1  -2    1.61    2.60
   7   1  -2    6.09    3.41
  -7  -1   2   11.64    3.02
   7   1  -1   -4.59    3.25
  -7  -1   1    4.63    4.63
   7   1   0   64.74    6.28
  -7  -1   0   72.32    6.28
   7   1   1   -2.79    3.33
  -7  -1  -1    4.36    3.06
   7   1   2    9.30    6.93
  -7  -1  -2   26.91    4.10
   7   1   3  176.33   12.59
  -7  -1  -3  161.63   11.18
   7   1   4   66.96    7.39
  -7  -1  -4   77.56    7.08
   7   1   5    6.39    6.93
  -7  -1  -5   13.71    6.35
   7   1   6   36.98    6.01
  -7  -1  -6   30.82    5.82
   7   1   7   41.31   10.11
  -7  -1  -7   45.29    6.74
   7   1   8  102.33   10.57
  -7  -1  -8   96.09   10.37
   7   1   9    1.23    5.21
  -7  -1  -9   12.02    5.17
   7   1  10   13.25    8.73
  -7  -1 -10   13.13    5.86
   7   1  11    2.87    5.55
  -7  -1 -11    5.40    5.67
   7   1  12   -0.27    5.36
  -7  -1 -12    1.07    5.47
   7   2 -15   -2.95    5.78
   7   2 -15    0.31    5.78
   7   2 -14    9.99    3.94
   7   2 -14    5.40    6.09
   7   2 -13    2.53    3.60
   7   2 -13    2.60    5.32
   7   2 -12    7.66    3.48
   7   2 -12    3.90    3.60
   7   2 -12    5.70    5.44
   7   2 -11    7.50    5.01
   7   2 -11    1.15    3.48
   7   2 -10   16.92    5.44
   7   2 -10   13.90    3.87
   7   2  -9   60.91    7.54
   7   2  -9   49.54    8.38
   7   2  -8    1.88    2.91
   7   2  -8   -0.34    5.05
   7   2  -7    4.71    2.56
   7   2  -7    1.88    3.41
   7   2  -6  155.23    8.23
   7   2  -6  127.40   13.90
  -7  -2   6  147.42   12.63
   7   2  -5   14.32    4.40
   7   2  -5   10.49    3.90
  -7  -2   5   14.93    5.70
   7   2  -4   22.24    4.40
   7   2  -4    9.15    6.58
  -7  -2   4   24.00    6.32
   7   2  -3   -1.57    2.26
   7   2  -3    1.53    3.68
  -7  -2   3   -0.15    2.95
   7   2  -2    8.54    5.78
  -7  -2   2    3.83    3.29
   7   2  -1    1.80    3.64
  -7  -2   1   -4.40    4.98
   7   2   0   25.57    5.59
  -7  -2   0   36.79    4.63
   7   2   1   49.15    6.35
  -7  -2  -1   48.85    6.28
   7   2   2   49.27    6.55
  -7  -2  -2   56.16    6.62
   7   2   3  -10.18    6.89
  -7  -2  -3   12.44    5.86
   7   2   4   19.03    5.28
  -7  -2  -4   15.70    4.79
   7   2   5   84.11    8.77
  -7  -2  -5   88.66    8.38
   7   2   6    1.76    6.85
  -7  -2  -6   -2.72    6.32
   7   2   7   16.23    5.74
  -7  -2  -7   18.26    8.12
   7   2   8   16.61    6.01
  -7  -2  -8   18.11    5.59
   7   2   9   36.48    7.24
  -7  -2  -9   25.42    7.04
   7   2  10    2.91    5.74
  -7  -2 -10    8.23    5.59
   7   2  11   15.39    9.42
  -7  -2 -11    5.13    6.24
   7   3 -14    5.74    7.35
   7   3 -14   11.18    4.75
   7   3 -13   13.32    7.39
   7   3 -13   17.76    5.01
   7   3 -12    3.25    5.13
   7   3 -12    6.43    6.09
   7   3 -12    0.46    5.97
   7   3 -11    6.24    5.17
   7   3 -11   10.41    6.35
   7   3 -10    0.31    2.87
   7   3 -10   -1.88    3.64
   7   3  -9    6.58    3.02
   7   3  -9    6.16    3.98
   7   3  -8    3.33    2.76
   7   3  -8    6.81    5.90
   7   3  -7    0.84    3.94
   7   3  -7    1.99    3.83
   7   3  -6    4.86    2.56
   7   3  -6    0.11    3.98
  -7  -3   6    2.91    3.60
   7   3  -5    5.36    2.45
   7   3  -5   -4.06    6.24
  -7  -3   5    2.87    3.41
   7   3  -4   27.18    3.33
   7   3  -4   30.97    5.59
  -7  -3   4   34.22    5.21
   7   3  -3    2.41    2.53
   7   3  -3    4.90    6.70
  -7  -3   3    5.13    5.93
   7   3  -2   13.71    5.01
  -7  -3   2   14.78    4.25
   7   3  -1   18.30    5.36
  -7  -3   1   15.50    4.63
   7   3   0    7.27    4.56
  -7  -3   0    6.01    4.10
   7   3   1  110.56   11.41
  -7  -3  -1  144.82   10.37
   7   3   2   10.76    7.81
  -7  -3  -2    8.65    4.56
   7   3   3    4.52    4.67
  -7  -3  -3    3.90    7.04
   7   3   4   62.06    8.61
  -7  -3  -4   68.72    8.08
   7   3   5   55.59   11.71
  -7  -3  -5   46.32    7.62
   7   3   6   26.26    6.58
  -7  -3  -6   30.28   10.07
   7   3   7   11.14    8.84
   7   3   8    5.13    5.82
  -7  -3  -8   20.75    8.65
   7   3   9    9.00    6.01
  -7  -3  -9    8.50    5.63
   7   4 -13    0.31    4.44
   7   4 -13   -0.27    4.44
   7   4 -12    8.96    5.55
   7   4 -12    0.73    4.79
   7   4 -12    8.65    6.89
   7   4 -11    3.79    3.25
   7   4 -11    1.00    6.89
   7   4 -10   11.79    3.41
   7   4 -10    8.54    4.94
   7   4  -9    2.41    3.98
   7   4  -9   -3.75    4.06
   7   4  -8   14.39    4.63
   7   4  -8   12.21    4.98
   7   4  -7   13.36    2.91
   7   4  -7   12.14    5.09
   7   4  -6    7.58    2.53
   7   4  -6   -1.99    4.63
  -7  -4   6    0.23    4.21
   7   4  -5   15.89    4.10
   7   4  -5   17.92    8.08
  -7  -4   5   12.63    7.27
   7   4  -4   -0.11    3.87
   7   4  -4   13.78    4.90
  -7  -4   4   12.14    4.25
   7   4  -3   26.07   10.03
  -7  -4   3   41.57    6.43
   7   4  -2   23.96    6.47
  -7  -4   2   17.19    8.61
   7   4  -1    6.24    8.00
  -7  -4   1    4.13    4.44
   7   4   0   33.27    6.93
  -7  -4   0   39.93    9.23
   7   4   1    9.49    9.00
  -7  -4  -1   12.25    4.98
   7   4   2   11.37    5.63
  -7  -4  -2   11.48    5.09
   7   4   3   -0.80    5.13
  -7  -4  -3   -1.42    6.93
   7   4   4    2.99    9.26
  -7  -4  -4   18.61    5.63
   7   4   5   41.08    8.50
  -7  -4  -5   46.32    7.73
   7   4   6   29.09    7.96
  -7  -4  -6   48.01    7.73
   7   4   7    7.04    8.77
  -7  -4  -7    2.60    8.61
   7   4   8   16.84    7.12
  -7  -4  -8   29.75   11.25
   7   5 -12   14.39    5.51
   7   5 -12   12.14    6.16
   7   5 -12    6.66    8.61
   7   5 -11    0.50    3.10
   7   5 -11   11.41    7.66
   7   5 -10    4.25    3.22
   7   5 -10    5.28    5.09
   7   5  -9    5.13    4.59
   7   5  -9   -3.37    4.82
   7   5  -8   -0.84    2.45
   7   5  -8   13.86    7.12
   7   5  -7   -0.23    2.37
   7   5  -7   -2.76    4.75
   7   5  -6    3.94    3.83
   7   5  -6    3.79    5.09
   7   5  -5   11.79    3.87
   7   5  -5    7.43    8.92
  -7  -5   5    6.55    5.21
   7   5  -4    0.00    3.83
   7   5  -4   11.52    5.40
  -7  -5   4   13.21    7.24
   7   5  -3    6.39    8.73
  -7  -5   3    8.65    5.01
   7   5  -2    4.75    6.51
  -7  -5   2   20.44    8.80
   7   5  -1   12.67    9.53
  -7  -5   1    6.01    5.47
   7   5   0   13.71    6.05
  -7  -5   0    6.51    8.46
   7   5   1    7.24    8.61
  -7  -5  -1   -0.80    4.86
   7   5   2    1.49    5.93
  -7  -5  -2    6.47    4.94
   7   5   3   12.67    9.30
  -7  -5  -3    2.45    8.46
   7   5   4    2.68    5.63
  -7  -5  -4    2.14    5.17
   7   5   5   10.60    6.32
  -7  -5  -5   -2.95    5.51
   7   5   6    0.54    8.96
  -7  -5  -6   -1.26    5.74
   7   6 -10   -7.47    5.90
   7   6  -9    6.51    5.05
   7   6  -9    1.68    5.67
   7   6  -8   21.74    4.25
   7   6  -8   29.02   10.91
   7   6  -7    3.22    2.49
   7   6  -7    5.78    5.74
   7   6  -6    6.16    3.90
   7   6  -6    5.86    6.09
   7   6  -5    2.34    3.79
   7   6  -5   19.91    9.03
   7   6  -4    8.04    4.21
   7   6  -4   21.36    6.39
  -7  -6   4    5.01    6.20
   7   6  -3    7.47    9.00
  -7  -6   3    1.84    8.61
   7   6  -2   -4.13    6.51
  -7  -6   2    5.21    5.40
   7   6  -1    0.54   10.72
  -7  -6   1    7.73    5.59
   7   6   0   34.45    8.54
  -7  -6   0   30.20    8.65
   7   6   1   27.52    9.99
  -7  -6  -1   -2.83    6.35
   7   6   2   14.55    7.27
  -7  -6  -2    5.01    6.78
   7   6   3   -2.91    9.49
  -7  -6  -3   -0.69    8.69
   7   7  -6    2.30    3.94
   7   7  -6   14.74    6.85
   7   7  -5   12.75    4.33
   7   7  -5   10.41    7.43
   7   7  -4    3.71    4.21
   7   7  -4    5.63    6.47
   7   7  -3   -1.15   11.98
  -7  -7   3   12.37    7.04
   7   7  -2   50.76   10.99
  -7  -7   2   50.92   10.26
   7   7  -1   19.91   14.70
  -7  -7   1   35.76   12.40
  -8  13  -1    3.06    4.44
  -8  13  -1    1.15    3.33
  -8  13  -2    2.07    4.71
  -8  13  -2    3.18    3.71
  -8  13  -3    6.66    8.00
  -8  13  -4   19.33    9.38
  -8  13  -5  -19.10    9.69
  -8  12   4   18.11   10.87
  -8  12   3   12.21    6.58
  -8  12   2    8.00    8.65
  -8  12   1   11.18    5.32
  -8  12   1    5.51    3.94
  -8  12   1    8.77    4.86
  -8  12   0    2.37    5.21
  -8  12   0   10.83    6.01
  -8  12   0    6.81    4.59
  -8  12  -1    0.27    3.87
  -8  12  -2   25.42    5.47
  -8  12  -3    4.33    4.40
  -8  12  -4    8.50    4.90
  -8  12  -5    1.61    4.63
  -8  12  -6   26.91    6.43
  -8  12  -7    8.73    5.86
  -8  12  -8  -10.41    6.13
  -8  12  -9    9.11    9.61
  -8  11   6    1.84    6.20
  -8  11   5    1.15    5.90
  -8  11   4    7.01    9.03
  -8  11   3    3.90    5.36
  -8  11   2   -2.22    7.12
  -8  11   2    4.17    2.60
  -8  11   2   -4.06    3.22
  -8  11   1    9.65    7.35
  -8  11   1   14.51    5.01
  -8  11   1    2.30    2.56
  -8  11   0   40.85    6.97
  -8  11   0   42.65    5.32
  -8  11  -1   23.77    6.97
  -8  11  -2    6.43    6.09
   8 -11   3   14.36    3.64
  -8  11  -3   28.21    7.12
   8 -11   4    2.26    4.59
  -8  11  -4    0.34    6.39
   8 -11   5    0.38    2.83
  -8  11  -5    3.18    6.35
   8 -11   6    0.00    3.98
  -8  11  -6   -3.25    6.97
   8 -11   7    4.59    2.64
   8 -11   7    0.69    4.98
  -8  11  -7    9.30    7.66
   8 -11   8    5.28    4.02
   8 -11   8    4.56    5.17
  -8  11  -8   -0.42    5.17
   8 -11   9    6.51    6.13
  -8  11  -9   10.14    5.93
   8 -11  10    1.72    5.67
  -8  11 -10    2.22    5.63
   8 -11  11    1.88    6.09
  -8  11 -11   -0.46    9.19
  -8  10   8    4.82    6.74
  -8  10   7   -2.18    9.57
  -8  10   6    6.28    6.05
  -8  10   5   -6.89    5.97
  -8  10   4    8.54    5.44
  -8  10   3   10.68    5.01
  -8  10   3    4.36    2.91
  -8  10   3    3.56    2.60
  -8  10   2  -11.37    4.44
  -8  10   2    0.96    2.41
  -8  10   1   25.99    8.58
  -8  10   1   24.27    3.56
   8 -10   0   21.71    4.02
  -8  10   0   22.47    5.59
  -8  10   0   25.57    5.67
   8 -10   1    6.09    3.45
  -8  10  -1    4.29    5.17
   8 -10   2    2.18    5.05
  -8  10  -2   12.94    3.83
   8 -10   3   12.98    3.22
   8 -10   3    8.96    3.71
  -8  10  -3   14.78    4.21
   8 -10   4   14.89    4.75
   8 -10   4    4.56    4.02
  -8  10  -4   14.32    4.48
   8 -10   5   -1.26    2.53
   8 -10   5    5.55    5.63
  -8  10  -5   -1.23    3.83
   8 -10   6    3.83    2.68
   8 -10   6    1.42    4.36
  -8  10  -6    9.23    4.56
   8 -10   7   11.68    4.44
   8 -10   7    0.54    4.86
  -8  10  -7   12.25    4.86
   8 -10   8   14.05    3.14
   8 -10   8    9.92    5.28
  -8  10  -8   12.98    5.55
   8 -10   9   10.11    4.52
   8 -10   9    4.48    5.67
  -8  10  -9   17.99    8.50
   8 -10  10    7.69    2.83
   8 -10  10    0.27    5.82
  -8  10 -10    6.51    5.63
   8 -10  11    5.70    5.82
  -8  10 -11    5.44    5.86
   8 -10  12    9.34    6.20
  -8  10 -12    1.57    6.28
  -8   9  10   -4.21    6.81
  -8   9   9   10.26    7.08
  -8   9   8   28.60   11.94
  -8   9   7   11.52    6.43
  -8   9   6   13.02    6.05
  -8   9   5   21.82    9.61
  -8   9   4   14.09    4.94
  -8   9   4    3.98    1.42
   8  -9  -3   14.36    4.02
  -8   9   3   14.82    7.58
  -8   9   3    7.77    1.99
   8  -9  -2   34.11    7.16
  -8   9   2   35.14    5.74
  -8   9   2   30.47    3.10
   8  -9  -1   97.73    7.50
  -8   9   1   93.56    9.00
  -8   9   1   88.62    5.93
   8  -9   0   52.79    4.94
   8  -9   0   37.10    3.75
  -8   9   0   52.06    6.85
   8  -9   1    8.35    4.79
   8  -9   1    6.32    4.29
  -8   9  -1   12.29    3.33
   8  -9   2   25.38    3.75
   8  -9   2   24.77    3.75
  -8   9  -2   23.73    4.10
   8  -9   3   17.00    3.41
   8  -9   3   23.54    5.82
  -8   9  -3   18.30    4.13
   8  -9   4    4.79    4.10
   8  -9   4    5.97    3.52
  -8   9  -4    2.26    3.48
   8  -9   5    2.11    2.76
   8  -9   5    1.61    3.87
  -8   9  -5    6.93    3.87
   8  -9   6   21.48    3.14
   8  -9   6   22.62    5.05
  -8   9  -6   15.89    4.98
   8  -9   7   13.71    4.33
   8  -9   7   15.47    7.50
  -8   9  -7    9.61    4.79
   8  -9   8   -0.46    2.41
   8  -9   8   -0.80    6.89
  -8   9  -8   -1.19    4.40
   8  -9   9    2.41    2.76
   8  -9   9    1.11    7.69
  -8   9  -9   13.51    4.94
   8  -9  10    5.13    4.25
   8  -9  10    6.51    7.96
  -8   9 -10    2.41    5.24
   8  -9  11    8.61    2.99
   8  -9  11   18.26    8.92
  -8   9 -11   -5.21    9.61
   8  -9  12   10.03    4.82
   8  -9  12    9.80    6.51
  -8   9 -12   12.94    6.66
   8  -9  13    0.00    3.18
   8  -9  13   16.19    6.55
  -8   9 -13   10.68    6.78
  -8   8  11    3.71    7.01
  -8   8  10   11.71    7.04
  -8   8   9   16.42   10.34
  -8   8   8    3.22    8.69
  -8   8   7   10.68    5.93
  -8   8   6   65.69    9.19
   8  -8  -5   12.21    4.29
  -8   8   5   12.86    5.28
   8  -8  -4    6.70    5.78
  -8   8   4   13.59    4.75
  -8   8   4    6.24    1.99
   8  -8  -3   38.05    5.24
  -8   8   3   36.02    6.09
  -8   8   3   35.72    3.87
   8  -8  -2   94.52    7.39
  -8   8   2  112.24   12.33
  -8   8   2   87.97    4.82
   8  -8  -1   20.56    5.47
   8  -8  -1   14.47    2.30
  -8   8   1   13.48    4.67
  -8   8   1   11.29    3.98
   8  -8   0   16.65    3.75
   8  -8   0   19.03    3.02
  -8   8   0   29.13    4.75
   8  -8   1    5.24    2.83
   8  -8   1    1.42    3.83
  -8   8  -1    0.69    2.72
   8  -8   2    4.52    2.79
   8  -8   2    3.64    2.87
  -8   8  -2    1.53    3.02
   8  -8   3    6.47    4.52
   8  -8   3   11.75    3.22
  -8   8  -3    7.31    3.41
   8  -8   4   -1.26    2.41
   8  -8   4    5.24    5.09
  -8   8  -4    7.96    5.09
   8  -8   5   26.07    3.41
   8  -8   5   24.39    7.31
  -8   8  -5   30.82    7.24
   8  -8   6   83.88    5.63
   8  -8   6   65.88    7.96
  -8   8  -6   88.32   11.45
   8  -8   7   34.11    5.78
   8  -8   7   31.62    6.01
  -8   8  -7   31.77    6.09
   8  -8   8   31.51    3.94
   8  -8   8   27.91    6.13
  -8   8  -8   26.76    6.32
   8  -8   9    8.42    4.48
   8  -8   9    4.67    4.82
  -8   8  -9   -3.41    4.98
   8  -8  10    1.88    3.06
   8  -8  10   13.02    7.54
  -8   8 -10   -5.24    5.09
   8  -8  11    7.96    4.06
   8  -8  11    2.79    8.42
  -8   8 -11    7.62    5.90
   8  -8  12    3.79    4.67
   8  -8  12    3.37    5.90
  -8   8 -12   10.53    9.30
   8  -8  13    3.29    6.16
  -8   8 -13    5.01    6.35
  -8   7  12   12.90    7.43
  -8   7  11   34.26    8.46
  -8   7  10   -5.44    9.30
  -8   7   9   -1.23    8.38
  -8   7   8   -2.45    5.17
  -8   7   7    7.92    5.28
   8  -7  -6   27.72    5.40
  -8   7   6   28.21    8.96
   8  -7  -5   14.09    4.52
  -8   7   5   13.36    4.98
   8  -7  -4    1.38    5.28
  -8   7   4   -7.69    5.93
  -8   7   4    3.10    1.84
   8  -7  -3   63.17    5.47
   8  -7  -3   43.83    3.71
  -8   7   3   52.98    6.39
  -8   7   3   52.75    2.99
   8  -7  -2   33.42    4.44
   8  -7  -2   29.36    3.68
  -8   7   2   37.86    5.47
  -8   7   2   35.68    4.06
   8  -7  -1   -4.48    2.95
   8  -7  -1    6.78    2.99
  -8   7   1    4.44    3.29
   8  -7   0    8.00    4.67
   8  -7   0    6.55    2.41
  -8   7   0    5.82    2.45
   8  -7   1   24.00    5.51
   8  -7   1   16.58    4.63
  -8   7  -1   19.91    4.75
   8  -7   2    8.08    2.83
   8  -7   2    7.27    2.91
  -8   7  -2    8.12    2.95
   8  -7   3   18.99    3.25
   8  -7   3    8.42    3.52
  -8   7  -3   14.24    3.48
   8  -7   4  149.03    8.08
   8  -7   4  118.87    8.80
  -8   7  -4  132.57    9.15
   8  -7   5   13.44    4.71
   8  -7   5    6.62    3.64
  -8   7  -5    1.68    5.67
   8  -7   6    8.08    4.67
   8  -7   6    3.10    3.90
  -8   7  -6   11.56    6.13
   8  -7   7   64.89    5.74
   8  -7   7   52.03    6.97
  -8   7  -7   71.89   10.37
   8  -7   8   45.21    5.40
   8  -7   8   44.02    6.58
  -8   7  -8   50.76   10.03
   8  -7   9   13.48    4.75
  -8   7  -9    1.15    5.09
   8  -7  10   -3.90    4.67
  -8   7 -10    9.53    4.82
   8  -7  11   18.76    9.57
  -8   7 -11   23.81    6.89
   8  -7  12    2.37    5.59
  -8   7 -12    3.75    5.82
   8  -7  13    2.76    5.82
  -8   7 -13    0.84    9.23
   8  -7  14    2.83    6.70
  -8   7 -14    8.65    6.74
  -8   6  13   20.71   12.29
  -8   6  12   26.57   12.10
  -8   6  11  -24.35   11.06
  -8   6  10    0.50    5.44
  -8   6   9    4.56    5.36
   8  -6  -8   -2.53    4.02
  -8   6   8    5.93    4.71
   8  -6  -7   -4.06    5.90
  -8   6   7    6.24    4.40
   8  -6  -6   -0.50    3.79
  -8   6   6    0.73    3.87
   8  -6  -5    7.77    3.60
   8  -6  -5    5.09    1.23
  -8   6   5    7.24    6.20
  -8   6   5    4.06    1.34
   8  -6  -4   37.86    5.21
   8  -6  -4   41.50    2.99
  -8   6   4   47.81    5.59
  -8   6   4   46.78    3.18
   8  -6  -3   82.23    9.23
   8  -6  -3   71.93    3.45
  -8   6   3   82.80    7.47
  -8   6   3   88.58    5.40
   8  -6  -2  195.12   12.06
   8  -6  -2  198.53   10.37
  -8   6   2  216.29    9.23
   8  -6  -1   23.24    4.63
   8  -6  -1   33.84    2.99
  -8   6   1   38.74    3.06
   8  -6   0   19.14    3.29
   8  -6   0    7.89    4.06
  -8   6   0    6.55    4.13
   8  -6   1    2.45    3.02
   8  -6   1    5.63    2.68
  -8   6  -1    4.33    2.68
   8  -6   2  271.99   13.78
   8  -6   2  234.40   13.25
  -8   6  -2  248.41   16.61
   8  -6   3   54.48    7.01
   8  -6   3   42.72    4.82
  -8   6  -3   45.67    4.75
   8  -6   4   20.83    5.40
   8  -6   4   24.27    3.98
  -8   6  -4   15.89    3.87
   8  -6   5   16.65    3.52
   8  -6   5   11.22    4.21
  -8   6  -5   21.36    4.06
   8  -6   6    5.63    3.22
   8  -6   6    1.80    5.55
  -8   6  -6   -5.32    5.67
   8  -6   7    1.07    5.78
  -8   6  -7   -0.65    5.51
   8  -6   8   13.44    4.59
  -8   6  -8    2.07    7.24
   8  -6   9    0.73    4.17
  -8   6  -9   -1.34    4.44
   8  -6  10    5.44    5.09
  -8   6 -10   13.44    5.44
   8  -6  11   11.87    7.73
  -8   6 -11   -3.83    5.05
   8  -6  12   29.90    7.47
  -8   6 -12   40.23    8.00
   8  -6  13    5.59    5.70
  -8   6 -13    0.92    9.26
   8  -6  14   12.63    9.03
  -8   6 -14  -14.74    9.65
  -8   5  13  -13.51    7.35
  -8   5  12    0.92    5.67
  -8   5  11    2.83    5.24
  -8   5  10   13.13    5.70
   8  -5  -9   12.17    4.71
  -8   5   9    4.13    7.58
   8  -5  -8   35.53    8.15
  -8   5   8   13.71    5.32
   8  -5  -7    3.90    3.94
  -8   5   7   -1.00    4.17
   8  -5  -6    6.58    4.29
   8  -5  -6   12.29    1.26
  -8   5   6    9.38    4.56
  -8   5   6   12.94    1.30
   8  -5  -5   51.53    5.97
   8  -5  -5   54.78    3.18
  -8   5   5   54.74    6.09
  -8   5   5   57.16    3.22
   8  -5  -4  175.45   11.03
   8  -5  -4  163.69    7.54
  -8   5   4  165.61   11.79
  -8   5   4  174.15    6.05
   8  -5  -3   78.59    9.49
   8  -5  -3   64.39    4.90
  -8   5   3   70.82    3.56
   8  -5  -2  286.39   20.29
   8  -5  -2  288.46   15.08
  -8   5   2  315.71   16.38
   8  -5  -1  115.34   11.22
   8  -5  -1  115.96    6.20
  -8   5   1  143.56    8.42
   8  -5   0  495.87   26.19
   8  -5   0  467.69   24.04
  -8   5   0  502.49   24.81
   8  -5   1    2.87    3.25
   8  -5   1    7.92    2.68
  -8   5  -1    6.70    2.68
   8  -5   2   17.84    3.45
   8  -5   2    7.24    3.18
  -8   5  -2   19.14    3.25
   8  -5   3   27.26    3.83
   8  -5   3   20.29    5.74
  -8   5  -3   24.77    3.98
   8  -5   4    6.05    3.18
   8  -5   4    2.37    4.98
  -8   5  -4   10.07    3.52
   8  -5   5    4.59    3.52
  -8   5  -5    8.84    3.64
   8  -5   6    3.56    3.37
  -8   5  -6   -2.68    3.75
   8  -5   7    8.80    4.06
  -8   5  -7    6.28    4.33
   8  -5   8   33.80    8.54
  -8   5  -8   31.05    5.93
   8  -5   9    9.88    4.82
  -8   5  -9    5.24    5.17
   8  -5  10    9.23    5.01
  -8   5 -10   -3.37    5.24
   8  -5  11   -1.53    7.73
  -8   5 -11    2.79    5.13
   8  -5  12    9.65    5.86
  -8   5 -12    6.85    6.32
   8  -5  13   -2.07    5.51
  -8   5 -13    4.36    5.93
   8  -5  14   18.72   10.99
  -8   5 -14   15.24   11.37
  -8   4  14   13.59    7.24
  -8   4  13   10.22    6.43
  -8   4  12   11.48    9.00
  -8   4  11    2.53    7.35
   8  -4 -10   10.37    4.36
  -8   4  10   -0.27    5.01
   8  -4  -9   10.72    7.39
  -8   4   9   11.25    5.01
   8  -4  -8   42.88    6.09
  -8   4   8   41.65    9.42
   8  -4  -7    9.03    3.79
   8  -4  -7    4.67    1.49
  -8   4   7   10.03    4.06
   8  -4  -6   10.53    3.71
   8  -4  -6    7.43    2.11
  -8   4   6    6.97    6.35
  -8   4   6    6.05    2.03
   8  -4  -5   72.58    6.58
   8  -4  -5   69.94    3.33
  -8   4   5   74.69    7.43
  -8   4   5   77.79    3.25
   8  -4  -4  266.71   15.31
   8  -4  -4  260.85   10.83
  -8   4   4  255.80    9.61
   8  -4  -3  189.42   11.68
   8  -4  -3  196.35    9.00
  -8   4   3  221.62   10.83
   8  -4  -2   37.48    4.44
   8  -4  -2   37.90    3.37
  -8   4   2   43.95    3.18
   8  -4  -1   22.89    5.51
   8  -4  -1   15.93    2.72
   8  -4   0    7.62    4.79
   8  -4   0    7.50    2.56
  -8   4   0    8.15    2.60
   8  -4   1    5.74    4.44
   8  -4   1    2.83    2.56
  -8   4  -1    5.93    4.06
   8  -4   2    1.30    2.72
   8  -4   2    3.33    3.98
  -8   4  -2   -0.38    2.64
   8  -4   3   12.98    3.56
   8  -4   3   13.09    3.29
  -8   4  -3    7.20    5.24
   8  -4   4   -1.49    3.06
  -8   4  -4    2.37    3.06
   8  -4   5   23.12    5.82
  -8   4  -5    8.58    4.10
   8  -4   6    5.78    3.71
  -8   4  -6    3.48    3.83
   8  -4   7    2.30    3.90
  -8   4  -7    5.70    4.17
   8  -4   8   79.28   11.79
  -8   4  -8   77.02    7.96
   8  -4   9   10.30    5.01
  -8   4  -9   10.99    5.13
   8  -4  10    0.31    4.94
  -8   4 -10    8.50    5.05
   8  -4  11    2.03    7.66
  -8   4 -11   -3.37    5.13
   8  -4  12   14.82    6.47
  -8   4 -12   13.59    6.35
   8  -4  13   12.79    7.27
  -8   4 -13   20.56    7.31
   8  -4  14   17.92    7.54
  -8   4 -14   20.79   11.71
  -8   3  14    7.24    6.01
  -8   3  13   -4.21    5.44
  -8   3  12   12.37    5.55
  -8   3  11   12.40    5.24
   8  -3 -10    4.82    6.58
  -8   3  10    8.88    6.97
   8  -3  -9   36.56    6.47
  -8   3   9   51.37    6.47
   8  -3  -8   17.38    4.02
   8  -3  -8    8.80    2.49
  -8   3   8    9.80    4.56
   8  -3  -7    5.36    3.41
   8  -3  -7   -0.50    1.49
  -8   3   7   -3.45    3.90
  -8   3   7    1.45    1.95
   8  -3  -6   28.41    4.56
   8  -3  -6   29.09    2.45
  -8   3   6   24.65    3.10
   8  -3  -5    5.17    3.37
   8  -3  -5    0.08    1.80
  -8   3   5    2.07    2.41
   8  -3  -4   48.01    4.86
   8  -3  -4   40.27    3.25
  -8   3   4   46.13    3.25
   8  -3  -3   75.65    6.39
   8  -3  -3   79.13    6.58
  -8   3   3   94.71    6.01
   8  -3  -2   56.16    5.44
   8  -3  -2   51.57    5.90
  -8   3   2   62.97    5.86
   8  -3  -1   38.63    4.25
   8  -3  -1   34.76    3.60
  -8   3   1   28.02    5.05
   8  -3   0    4.59    4.79
   8  -3   0    9.30    2.83
  -8   3   0   10.49    4.10
   8  -3   1   24.31    5.51
   8  -3   1   25.53    5.28
  -8   3  -1   21.86    3.83
   8  -3   2    4.36    2.91
  -8   3  -2    4.82    4.33
   8  -3   3    3.18    3.02
  -8   3  -3    0.38    3.02
   8  -3   4   -0.61    3.41
  -8   3  -4    8.61    4.98
   8  -3   5   18.03    4.48
  -8   3  -5   18.76    6.62
   8  -3   6  166.18   17.80
  -8   3  -6  207.26   13.59
   8  -3   7   49.96    6.70
  -8   3  -7   47.13    6.58
   8  -3   8   32.54    6.16
  -8   3  -8   31.58    6.28
   8  -3   9   92.57    9.61
  -8   3  -9   99.76   10.22
   8  -3  10    4.59    5.28
  -8   3 -10    9.53    5.47
   8  -3  11    2.07    5.21
  -8   3 -11    4.17    5.47
   8  -3  12   15.66    6.51
  -8   3 -12   21.82    7.27
   8  -3  13    6.32    9.65
  -8   3 -13    7.85    6.32
  -8   2  14    0.57    7.96
  -8   2  13   18.03    8.92
  -8   2  12   21.90    5.93
   8  -2 -11    2.72    4.06
   8  -2 -11    2.79    1.42
   8  -2 -11    1.45    2.26
  -8   2  11   -6.05    4.44
   8  -2 -10    0.69    4.29
   8  -2 -10    2.68    2.56
   8  -2 -10    6.24    1.84
  -8   2  10    8.92    6.74
   8  -2  -9    2.83    3.68
   8  -2  -9    2.11    1.91
  -8   2   9    9.07    4.29
   8  -2  -8    0.19    3.37
   8  -2  -8   -0.08    1.99
  -8   2   8    2.95    4.02
   8  -2  -7   11.29    3.87
   8  -2  -7    8.96    3.60
  -8   2   7   10.37    2.95
   8  -2  -6    3.33    3.22
   8  -2  -6    4.17    3.52
  -8   2   6   -1.19    2.99
   8  -2  -5    7.47    3.29
   8  -2  -5    6.39    2.49
  -8   2   5    3.18    2.07
   8  -2  -4    5.63    3.10
   8  -2  -4    0.54    2.53
  -8   2   4    3.79    2.14
   8  -2  -3  248.37   13.90
   8  -2  -3  214.46   15.24
  -8   2   3  253.01   14.78
   8  -2  -2  137.55    8.31
   8  -2  -2  139.27    8.23
  -8   2   2  159.90   10.49
   8  -2  -1   -3.60    2.83
   8  -2  -1    5.24    2.68
  -8   2   1    4.06    3.79
   8  -2   0   21.71    5.74
   8  -2   0   25.57    3.68
  -8   2   0   23.66    3.64
   8  -2   1    9.99    3.33
  -8   2  -1   10.30    3.06
   8  -2   2    3.45    5.21
  -8   2  -2    5.67    3.14
   8  -2   3    2.72    3.52
  -8   2  -3    2.37    3.48
   8  -2   4   43.07    8.12
  -8   2  -4   44.14    5.63
   8  -2   5   23.73    4.94
  -8   2  -5   41.92    8.00
   8  -2   6   34.53    8.12
  -8   2  -6   14.74    8.00
   8  -2   7   39.24    6.16
  -8   2  -7   30.86    6.24
   8  -2   8   12.37    7.39
  -8   2  -8    4.71    4.82
   8  -2   9   11.56    5.90
  -8   2  -9   18.72    5.63
   8  -2  10    7.69    9.23
  -8   2 -10   22.59    6.09
   8  -2  11   -6.55    5.09
  -8   2 -11    6.20    5.05
   8  -2  12   21.51   10.60
  -8   2 -12   14.78    6.97
   8  -2  13   20.94    7.43
  -8   2 -13   22.32   11.56
  -8   1  14    2.53    5.13
  -8   1  13    5.51    7.73
   8  -1 -12   47.43    6.62
  -8   1  12   42.80    7.20
   8  -1 -11    3.02    4.13
   8  -1 -11    1.30    2.14
   8  -1 -11    2.79    2.11
  -8   1  11   -0.92    4.56
   8  -1 -10    9.15    5.67
   8  -1 -10   -3.56    2.18
   8  -1  -9    5.70    5.47
   8  -1  -9    1.26    2.30
   8  -1  -8    0.80    5.24
   8  -1  -8    4.48    3.68
   8  -1  -7   91.95    9.72
   8  -1  -7   62.17    7.27
  -8   1   7   71.36    6.16
   8  -1  -6   38.89    6.55
   8  -1  -6   27.41    3.71
  -8   1   6   29.29    3.41
   8  -1  -5  166.07   12.82
   8  -1  -5  133.72   12.06
  -8   1   5  152.48   10.30
   8  -1  -4    1.84    4.63
   8  -1  -4    5.40    2.68
  -8   1   4   -2.79    3.71
   8  -1  -3   47.43    6.58
   8  -1  -3   34.11    4.63
  -8   1   3   54.13    6.28
   8  -1  -2   -2.68    4.21
   8  -1  -2    2.18    4.59
  -8   1   2    6.51    4.13
   8  -1  -1   24.42    5.63
   8  -1  -1   32.31    4.44
  -8   1   1   26.15    3.68
   8  -1   0   21.59    5.67
  -8   1   0   12.17    3.52
   8  -1   1   -2.07    3.33
  -8   1  -1    3.83    4.63
   8  -1   2   14.13    5.40
  -8   1  -2   -0.34    3.45
   8  -1   3    5.67    3.75
  -8   1  -3    3.14    5.21
   8  -1   4   -2.79    6.32
  -8   1  -4   -4.21    3.75
   8  -1   5    3.68    4.21
  -8   1  -5    4.98    3.98
   8  -1   6   40.35   10.14
  -8   1  -6   56.50    9.46
   8  -1   7    6.13    4.59
  -8   1  -7    6.24    7.31
   8  -1   8    2.99    7.39
  -8   1  -8    0.19    7.39
   8  -1   9   28.60    6.39
  -8   1  -9   16.81    6.66
   8  -1  10   10.83    8.42
  -8   1 -10    4.13    5.70
   8  -1  11   -2.14    5.36
  -8   1 -11    6.32    5.90
   8  -1  12    0.57    5.63
  -8   0  14    7.35    5.70
   8   0 -13    3.98    2.79
   8   0 -13    1.07    4.25
   8   0 -12    1.34    4.02
   8   0 -12    5.93    4.17
   8   0 -12    6.47    4.17
   8   0 -11   -1.61    4.10
   8   0 -11    7.24    2.87
   8   0 -11    6.97    4.13
   8   0 -10    8.50    3.75
   8   0 -10    4.63    4.67
   8   0  -9    2.87    3.68
   8   0  -9    7.54    2.99
   8   0  -8    6.97    3.79
   8   0  -8   12.29    3.29
   8   0  -7  104.13    7.89
   8   0  -7   94.71   10.18
  -8   0   7  103.94    8.92
   8   0  -6   13.51    3.37
   8   0  -6    8.65    3.25
  -8   0   6   14.01    4.79
   8   0  -5   21.74    3.60
   8   0  -5   18.07    3.83
  -8   0   5   15.27    3.29
   8   0  -4   79.63    6.13
   8   0  -4   78.40    9.07
  -8   0   4   75.11    6.01
   8   0  -3    3.10    2.64
   8   0  -3    1.07    3.22
  -8   0   3   -4.86    2.79
   8   0  -2   92.72    5.97
   8   0  -2   85.83   10.14
  -8   0   2   90.35   10.11
   8   0  -1   39.47    4.52
   8   0  -1   28.79    5.17
  -8   0   1   54.13    5.21
   8   0   0   40.27    8.69
  -8   0   0   52.03    5.24
   8   0   1   52.71    6.35
  -8   0  -1   54.02    8.31
   8   0   2   10.87    5.82
  -8   0  -2   -0.38    3.64
   8   0   3   48.77    6.13
  -8   0  -3   44.98    8.80
   8   0   4   64.81    7.20
  -8   0  -4   68.49    7.20
   8   0   5    4.56    4.40
  -8   0  -5   -0.50    3.98
   8   0   6    1.53    4.82
  -8   0  -6    5.40    4.44
   8   0   7   -1.72    7.73
  -8   0  -7    9.53    7.27
   8   0   8   46.93    7.73
  -8   0  -8   38.89   11.48
   8   0   9    5.09    8.15
  -8   0  -9    1.26    7.89
   8   0  10    7.62    6.24
  -8   0 -10   12.10    9.11
   8   0  11   35.83   12.06
   8   1 -14   -0.92    3.33
   8   1 -14   -1.53    5.47
   8   1 -13    4.33    3.52
   8   1 -13    5.21    5.47
   8   1 -12    0.11    5.90
   8   1 -12    3.64    4.79
   8   1 -12   -1.26    5.01
   8   1 -11   19.68    6.51
   8   1 -11    8.58    5.67
   8   1 -10    3.90    5.05
   8   1 -10   -0.46    3.02
   8   1  -9    2.79    5.86
   8   1  -9   17.42    3.79
   8   1  -8    4.75    3.45
   8   1  -8    3.75    5.05
   8   1  -7    4.17    3.10
   8   1  -7    9.00    5.36
  -8  -1   7    3.10    3.18
   8   1  -6   -1.53    2.83
   8   1  -6    4.56    3.45
  -8  -1   6    0.42    2.91
   8   1  -5    2.68    2.99
   8   1  -5    4.48    5.63
  -8  -1   5    3.60    3.33
   8   1  -4   30.17    4.02
   8   1  -4   35.07    5.05
  -8  -1   4   39.32    4.56
   8   1  -3    1.07    2.60
   8   1  -3    2.79    5.51
  -8  -1   3    1.88    3.18
   8   1  -2    5.17    3.02
   8   1  -2    8.80    4.17
  -8  -1   2   15.24    5.63
   8   1  -1   10.83    6.55
  -8  -1   1   10.03    3.90
   8   1   0   11.94    4.90
  -8  -1   0   24.04    4.67
   8   1   1  124.53   15.08
  -8  -1  -1  142.56   14.85
   8   1   2   38.47    6.35
  -8  -1  -2   38.59    5.82
   8   1   3   64.05   10.64
  -8  -1  -3   43.53    6.39
   8   1   4    1.80    4.44
  -8  -1  -4    2.91    6.58
   8   1   5   17.11    7.47
  -8  -1  -5   -1.42    4.48
   8   1   6    3.87    5.13
  -8  -1  -6    9.76    5.09
   8   1   7   20.02    5.70
  -8  -1  -7    0.50    5.32
   8   1   8   11.03    5.93
  -8  -1  -8    8.77    5.82
   8   1   9   41.92    8.73
  -8  -1  -9   50.92   12.67
   8   1  10   37.78   12.40
  -8  -1 -10   36.33   12.21
   8   2 -13    2.41    4.02
   8   2 -13    3.56    3.83
   8   2 -13    4.40    4.13
   8   2 -12    6.28    4.02
   8   2 -12    1.57    3.79
   8   2 -12    5.09    3.94
   8   2 -11   -3.83    3.56
   8   2 -11    7.01    3.79
   8   2 -10    9.26    3.68
   8   2 -10   11.56    6.43
   8   2  -9   20.67    4.21
   8   2  -9   22.20    7.04
   8   2  -8    4.48    3.29
   8   2  -8    2.34    3.87
   8   2  -7    9.72    3.10
   8   2  -7   10.53    4.06
  -8  -2   7    8.27    3.90
   8   2  -6    3.90    4.33
   8   2  -6    1.72    6.39
  -8  -2   6    2.56    3.45
   8   2  -5   10.07    4.82
   8   2  -5   13.44    4.67
  -8  -2   5    6.70    6.39
   8   2  -4    1.76    3.98
   8   2  -4    5.05    6.39
  -8  -2   4   -6.32    5.67
   8   2  -3   -1.00    4.06
   8   2  -3   -0.34    4.06
  -8  -2   3    3.25    3.52
   8   2  -2    5.40    3.14
   8   2  -2    8.04    4.56
  -8  -2   2    5.32    3.98
   8   2  -1   52.06    8.31
  -8  -2   1   78.98   10.53
   8   2   0   17.95    7.04
  -8  -2   0    0.04    4.13
   8   2   1   18.68    5.90
  -8  -2  -1   31.51    8.12
   8   2   2   23.12    8.84
  -8  -2  -2   19.45    5.67
   8   2   3   97.08   11.56
  -8  -2  -3  127.48   11.37
   8   2   4    6.32    7.69
   8   2   5   32.23    6.66
  -8  -2  -5   14.85    5.74
   8   2   6    6.78    5.63
  -8  -2  -6    9.53    5.28
   8   2   7   64.89    9.65
  -8  -2  -7   68.68    9.15
   8   2   8   15.73    7.08
  -8  -2  -8   16.38    6.43
   8   2   9    0.88    9.19
  -8  -2  -9   -2.68    5.67
   8   3 -13   -1.42    3.87
   8   3 -13    4.17    4.25
   8   3 -13    3.25    6.81
   8   3 -12   10.49    4.44
   8   3 -12    9.80    4.79
   8   3 -12   14.36    7.69
   8   3 -11    7.54    3.83
   8   3 -11    3.83    4.59
   8   3 -10   15.31    3.87
   8   3 -10   17.07    5.13
   8   3  -9    9.72    5.01
   8   3  -9    3.71    4.71
   8   3  -8    8.80    4.79
   8   3  -8    1.30    6.85
   8   3  -7    6.16    4.67
   8   3  -7    8.42    4.56
   8   3  -6    0.65    2.72
   8   3  -6   -1.76    4.33
  -8  -3   6    9.76    5.97
   8   3  -5   -0.80    2.68
   8   3  -5    3.52    7.54
  -8  -3   5    7.73    3.87
   8   3  -4    3.60    2.68
   8   3  -4    1.72    4.94
  -8  -3   4    3.60    4.44
   8   3  -3    9.65    3.25
   8   3  -3   17.23    8.12
  -8  -3   3   18.76    7.58
   8   3  -2   16.96    5.13
  -8  -3   2   -0.38    4.67
   8   3  -1   14.93    8.69
  -8  -3   1   16.19    7.69
   8   3   0    2.87    5.13
  -8  -3   0    3.60    4.59
   8   3   1   36.56   10.68
  -8  -3  -1   24.42    9.84
   8   3   2    8.08    5.70
  -8  -3  -2   15.62    5.63
   8   3   3    1.42    8.54
  -8  -3  -3   -3.14    4.75
   8   3   4   10.64    6.01
  -8  -3  -4    5.32    8.50
   8   3   5   -0.73    5.86
  -8  -3  -5   15.12    5.90
   8   3   6   15.50    9.42
  -8  -3  -6    2.53    6.09
   8   3   7    1.57    5.74
  -8  -3  -7    0.42    5.86
   8   4 -11    0.23    3.52
   8   4 -11    1.61    4.86
   8   4 -10   10.72    5.67
   8   4 -10    2.14    5.21
   8   4  -9    5.86    5.09
   8   4  -9    7.92    5.17
   8   4  -8    1.84    2.83
   8   4  -8    5.13    7.58
   8   4  -7    5.55    2.87
   8   4  -7    6.13    5.13
   8   4  -6    3.33    2.79
   8   4  -6   -0.54    4.98
  -8  -4   6    7.35    4.86
   8   4  -5   -0.61    2.68
   8   4  -5    7.16    7.81
  -8  -4   5   12.48    6.93
   8   4  -4    4.59    3.02
   8   4  -4   16.73    6.20
  -8  -4   4   17.69    4.90
   8   4  -3   12.14    3.29
   8   4  -3    7.85    6.16
  -8  -4   3    8.08    5.67
   8   4  -2   39.47    7.58
  -8  -4   2   27.07    7.35
   8   4  -1    8.92    6.20
  -8  -4   1   11.29    5.47
   8   4   0   10.80    6.35
  -8  -4   0   11.83    5.44
   8   4   1   11.56    6.47
  -8  -4  -1    5.17    8.73
   8   4   2   12.06    6.13
  -8  -4  -2    9.69    6.01
   8   4   3    4.79   10.37
  -8  -4  -3   16.50    5.82
   8   4   4   -3.33    6.62
  -8  -4  -4   18.80    8.58
   8   4   5    3.14    9.15
  -8  -4  -5   -0.34    5.40
   8   4   6    2.30    7.47
  -8  -4  -6   26.45    6.89
   8   5 -10   10.68    6.24
   8   5  -9   14.47    6.62
   8   5  -9    7.31    6.32
   8   5  -8    7.81    3.06
   8   5  -8   15.89    9.19
   8   5  -7    4.98    2.95
   8   5  -7   12.75    6.05
   8   5  -6   11.18    3.10
   8   5  -6   13.05    6.32
   8   5  -5    8.04    3.02
   8   5  -5   23.20    9.38
  -8  -5   5    6.05    5.93
   8   5  -4   -0.50    2.68
   8   5  -4    3.94    5.90
  -8  -5   4   -0.92    7.85
   8   5  -3   -2.18    3.02
   8   5  -3    2.95    6.05
  -8  -5   3    7.24    5.13
   8   5  -2    0.08    6.58
  -8  -5   2   10.11    8.96
   8   5  -1    0.00    6.35
  -8  -5   1    4.17    6.09
   8   5   0   -5.55    6.85
  -8  -5   0   -9.34   10.03
   8   5   1   19.18    7.62
  -8  -5  -1   13.63    6.81
   8   5   2   15.62    6.81
  -8  -5  -2   -1.95    5.97
   8   5   3   15.54    7.20
  -8  -5  -3    5.74    6.20
   8   6  -6    0.92    6.09
   8   6  -5   -1.26    2.76
   8   6  -5    6.78    9.84
   8   6  -4    0.38    2.83
   8   6  -4   -2.11    6.85
  -8  -6   4    4.98    6.05
   8   6  -3    8.19    3.60
   8   6  -3   25.96    7.85
  -8  -6   3   -1.72   10.34
   8   6  -2    1.03    7.66
  -8  -6   2   12.44    6.51
  -9  12   3    0.11    5.74
  -9  12   2    8.12    9.65
  -9  12   1    7.50    5.82
  -9  12   1    2.91    3.60
  -9  12   1    1.84    4.13
  -9  12   0   18.83    7.08
  -9  12  -1    7.89    4.71
  -9  12  -2   -1.80    6.47
  -9  12  -3    7.85    7.66
   9 -12   4    6.35    3.71
  -9  12  -4   11.48    7.96
   9 -12   5   16.35    6.16
  -9  12  -5   26.34    9.19
   9 -12   6    2.56    3.52
  -9  12  -6   11.68    8.31
  -9  12  -7    4.21    8.88
  -9  11   5   13.05    7.27
  -9  11   4    6.32    9.46
  -9  11   3    3.29    5.59
  -9  11   2    4.59    5.78
  -9  11   2    5.74    2.76
  -9  11   2    3.71    3.64
  -9  11   1    5.24    5.01
   9 -11   0   13.74    4.33
  -9  11   0   11.60    4.25
   9 -11   1   19.72    4.44
  -9  11  -1   12.29    6.89
   9 -11   2   17.49    4.33
  -9  11  -2   15.93    4.75
   9 -11   3   26.15    6.66
  -9  11  -3   15.47    5.13
   9 -11   4    2.87    3.22
   9 -11   4   -0.61    3.90
  -9  11  -4    4.44    4.40
   9 -11   5    7.89    5.01
   9 -11   5    2.79    4.36
  -9  11  -5    1.84    4.79
   9 -11   6   -4.06    3.18
   9 -11   6   -0.96    7.12
  -9  11  -6    1.88    4.79
   9 -11   7    1.57    4.82
   9 -11   7    9.07    7.77
  -9  11  -7    0.69    5.13
   9 -11   8   12.29    3.52
   9 -11   8    5.47    5.86
  -9  11  -8    3.48    5.82
   9 -11   9    3.75    5.90
  -9  11  -9   15.35    6.24
   9 -11  10    0.77    5.90
  -9  11 -10    3.52    5.78
  -9  10   7   26.19   12.40
  -9  10   6    8.84    6.70
  -9  10   5    0.46    5.70
  -9  10   4    8.42    5.97
  -9  10   3   15.62    5.40
  -9  10   3    1.99    2.64
  -9  10   3    4.86    1.88
   9 -10  -2    3.83    4.21
  -9  10   2    5.67    5.59
  -9  10   2    9.26    2.49
   9 -10  -1    7.69    6.13
  -9  10   1    6.51    2.95
   9 -10   0    4.17    3.64
  -9  10   0   -3.45    4.67
   9 -10   1   11.03    3.37
   9 -10   1    1.03    3.10
  -9  10  -1    6.47    3.68
   9 -10   2   34.38    7.04
   9 -10   2   26.19    6.93
  -9  10  -2   43.03    5.67
   9 -10   3    4.21    3.10
   9 -10   3   -1.72    3.48
  -9  10  -3    5.05    6.28
   9 -10   4   16.92    5.63
   9 -10   4   15.16    4.44
  -9  10  -4   19.49    7.89
   9 -10   5    6.01    3.14
   9 -10   5   14.20    6.78
  -9  10  -5    7.47    7.12
   9 -10   6    4.36    3.14
   9 -10   6    0.88    4.48
  -9  10  -6   -0.46    7.24
   9 -10   7   10.26    4.75
   9 -10   7   -3.18    5.01
  -9  10  -7    2.68    7.73
   9 -10   8    3.52    2.95
   9 -10   8   -2.91    5.05
  -9  10  -8    3.64    8.04
   9 -10   9   11.18    5.21
   9 -10   9    5.09    6.16
  -9  10  -9   24.31    6.13
   9 -10  10    3.87    3.06
   9 -10  10   -4.44    5.70
  -9  10 -10    1.49    6.01
   9 -10  11   14.01    5.59
   9 -10  11    6.74    6.70
  -9  10 -11    3.22    7.04
  -9   9   9    4.44    7.12
  -9   9   8    1.19    9.61
  -9   9   7    8.58    6.62
  -9   9   6    2.41    5.59
  -9   9   5   40.73   11.91
   9  -9  -4    7.89    3.98
  -9   9   4    8.73    5.24
  -9   9   4    0.92    2.07
   9  -9  -3    1.95    4.02
  -9   9   3    7.43    7.24
  -9   9   3   -0.31    2.87
   9  -9  -2    5.47    4.02
  -9   9   2   11.33    5.24
  -9   9   2    7.77    2.60
   9  -9  -1    4.90    3.60
   9  -9  -1    2.83    2.26
  -9   9   1    2.45    2.56
   9  -9   0    5.74    5.24
   9  -9   0    4.63    2.60
  -9   9   0    7.58    4.48
   9  -9   1    8.19    3.60
   9  -9   1   14.01    4.79
  -9   9  -1   14.28    3.56
   9  -9   2   12.75    3.64
   9  -9   2   11.75    3.71
  -9   9  -2   18.34    3.83
   9  -9   3    8.80    5.05
   9  -9   3    3.14    5.55
  -9   9  -3    4.02    5.74
   9  -9   4   23.77    3.87
   9  -9   4   11.94    4.75
  -9   9  -4   28.18    7.39
   9  -9   5    1.42    2.95
   9  -9   5    6.51    4.13
  -9   9  -5    6.35    4.17
   9  -9   6   11.22    4.86
  -9   9  -6   11.75    5.01
   9  -9   7    5.67    3.02
   9  -9   7    3.10    4.67
  -9   9  -7    4.90    4.86
   9  -9   8    5.01    5.44
   9  -9   8    4.52    5.63
  -9   9  -8   27.91    5.82
   9  -9   9    4.86    3.25
   9  -9   9    9.30    5.28
  -9   9  -9    6.32    8.54
   9  -9  10    4.63    4.79
   9  -9  10   -5.59    5.17
  -9   9 -10   -9.15    8.54
   9  -9  11    2.87    3.52
   9  -9  11    8.84    6.01
  -9   9 -11   16.46    9.46
   9  -9  12    2.91    5.78
   9  -9  12   14.24    6.74
  -9   9 -12   17.84    7.08
  -9   8  10    8.23    7.12
  -9   8   9   18.61   11.41
  -9   8   8   12.63    6.62
  -9   8   7    3.68    5.93
   9  -8  -6    8.73    4.90
  -9   8   6   17.34    9.00
  -9   8   5   15.50    1.00
  -9   8   5   15.58    1.19
   9  -8  -4    4.94    4.13
  -9   8   4   11.45    7.81
  -9   8   4    4.98    2.18
   9  -8  -3   66.84    6.39
   9  -8  -3   49.69    4.44
  -9   8   3   71.17    8.04
  -9   8   3   56.43    5.05
   9  -8  -2   30.13    6.93
   9  -8  -2   24.58    3.90
  -9   8   2   27.33    4.56
   9  -8  -1   24.69    4.40
   9  -8  -1   17.92    4.21
  -9   8   1   29.55    5.09
   9  -8   0   11.29    3.87
   9  -8   0   13.13    2.95
  -9   8   0   17.19    5.05
   9  -8   1    9.80    5.67
   9  -8   1   15.20    4.86
  -9   8  -1    9.72    3.37
   9  -8   2   43.64    7.01
   9  -8   2   31.62    4.79
  -9   8  -2   37.52    6.74
   9  -8   3   11.60    3.33
   9  -8   3    7.69    3.79
  -9   8  -3   10.72    5.67
   9  -8   4   18.53    3.52
   9  -8   4   11.94    6.66
  -9   8  -4    6.97    4.25
   9  -8   5   20.94    5.78
   9  -8   5   12.63    7.50
  -9   8  -5   19.64    4.67
   9  -8   6  119.98    8.77
   9  -8   6  116.15   15.08
  -9   8  -6  122.24   10.57
   9  -8   7   12.48    5.55
   9  -8   7    2.53    7.58
  -9   8  -7    9.57    4.90
   9  -8   8   38.09    5.28
   9  -8   8   39.39   10.72
  -9   8  -8   39.39    6.97
   9  -8   9    6.20    3.87
   9  -8   9    0.84    5.63
  -9   8  -9    7.35    5.09
   9  -8  10    9.69    4.79
   9  -8  10   13.51    5.93
  -9   8 -10    6.05    5.55
   9  -8  11    0.11    7.66
   9  -8  11   -2.14    5.82
  -9   8 -11   -2.72    8.92
   9  -8  12   10.72    7.85
   9  -8  12   13.40    7.43
  -9   8 -12   23.81   10.72
  -9   7  11   -0.27   10.26
  -9   7  10   16.65   11.22
  -9   7   9    9.80    6.32
  -9   7   8   29.40    7.12
   9  -7  -7    7.04    4.63
  -9   7   7    3.75    8.08
   9  -7  -6    8.88    4.94
  -9   7   6    9.46    5.32
   9  -7  -5    5.70    6.24
  -9   7   5    9.46    4.90
  -9   7   5    6.16    1.61
   9  -7  -4   34.91    4.86
   9  -7  -4   17.80    1.84
  -9   7   4   19.45    5.82
  -9   7   4   19.45    2.95
   9  -7  -3    7.66    3.60
   9  -7  -3    3.14    2.53
  -9   7   3    2.34    1.91
   9  -7  -2   10.68    3.90
   9  -7  -2    6.20    3.29
  -9   7   2    5.78    3.56
   9  -7  -1  137.70   12.59
   9  -7  -1  124.00    6.81
  -9   7   1  129.43    9.99
   9  -7   0  201.40   12.48
   9  -7   0  172.96   12.98
  -9   7   0  201.79   10.68
   9  -7   1   50.95    5.44
   9  -7   1   50.23    6.78
  -9   7  -1   46.28    5.21
   9  -7   2   42.03    4.98
   9  -7   2   40.04    4.79
  -9   7  -2   40.66    5.05
   9  -7   3   15.20    5.24
   9  -7   3    0.77    3.56
  -9   7  -3    7.16    5.32
   9  -7   4   29.40    4.67
   9  -7   4   30.17    4.98
  -9   7  -4   36.41    4.94
   9  -7   5  100.95    7.62
   9  -7   5   91.00    8.19
  -9   7  -5   87.78    8.15
   9  -7   6   14.78    6.01
   9  -7   6   12.10    4.44
  -9   7  -6    6.58    4.56
   9  -7   7    1.84    3.94
   9  -7   7    7.08    4.40
  -9   7  -7   14.39    4.67
   9  -7   8   15.20    7.92
   9  -7   8   23.31    8.46
  -9   7  -8   17.38    5.82
   9  -7   9   12.33    5.47
   9  -7   9    5.47    7.89
  -9   7  -9    7.01    5.40
   9  -7  10    5.63    5.70
  -9   7 -10   18.07    6.01
   9  -7  11   -3.10    5.32
  -9   7 -11    0.96    5.47
   9  -7  12    4.29    5.74
  -9   7 -12   -5.36    6.05
   9  -7  13    6.89    9.72
  -9   7 -13    1.65   11.10
  -9   6  12   37.52   14.16
  -9   6  11    5.01    6.51
  -9   6  10    4.56    5.97
   9  -6  -9   -4.71    4.67
  -9   6   9    5.78    5.09
   9  -6  -8   21.17    9.11
  -9   6   8   29.78    9.72
   9  -6  -7   10.83    4.98
  -9   6   7    5.40    4.94
   9  -6  -6    2.83    4.06
  -9   6   6    7.47    4.33
  -9   6   6    1.95    1.07
   9  -6  -5   12.71    5.93
   9  -6  -5    2.49    1.91
  -9   6   5    6.51    4.59
   9  -6  -4    1.26    3.90
   9  -6  -4    9.57    2.53
  -9   6   4    4.63    2.64
   9  -6  -3   14.59    4.17
   9  -6  -3   19.14    3.25
  -9   6   3   13.48    2.26
   9  -6  -2   92.99    8.12
   9  -6  -2   94.37    5.55
  -9   6   2  112.47    7.92
   9  -6  -1    7.73    3.45
   9  -6  -1    4.52    2.60
  -9   6   1    1.15    3.79
   9  -6   0   35.87    6.51
   9  -6   0   25.38    5.32
  -9   6   0   18.53    3.68
   9  -6   1   26.07    4.79
   9  -6   1   28.21    5.97
  -9   6  -1   35.99    5.97
   9  -6   2   -3.94    3.45
   9  -6   2    4.94    4.67
  -9   6  -2   -4.13    3.06
   9  -6   3   -3.06    3.41
   9  -6   3   -3.52    4.98
  -9   6  -3   -2.72    5.32
   9  -6   4    8.96    5.67
   9  -6   4   12.59    5.86
  -9   6  -4    8.19    4.17
   9  -6   5    5.40    3.56
   9  -6   5    3.64    6.01
  -9   6  -5    2.60    3.90
   9  -6   6   19.52    5.01
   9  -6   6   20.75    5.21
  -9   6  -6   28.18    5.44
   9  -6   7   25.38    5.67
   9  -6   7    6.70    5.13
  -9   6  -7   21.63    5.47
   9  -6   8    6.24    4.90
  -9   6  -8    1.30    4.90
   9  -6   9   11.22    8.38
  -9   6  -9   12.33    5.67
   9  -6  10   21.44    6.39
  -9   6 -10   15.73    6.93
   9  -6  11   28.06    7.92
  -9   6 -11   39.43    8.15
   9  -6  12   -1.26    6.24
  -9   6 -12    9.99    6.47
   9  -6  13    4.63    9.92
  -9   6 -13    6.74   10.76
  -9   5  12   13.78    6.78
  -9   5  11   14.51    6.35
   9  -5 -10    8.88    5.78
  -9   5  10   31.62    8.84
   9  -5  -9   13.90    7.62
  -9   5   9    8.46    5.24
   9  -5  -8   10.87    4.75
  -9   5   8    8.50    5.13
   9  -5  -7    5.59    4.13
   9  -5  -7    0.92    1.19
  -9   5   7    2.76    6.93
   9  -5  -6   29.25    4.98
   9  -5  -6   18.64    2.53
  -9   5   6   20.40    5.67
   9  -5  -5    7.47    5.82
   9  -5  -5    1.26    2.34
  -9   5   5    2.60    2.34
   9  -5  -4   -1.19    3.71
   9  -5  -4    1.80    1.80
  -9   5   4    3.33    2.68
   9  -5  -3    1.38    3.60
   9  -5  -3    4.63    2.07
  -9   5   3    1.57    2.07
   9  -5  -2    7.04    3.68
   9  -5  -2    1.45    3.68
  -9   5   2    2.87    2.30
   9  -5  -1  267.17   16.42
   9  -5  -1  271.15   17.15
  -9   5   1  287.15   14.89
   9  -5   0   39.89    8.80
   9  -5   0   53.44    6.58
  -9   5   0   54.74    4.71
   9  -5   1  104.82   10.95
   9  -5   1   72.62    8.73
  -9   5  -1  100.64    9.34
   9  -5   2  198.68   11.41
   9  -5   2  162.62   10.72
  -9   5  -2  192.14   11.37
   9  -5   3   15.24    4.06
   9  -5   3   19.03    3.87
  -9   5  -3    9.72    6.13
   9  -5   4   13.78    5.47
   9  -5   4    1.07    3.60
  -9   5  -4    2.87    5.51
   9  -5   5    1.42    3.98
   9  -5   5   -5.97    3.60
  -9   5  -5    2.37    3.60
   9  -5   6    6.13    6.39
  -9   5  -6    9.34    4.44
   9  -5   7   18.80    5.05
  -9   5  -7   15.93    5.32
   9  -5   8   44.02    7.35
  -9   5  -8   49.08    7.54
   9  -5   9   68.75   12.82
  -9   5  -9   75.57    9.46
   9  -5  10    5.74    6.20
  -9   5 -10   16.19    6.13
   9  -5  11   27.37    8.12
  -9   5 -11   39.32    8.15
   9  -5  12   17.69   10.03
  -9   5 -12    2.91    6.55
   9  -5  13    5.74    6.24
  -9   5 -13   -7.85    6.35
  -9   4  13   15.43   10.60
  -9   4  12    4.75    8.84
  -9   4  11   17.34    5.93
   9  -4 -10    3.33    7.01
  -9   4  10    1.65    4.79
   9  -4  -9    8.92    4.75
  -9   4   9    0.57    7.89
   9  -4  -8   16.73    4.90
  -9   4   8   16.23    5.67
   9  -4  -7    3.75    4.13
   9  -4  -7    2.11    2.30
  -9   4   7    9.07    4.90
  -9   4   7    5.47    1.99
   9  -4  -6   -2.30    5.59
   9  -4  -6   -1.00    2.68
  -9   4   6    2.26    1.53
   9  -4  -5    4.33    5.40
   9  -4  -5   -1.42    2.95
  -9   4   5    0.46    1.80
   9  -4  -4   29.90    5.05
   9  -4  -4   22.82    4.33
  -9   4   4   25.69    3.94
   9  -4  -3   11.10    3.90
   9  -4  -3   14.82    3.94
  -9   4   3   12.79    2.49
   9  -4  -2   -2.64    3.56
   9  -4  -2    2.99    3.75
  -9   4   2    4.44    2.37
   9  -4  -1  254.46   14.78
   9  -4  -1  229.54   16.35
  -9   4   1  253.77   12.63
   9  -4   0   62.78    7.77
   9  -4   0   42.88    4.59
  -9   4   0   36.25    7.01
   9  -4   1   39.78    7.04
   9  -4   1   32.46    4.33
  -9   4  -1   33.42    4.63
   9  -4   2   25.76    4.36
   9  -4   2   17.88    4.29
  -9   4  -2   28.75    4.29
   9  -4   3   -3.71    3.37
   9  -4   3    7.27    5.01
  -9   4  -3    0.11    3.33
   9  -4   4    9.49    4.25
  -9   4  -4   26.34    6.55
   9  -4   5   23.85    5.40
  -9   4  -5   37.25    5.55
   9  -4   6   17.07    7.73
  -9   4  -6   20.29    5.21
   9  -4   7   50.11    7.12
  -9   4  -7   50.30    7.27
   9  -4   8   -8.65    4.71
  -9   4  -8    6.20    4.75
   9  -4   9   -2.26    7.85
  -9   4  -9    2.03    5.09
   9  -4  10   11.29    5.74
  -9   4 -10    3.64    6.09
   9  -4  11    8.54    6.39
  -9   4 -11   18.03    6.93
   9  -4  12   39.01   12.06
  -9   4 -12   16.50    8.31
  -9   3  13    6.55    6.09
  -9   3  12    1.23    5.13
   9  -3 -11    9.95    4.98
  -9   3  11    9.30    8.73
   9  -3 -10   10.22    5.17
  -9   3  10    9.15    5.63
   9  -3  -9   17.04    4.98
  -9   3   9   13.86    5.74
   9  -3  -8    8.92    4.33
   9  -3  -8    6.35    3.25
   9  -3  -7    8.77    6.62
   9  -3  -7   11.98    2.41
  -9   3   7    9.72    2.03
   9  -3  -6   34.65    7.54
   9  -3  -6   24.46    3.10
  -9   3   6   25.15    2.68
   9  -3  -5    6.20    4.02
   9  -3  -5    8.58    2.60
  -9   3   5    7.16    3.48
   9  -3  -4   25.99    4.44
   9  -3  -4   19.41    3.25
  -9   3   4   19.22    3.02
   9  -3  -3    2.07    3.48
   9  -3  -3    1.65    4.02
  -9   3   3    0.15    2.34
   9  -3  -2  134.41    9.49
   9  -3  -2  121.55   10.99
  -9   3   2  135.44    7.69
   9  -3  -1  157.99   10.60
   9  -3  -1  176.29   10.91
  -9   3   1  200.06   10.45
   9  -3   0   12.56    4.86
   9  -3   0   -1.53    3.10
  -9   3   0   -0.31    4.52
   9  -3   1    8.92    3.52
   9  -3   1    7.50    5.24
  -9   3  -1    5.90    3.33
   9  -3   2    7.92    3.56
   9  -3   2    1.00    3.41
  -9   3  -2    3.71    5.40
   9  -3   3   16.38    4.10
  -9   3  -3    3.90    4.25
   9  -3   4    0.69    6.05
  -9   3  -4    0.92    6.01
   9  -3   5    8.54    4.71
  -9   3  -5   16.35    6.97
   9  -3   6   37.67    6.43
  -9   3  -6   36.02    6.28
   9  -3   7    7.27    5.05
  -9   3  -7   11.45    5.05
   9  -3   8    2.26    4.67
  -9   3  -8   -0.19    4.75
   9  -3   9   15.20    9.15
  -9   3  -9   13.21    6.24
   9  -3  10   19.56    6.62
  -9   3 -10   17.34    6.62
   9  -3  11   -6.47    9.53
  -9   3 -11    9.23    6.09
   9  -3  12    3.22    6.24
  -9   3 -12    4.17    6.28
  -9   2  13    5.86    6.13
   9  -2 -12    1.26    4.79
  -9   2  12    3.60    5.47
   9  -2 -11    4.06    4.75
  -9   2  11    1.15    5.32
   9  -2 -10   16.00    7.73
   9  -2 -10   15.12    2.72
   9  -2  -9   16.84    6.20
   9  -2  -9    1.03    2.53
   9  -2  -8    5.40    4.02
   9  -2  -8    5.32    2.87
   9  -2  -7   13.71    4.56
   9  -2  -7   14.89    3.29
  -9   2   7   14.09    2.60
   9  -2  -6   11.45    4.40
   9  -2  -6    9.92    3.29
  -9   2   6   17.19    3.94
   9  -2  -5    3.79    3.45
   9  -2  -5    4.06    4.56
  -9   2   5    2.30    2.41
   9  -2  -4  120.09    8.23
   9  -2  -4   96.51   10.07
  -9   2   4   98.84    6.62
   9  -2  -3    7.27    3.56
   9  -2  -3    9.19    3.22
  -9   2   3    7.77    3.02
   9  -2  -2   42.80    4.94
   9  -2  -2   38.67    5.01
  -9   2   2   43.22    4.44
   9  -2  -1   54.71    7.08
   9  -2  -1   40.31    7.58
  -9   2   1   41.00    4.86
   9  -2   0    4.06    3.29
   9  -2   0    8.69    3.64
  -9   2   0    2.49    4.94
   9  -2   1   -0.65    3.79
   9  -2   1   11.10    3.75
  -9   2  -1    3.83    3.52
   9  -2   2   11.06    4.56
  -9   2  -2   15.85    6.32
   9  -2   3  109.22    9.49
  -9   2  -3  104.51    8.54
   9  -2   4    7.77    6.58
  -9   2  -4    3.10    4.10
   9  -2   5   24.16    5.63
  -9   2  -5   19.03    7.81
   9  -2   6    9.65    7.31
  -9   2  -6    2.87    4.79
   9  -2   7    2.56    5.59
  -9   2  -7   15.12    5.44
   9  -2   8    8.19    5.63
  -9   2  -8    6.20    5.63
   9  -2   9   11.68    6.16
  -9   2  -9   13.82    6.39
   9  -2  10   13.05    6.24
  -9   2 -10    6.47    6.62
   9  -2  11    9.23    6.32
  -9   2 -11    4.82    6.85
   9  -1 -12   73.00   12.44
   9  -1 -11    6.93    4.71
   9  -1 -11    6.39    2.72
   9  -1 -11    5.63    2.76
   9  -1 -10    3.64    3.98
   9  -1 -10   -1.34    2.56
   9  -1  -9   13.71    4.36
   9  -1  -9    8.92    3.18
   9  -1  -8    2.49    3.71
   9  -1  -8    1.15    4.33
   9  -1  -7    0.08    3.75
   9  -1  -7    3.56    4.59
  -9   1   7   -5.67    2.53
   9  -1  -6    3.60    3.29
   9  -1  -6   -1.99    2.95
  -9   1   6   -1.91    2.76
   9  -1  -5   55.70    5.93
   9  -1  -5   47.28    5.67
  -9   1   5   70.17    5.05
   9  -1  -4    9.19    5.82
   9  -1  -4    6.47    5.63
  -9   1   4   12.02    3.29
   9  -1  -3  116.72   10.41
   9  -1  -3   89.85    8.08
  -9   1   3   98.96    7.27
   9  -1  -2   -4.98    4.82
   9  -1  -2    0.08    3.60
  -9   1   2    1.19    3.25
   9  -1  -1  124.03    8.50
   9  -1  -1  113.05   13.86
  -9   1   1  142.68    9.03
   9  -1   0   42.84    5.05
   9  -1   0   32.77    5.63
  -9   1   0   43.79    7.54
   9  -1   1   27.68    5.36
  -9   1  -1   24.42    4.82
   9  -1   2    5.74    4.25
  -9   1  -2    3.37    5.97
   9  -1   3   42.07    6.66
  -9   1  -3   48.69    6.16
   9  -1   4   -0.54    4.56
  -9   1  -4    4.44    4.17
   9  -1   5   -5.05    5.09
  -9   1  -5   -9.76    7.24
   9  -1   6   22.32    8.88
  -9   1  -6   11.29    8.35
   9  -1   7    4.59    5.21
  -9   1  -7    5.05    5.09
   9  -1   8    3.75    9.00
  -9   1  -8    7.20    5.36
   9  -1   9    4.02    5.93
  -9   1  -9    4.29    5.67
  -9   1 -10    5.09    5.82
  -9   1 -11    1.65    6.13
   9   0 -13    1.38    4.48
   9   0 -12    9.80    4.82
   9   0 -12    3.37    4.86
   9   0 -12    1.49    5.05
   9   0 -11   -2.41    4.13
   9   0 -11    9.03    4.90
   9   0 -10   -0.31    5.93
   9   0 -10    3.18    3.18
   9   0  -9    6.78    5.90
   9   0  -9    4.29    3.33
   9   0  -8   11.79    6.20
   9   0  -8   12.40    3.79
   9   0  -7    5.24    5.21
   9   0  -7   -1.15    5.09
  -9   0   7    0.92    2.99
   9   0  -6   29.94    6.78
   9   0  -6   27.52    4.98
  -9   0   6   30.82    4.82
   9   0  -5    4.63    3.25
   9   0  -5    3.41    3.75
  -9   0   5    2.41    3.18
   9   0  -4   54.25    5.40
   9   0  -4   40.58    9.07
  -9   0   4   55.55    8.04
   9   0  -3  145.47    9.03
   9   0  -3  118.37   10.37
  -9   0   3  147.12   13.55
   9   0  -2    7.31    3.10
   9   0  -2   -0.73    3.98
  -9   0   2    7.39    3.75
   9   0  -1   22.89    4.44
   9   0  -1   11.29    8.35
  -9   0   1   32.50    5.05
   9   0   0    3.33    5.01
  -9   0   0   20.52    6.58
   9   0   1   20.17    7.62
  -9   0  -1    9.38    4.40
   9   0   2    9.76    4.94
  -9   0  -2   12.48    4.48
   9   0   3   15.20    7.62
  -9   0  -3    7.92    4.59
   9   0   4   13.17    5.13
  -9   0  -4    7.24    4.98
   9   0   5   -0.65    7.69
  -9   0  -5    2.45    4.67
   9   0   6    5.67    5.36
  -9   0  -6   -7.47    7.66
   9   0   7    0.42    9.84
  -9   0  -7   16.61    6.16
   9   0   8    1.80    6.09
  -9   0  -8    9.23    5.86
  -9   0  -9    2.22    5.86
   9   0  10   10.18    8.04
  -9   0 -10   29.82    7.92
   9   1 -12    4.06    4.21
   9   1 -12   -1.88    3.52
   9   1 -12    3.87    4.02
   9   1 -11    4.21    4.10
   9   1 -11    4.33    3.98
   9   1 -10    3.45    3.79
   9   1 -10    0.50    3.94
   9   1  -9    3.37    3.79
   9   1  -9    7.62    4.10
   9   1  -8    3.71    3.71
   9   1  -8    2.91    6.24
   9   1  -7   12.56    3.64
   9   1  -7    8.61    4.44
  -9  -1   7   13.55    6.05
   9   1  -6   18.80    4.10
   9   1  -6   18.80    4.98
  -9  -1   6   29.71    6.62
   9   1  -5   -3.25    3.29
   9   1  -5   -5.55    6.35
  -9  -1   5   -5.55    3.98
   9   1  -4    3.10    3.18
   9   1  -4    4.75    4.48
  -9  -1   4    8.73    3.83
   9   1  -3   38.78    6.09
   9   1  -3   17.72    5.90
  -9  -1   3   21.44    5.17
   9   1  -2   22.40    6.89
   9   1  -2   46.63    8.88
  -9  -1   2   35.60    8.04
   9   1  -1    3.18    3.56
   9   1  -1    1.95    4.59
  -9  -1   1    7.43    4.13
   9   1   0   -0.19    7.24
  -9  -1   0   -9.61    6.70
   9   1   1   17.49    6.24
  -9  -1  -1   24.50    5.51
   9   1   2   10.57    8.42
  -9  -1  -2    9.23    7.62
   9   1   3   15.24    5.36
  -9  -1  -3    0.19    4.79
   9   1   4   18.72    9.19
  -9  -1  -4   14.39    5.55
   9   1   5   10.72    6.35
  -9  -1  -5   12.17    5.63
   9   1   6    3.79    8.31
  -9  -1  -6   -2.45    7.58
   9   1   7   -0.80    6.01
  -9  -1  -7    8.08    8.69
  -9  -1  -8    1.38    5.97
   9   2 -12    8.04    6.66
   9   2 -12    3.71    4.44
   9   2 -11    4.21    6.05
   9   2 -11    5.78    6.74
   9   2 -10    3.48    5.97
   9   2 -10   11.45    6.81
   9   2  -9    8.73    5.97
   9   2  -9   12.56    5.13
   9   2  -8   20.83    6.51
   9   2  -8   24.27    5.86
   9   2  -7    3.14    3.29
   9   2  -7    5.90    4.90
  -9  -2   7   12.25    4.29
   9   2  -6    8.96    3.41
   9   2  -6    6.35    7.35
  -9  -2   6    4.10    4.29
   9   2  -5    1.88    3.06
   9   2  -5    0.04    4.67
  -9  -2   5   19.22    6.70
   9   2  -4   -0.19    3.02
   9   2  -4    9.23    4.67
  -9  -2   4    1.11    4.52
   9   2  -3    9.99    3.37
   9   2  -3   16.38    5.36
  -9  -2   3    5.05    4.79
   9   2  -2    5.55    3.48
   9   2  -2    1.38    5.28
  -9  -2   2    2.83    6.93
   9   2  -1   31.05   12.56
  -9  -2   1   60.37    7.47
   9   2   0   20.98    6.47
  -9  -2   0   20.60    8.77
   9   2   1   20.94    9.00
  -9  -2  -1    6.39    5.55
   9   2   2   13.59    6.78
  -9  -2  -2   27.37    9.23
   9   2   3    6.55    8.73
  -9  -2  -3   -4.25    5.01
   9   2   4   13.32    6.13
  -9  -2  -4    4.90    6.09
  -9  -2  -5   15.47    6.85
   9   2   6    2.76    6.43
  -9  -2  -6   16.12    9.42
   9   2   7   52.10   15.85
  -9  -2  -7   60.83   14.66
   9   3 -10    9.80    5.90
   9   3 -10   11.64    5.40
   9   3  -9    6.78    5.70
   9   3  -9    7.39    7.89
   9   3  -8   11.56    5.28
   9   3  -8    3.48    8.92
   9   3  -7    3.94    4.90
   9   3  -7    4.82    5.44
   9   3  -6   22.89    5.78
   9   3  -6   11.79    6.62
  -9  -3   6   22.59    8.58
   9   3  -5    5.51    5.24
   9   3  -5   18.53    8.73
  -9  -3   5   12.79    5.17
   9   3  -4    5.17    4.94
   9   3  -4   11.22    5.70
  -9  -3   4    1.49    5.28
   9   3  -3   55.93    5.90
   9   3  -3   58.95   14.09
  -9  -3   3   69.71    9.00
   9   3  -2   17.95    4.79
   9   3  -2   41.61    7.31
  -9  -3   2   28.60    6.32
   9   3  -1   21.09    7.16
  -9  -3   1   16.46    5.97
   9   3   0   32.27    7.31
  -9  -3   0   16.08    6.58
   9   3   1   -0.92    5.82
  -9  -3  -1    2.56    4.98
   9   3   2   23.01   11.64
  -9  -3  -2   15.24   10.07
   9   3   3    3.10    6.24
  -9  -3  -3   -1.45    5.47
   9   3   4    2.18    6.43
  -9  -3  -4    7.24    5.93
   9   3   5    4.82    7.01
  -9  -3  -5   13.74    6.62
   9   4  -9    8.04    5.86
   9   4  -8   -2.68    3.06
   9   4  -8   -2.95    8.54
   9   4  -7    1.26    3.18
   9   4  -7   14.16    6.24
   9   4  -6    8.35    3.18
   9   4  -6   -8.88    6.39
  -9  -4   6    2.83    5.40
   9   4  -5    6.13    4.94
   9   4  -5   -1.38   10.30
  -9  -4   5   13.21    8.35
   9   4  -4    9.30    5.59
   9   4  -4    8.23    7.20
  -9  -4   4   24.19    6.09
   9   4  -3    0.50    4.98
   9   4  -3   -4.25    6.05
  -9  -4   3    6.24    8.42
   9   4  -2    6.01    4.02
   9   4  -2   -3.33   10.03
  -9  -4   2    8.80    6.35
   9   4  -1  -12.40    7.16
  -9  -4   1   -3.71    9.30
   9   4   0   11.48   10.99
  -9  -4   0    7.39    5.97
   9   4   1   -0.38    6.89
  -9  -4  -1    9.23    5.97
   9   4   2   -5.36   11.98
  -9  -4  -2   34.42   10.83
 -10  12   0    2.45    3.90
  10 -12   1   11.25    4.63
 -10  12  -1    7.73    7.27
  10 -12   2   11.48    4.25
 -10  12  -2    1.57    5.05
  10 -12   3   10.76    6.47
 -10  12  -3    0.73    5.13
  10 -12   4    1.99    4.02
 -10  12  -4    5.01    5.28
  10 -12   5    3.98    6.16
 -10  12  -5    8.35    5.78
 -10  11   4   18.57   12.14
 -10  11   3   -5.93    6.78
  10 -11  -1    9.72    4.29
 -10  11   1    1.80    4.86
  10 -11   0    3.60    6.81
 -10  11   0    7.43    5.63
  10 -11   1   13.13    4.79
 -10  11  -1   18.57    4.79
  10 -11   2    3.48    5.93
 -10  11  -2    7.12    4.59
  10 -11   3   -2.79    3.48
  10 -11   3    2.11    3.71
 -10  11  -3    6.05    6.74
  10 -11   4    6.89    3.87
  10 -11   4   14.20    7.01
 -10  11  -4    8.54    8.23
  10 -11   5    0.50    3.37
  10 -11   5    0.27    4.36
 -10  11  -5   -4.06    5.21
  10 -11   6    2.11    5.32
  10 -11   6   -0.15    4.90
 -10  11  -6    7.24    5.47
  10 -11   7   -0.19    3.75
  10 -11   7    6.43    5.36
 -10  11  -7   10.72    5.78
  10 -11   8    8.46    6.51
  10 -11   8   18.53    9.76
 -10  11  -8   14.89    6.62
 -10  10   6    7.54    7.08
 -10  10   5   23.16   12.21
  10 -10  -4    5.13    4.59
 -10  10   4    1.19    6.39
  10 -10  -3    8.00    4.59
  10 -10  -2    2.45    4.40
 -10  10   2    2.49    2.14
  10 -10  -1   -1.23    6.05
 -10  10   1   -0.04    2.76
  10 -10   0   15.96    4.33
  10 -10   0    9.23    3.06
 -10  10   0    6.05    5.63
  10 -10   1    5.59    5.55
  10 -10   1    0.54    3.02
 -10  10  -1    3.83    3.68
  10 -10   2   66.80    6.62
  10 -10   2   45.25    8.77
 -10  10  -2   73.20   10.53
  10 -10   3    4.98    3.90
  10 -10   3    9.19    4.21
 -10  10  -3    8.77    4.59
  10 -10   4    0.80    3.37
  10 -10   4   -0.19    4.10
 -10  10  -4   -7.27    4.63
  10 -10   5   10.80    4.17
  10 -10   5   10.14    5.24
 -10  10  -5   14.13    5.55
  10 -10   6    2.45    5.28
  10 -10   6    7.01    7.43
 -10  10  -6   -0.08    4.94
  10 -10   7    6.51    3.29
  10 -10   7    0.57    8.08
 -10  10  -7   -6.55    5.24
  10 -10   8    6.51    5.28
  10 -10   8   12.63    8.69
 -10  10  -8    0.96    5.63
  10 -10   9    4.56    3.52
  10 -10   9   20.94    9.23
 -10  10  -9   -0.34    5.90
 -10   9   8   21.17   12.63
 -10   9   7   -1.03    6.35
 -10   9   6   -2.45    6.24
  10  -9  -5    9.61    4.86
 -10   9   5   -1.42    9.80
  10  -9  -4   10.83    4.98
 -10   9   4   10.91    6.47
  10  -9  -3   14.93    6.78
 -10   9   3    2.41    3.41
  10  -9  -2   -0.54    3.98
  10  -9  -2    3.29    3.25
 -10   9   2    3.10    2.68
  10  -9  -1   21.97    7.04
  10  -9  -1   19.29    4.67
 -10   9   1   16.84    3.60
  10  -9   0    2.79    3.60
  10  -9   0    0.73    2.83
 -10   9   0    5.59    3.33
  10  -9   1    1.19    3.45
  10  -9   1    4.44    4.59
 -10   9  -1   -1.38    3.45
  10  -9   2   -1.00    5.55
  10  -9   2    4.25    3.37
 -10   9  -2   -1.76    5.47
  10  -9   3   10.57    4.17
  10  -9   3    4.71    6.35
 -10   9  -3   14.39    4.36
  10  -9   4   -1.03    3.37
  10  -9   4    6.89    6.51
 -10   9  -4    6.55    4.10
  10  -9   5   -4.82    5.01
  10  -9   5   -2.68    4.33
 -10   9  -5   10.30    6.43
  10  -9   6    1.34    3.60
  10  -9   6    9.61    5.01
 -10   9  -6    7.24    7.24
  10  -9   7    0.27    5.44
  10  -9   7    8.65    5.09
 -10   9  -7   -8.12    7.50
  10  -9   8   16.16    4.40
  10  -9   8    6.85    6.39
  10  -9   9    3.90    6.28
  10  -9   9   -1.15    5.74
 -10   9  -9   11.91    8.96
  10  -9  10    2.03    4.17
  10  -9  10   -8.69    9.07
 -10   9 -10   -5.05    9.03
 -10   8   9   13.55   11.41
 -10   8   8   13.71    7.20
  10  -8  -7    3.56    5.09
 -10   8   7  -11.22    5.74
  10  -8  -6   23.31    9.92
 -10   8   6   30.40   10.91
  10  -8  -5   62.48    8.73
 -10   8   5   69.25   10.11
  10  -8  -4   47.66    6.58
  10  -8  -4   33.50    3.71
 -10   8   4   38.86    2.99
  10  -8  -3    5.82    6.24
  10  -8  -3    2.03    1.95
 -10   8   3    6.28    3.60
  10  -8  -2   45.94    5.55
  10  -8  -2   28.60    3.25
 -10   8   2   34.15    3.87
  10  -8  -1   25.53    4.94
  10  -8  -1   23.43    5.17
 -10   8   1   25.80    3.90
  10  -8   0   -8.69    5.63
  10  -8   0    1.23    2.91
 -10   8   0   -3.37    2.99
  10  -8   1   23.96    4.71
  10  -8   1   14.59    5.74
 -10   8  -1   14.55    6.13
  10  -8   2    3.98    3.79
  10  -8   2    6.66    3.52
 -10   8  -2    5.05    3.83
  10  -8   3   17.46    5.70
  10  -8   3    3.25    3.98
 -10   8  -3    4.33    4.29
  10  -8   4    7.89    3.87
  10  -8   4    0.42    4.13
 -10   8  -4   18.49    6.66
  10  -8   5   -0.08    5.86
  10  -8   5   -2.26    4.21
 -10   8  -5   18.87    6.74
  10  -8   6   63.51    7.24
  10  -8   6   55.28    7.96
 -10   8  -6   71.55    8.08
  10  -8   7   25.38    5.28
  10  -8   7   18.64    5.82
 -10   8  -7   19.10    6.01
  10  -8   8   10.95    4.82
  10  -8   8   12.75    5.51
 -10   8  -8    2.91    5.51
  10  -8   9   22.62    6.39
  10  -8   9   27.75    7.12
 -10   8  -9   31.09    7.35
  10  -8  10   16.88    6.55
  10  -8  10   13.74    9.84
 -10   8 -10    7.47   10.49
  10  -8  11    9.92   10.91
  10  -8  11    4.40    9.76
 -10   8 -11   -3.25    9.69
 -10   7  10   31.77   13.17
 -10   7   9   10.34    6.70
  10  -7  -8    0.19    4.94
 -10   7   8   -1.19    5.44
  10  -7  -7   -1.19    4.90
 -10   7   7    9.15    8.46
  10  -7  -6   21.67    8.27
 -10   7   6   10.07    6.16
  10  -7  -5    1.03    4.36
  10  -7  -5    2.49    1.95
 -10   7   5    1.80    1.49
  10  -7  -4    0.84    4.02
  10  -7  -4    2.30    1.76
 -10   7   4    1.80    1.80
  10  -7  -3   21.09    6.97
  10  -7  -3    8.08    2.22
 -10   7   3   11.41    2.49
  10  -7  -2   10.07    4.06
  10  -7  -2    0.15    3.68
 -10   7   2    4.67    2.79
  10  -7  -1    3.52    4.02
  10  -7  -1    0.88    2.83
 -10   7   1    8.54    2.91
  10  -7   0    7.73    6.97
  10  -7   0   18.80    3.71
 -10   7   0   23.24    3.90
  10  -7   1   85.94    7.43
  10  -7   1   73.12    9.65
 -10   7  -1   80.39    9.95
  10  -7   2   24.00    5.01
  10  -7   2   22.05    7.01
 -10   7  -2   23.77    4.56
  10  -7   3    3.75    6.24
  10  -7   3    2.87    6.16
 -10   7  -3    7.27    3.98
  10  -7   4   38.59    5.86
  10  -7   4   38.44    8.96
 -10   7  -4   42.49    8.84
  10  -7   5   10.49    4.59
  10  -7   5   10.64    7.35
 -10   7  -5   17.92    7.66
  10  -7   6   44.64   10.26
  10  -7   6   54.74   10.83
 -10   7  -6   50.34    7.81
  10  -7   7    9.15    5.13
  10  -7   7    9.42    5.40
 -10   7  -7   16.27    5.78
  10  -7   8   40.31   12.06
  10  -7   8   33.99    7.62
 -10   7  -8   56.20    8.50
  10  -7   9   46.40    9.46
  10  -7   9   26.72    7.73
 -10   7  -9   31.51    8.12
  10  -7  10    1.38    8.54
  10  -7  10   10.64    5.97
 -10   7 -10    2.03    6.28
  10  -7  11  -10.64    9.80
 -10   7 -11   -5.09    7.01
 -10   6  11    8.38    6.85
 -10   6  10    5.13    6.16
  10  -6  -9   12.29    5.67
 -10   6   9    1.99    9.61
  10  -6  -8   11.98    5.13
 -10   6   8   -9.95    5.28
  10  -6  -7    6.24    7.58
 -10   6   7   12.90    5.82
  10  -6  -6    1.88    4.33
  10  -6  -6    1.03    1.76
 -10   6   6    0.73    0.96
  10  -6  -5    9.49    4.59
  10  -6  -5    5.47    1.72
 -10   6   5    5.86    2.87
  10  -6  -4   -5.51    4.13
  10  -6  -4    0.54    1.99
 -10   6   4    5.28    2.91
  10  -6  -3   23.85    8.84
  10  -6  -3   31.20    5.05
 -10   6   3   35.53    3.48
  10  -6  -2   18.45    4.98
  10  -6  -2   14.43    3.10
 -10   6   2   17.23    3.10
  10  -6  -1   91.15    7.58
  10  -6  -1   70.36    5.74
 -10   6   1   81.81    6.28
  10  -6   0   45.33    6.51
  10  -6   0   47.01    5.01
 -10   6   0   54.48    5.21
  10  -6   1   55.89    9.99
  10  -6   1   51.60    5.70
 -10   6  -1   65.04    8.58
  10  -6   2   58.15    6.51
  10  -6   2   46.32    5.51
 -10   6  -2   51.11    5.97
  10  -6   3    9.53    4.17
  10  -6   3    8.23    3.90
 -10   6  -3    5.05    4.13
  10  -6   4  106.54   12.10
  10  -6   4   81.43    8.08
 -10   6  -4   99.95   12.44
  10  -6   5    4.67    4.25
  10  -6   5    5.82    4.36
 -10   6  -5    2.49    4.25
  10  -6   6   10.07    8.00
  10  -6   6    6.97    7.31
 -10   6  -6    9.11    4.82
  10  -6   7   64.93    9.19
  10  -6   7   44.25   11.94
 -10   6  -7   46.63    7.85
  10  -6   8   -6.78    5.32
 -10   6  -8    8.46    4.90
  10  -6   9   52.03    8.65
 -10   6  -9   38.01    8.69
  10  -6  10    3.60    8.80
 -10   6 -10   -2.22    5.93
  10  -6  11   17.46    7.16
 -10   6 -11    6.47    7.08
 -10   5  11    0.50    8.42
  10  -5 -10    8.15    5.32
 -10   5  10   -3.02    9.23
  10  -5  -9  -11.25    5.21
 -10   5   9   10.18    5.59
  10  -5  -8   -1.19    4.98
 -10   5   8   13.28    5.63
  10  -5  -7   20.48    7.50
  10  -5  -7    8.15    2.22
  10  -5  -6   -0.96    4.29
  10  -5  -6    1.57    2.53
 -10   5   6    1.42    1.26
  10  -5  -5   19.52    5.44
  10  -5  -5   19.14    2.56
 -10   5   5   14.28    2.53
  10  -5  -4   44.91    6.66
  10  -5  -4   41.69    5.55
 -10   5   4   51.18    5.28
  10  -5  -3   97.01   13.63
  10  -5  -3   90.54    6.20
 -10   5   3  102.94    5.90
  10  -5  -2  144.36   11.14
  10  -5  -2  143.41    9.07
 -10   5   2  165.11    9.03
  10  -5  -1   -3.87    3.83
  10  -5  -1    0.46    2.79
 -10   5   1    1.07    2.79
  10  -5   0   13.93    4.86
  10  -5   0   18.83    3.87
 -10   5   0   18.45    6.01
  10  -5   1   91.84   11.64
  10  -5   1   84.26    6.93
 -10   5  -1   81.20    7.54
  10  -5   2   43.18    5.78
  10  -5   2   43.34    7.96
 -10   5  -2   35.91    5.44
  10  -5   3   20.71    5.28
  10  -5   3   22.78    7.39
 -10   5  -3   32.65    5.05
  10  -5   4   47.09   10.26
  10  -5   4   56.96    6.78
 -10   5  -4   57.31   10.26
  10  -5   5    3.68    4.90
  10  -5   5    2.72    4.13
 -10   5  -5   -1.23    4.48
  10  -5   6    5.24    4.67
 -10   5  -6    2.64    4.71
  10  -5   7   52.94   12.37
 -10   5  -7   73.92    8.92
  10  -5   8   -0.15    4.86
 -10   5  -8    1.76    5.21
  10  -5   9    3.37    6.09
 -10   5  -9   18.38    6.20
  10  -5  10   13.51   10.14
 -10   5 -10   12.67    6.97
  10  -5  11   -4.82    6.58
 -10   5 -11   -6.32    6.70
 -10   4  12    6.66    6.66
  10  -4 -11    8.96    5.44
 -10   4  11    2.56    6.55
  10  -4 -10    5.97    5.51
 -10   4  10    6.93    6.28
  10  -4  -9   15.43    8.38
  10  -4  -8   10.26    6.97
  10  -4  -8    2.68    2.37
  10  -4  -7    5.74    4.21
  10  -4  -7    2.22    2.91
 -10   4   7    1.15    1.57
  10  -4  -6   49.50    6.70
  10  -4  -6   37.98    5.51
 -10   4   6   42.26    3.48
  10  -4  -5  106.73    9.88
  10  -4  -5   97.85    8.65
 -10   4   5   99.23    8.04
  10  -4  -4   24.19    8.38
  10  -4  -4   31.51    3.90
 -10   4   4   32.77    3.75
  10  -4  -3   -4.48    4.13
  10  -4  -3    3.56    2.91
 -10   4   3    6.74    2.72
  10  -4  -2    7.35    3.98
  10  -4  -2    6.58    4.63
 -10   4   2    2.07    3.02
  10  -4  -1   43.14    6.39
  10  -4  -1   46.36    7.66
 -10   4   1   58.50    5.36
  10  -4   0   21.55    7.27
  10  -4   0   20.14    6.43
 -10   4   0   23.01    6.20
  10  -4   1    6.05    4.21
  10  -4   1   10.22    4.06
 -10   4  -1   12.25    3.71
  10  -4   2   19.49    4.59
  10  -4   2   15.04    4.59
 -10   4  -2   10.72    4.75
  10  -4   3   39.66    8.77
  10  -4   3   26.64    5.55
 -10   4  -3   37.48    5.78
  10  -4   4    6.62    5.24
  10  -4   4   12.40    7.01
 -10   4  -4    7.54    7.24
  10  -4   5    5.32    4.52
 -10   4  -5    2.37    4.59
  10  -4   6   -0.11    5.05
 -10   4  -6   15.08    5.01
  10  -4   7   -0.04    8.77
 -10   4  -7   18.76    5.63
  10  -4   8   -0.38    5.28
 -10   4  -8    2.03    5.21
  10  -4   9    1.19    5.70
 -10   4  -9   -7.58    5.74
  10  -4  10   15.47   10.37
 -10   4 -10   16.50    7.24
  10  -4  11   12.90    6.70
 -10   4 -11   -1.49    6.89
  10  -3 -12    8.50    5.63
  10  -3 -11   14.82    6.01
  10  -3 -10    9.34    8.46
  10  -3  -9   38.51    5.97
  10  -3  -9   15.04    5.32
  10  -3  -8   51.64    6.39
  10  -3  -8   28.48    6.43
  10  -3  -7    3.83    4.21
  10  -3  -7   -3.64    4.29
 -10   3   7    2.45    3.29
  10  -3  -6    6.93    4.63
  10  -3  -6    9.95    5.05
 -10   3   6    8.38    2.64
  10  -3  -5   24.96    7.43
  10  -3  -5   17.57    5.67
 -10   3   5   14.43    3.06
  10  -3  -4   16.73    4.86
  10  -3  -4   17.99    5.93
 -10   3   4   24.46    5.24
  10  -3  -3   52.03    6.35
  10  -3  -3   45.17    8.19
 -10   3   3   55.36    7.50
  10  -3  -2    2.53    3.83
  10  -3  -2    1.88    3.52
 -10   3   2    4.06    3.14
  10  -3  -1   -3.02    5.63
  10  -3  -1    0.42    3.64
 -10   3   1    3.56    3.18
  10  -3   0   51.11    9.38
  10  -3   0   57.04    6.58
 -10   3   0   56.58    8.69
  10  -3   1   11.75    4.17
  10  -3   1    5.40    6.39
 -10   3  -1   10.07    4.10
  10  -3   2    4.79    4.06
  10  -3   2    3.94    4.10
 -10   3  -2    2.76    3.87
  10  -3   3   -4.29    4.90
  10  -3   3    1.34    4.36
 -10   3  -3    9.57    4.06
  10  -3   4    5.97    7.12
 -10   3  -4    2.95    6.47
  10  -3   5   -1.00    4.90
 -10   3  -5    6.93    4.90
  10  -3   6   19.98    5.78
 -10   3  -6    7.04    5.97
  10  -3   7   22.93    6.93
 -10   3  -7   31.54    7.27
  10  -3   8    7.04    5.40
 -10   3  -8   -2.56    6.01
 -10   3  -9   14.89    6.93
  10  -3  10    8.77    6.70
 -10   3 -10    5.17    7.01
  10  -2 -12    3.64    7.69
  10  -2 -11    3.60    5.28
  10  -2 -10    3.90    4.82
  10  -2 -10    4.67    3.75
  10  -2  -9   16.16    4.79
  10  -2  -9    5.55    4.63
  10  -2  -8    6.24    6.66
  10  -2  -8    7.58    4.86
 -10   2   8    3.37    2.37
  10  -2  -7   -0.46    6.13
  10  -2  -7    1.84    4.82
 -10   2   7    2.45    2.56
  10  -2  -6    1.68    4.06
  10  -2  -6    7.31    5.09
 -10   2   6    2.22    4.17
  10  -2  -5    5.86    4.06
  10  -2  -5    6.13    3.71
 -10   2   5    9.84    4.79
  10  -2  -4  134.56    9.84
  10  -2  -4  116.38    9.92
 -10   2   4  140.53   12.17
  10  -2  -3   36.71    5.17
  10  -2  -3   20.29    5.01
 -10   2   3   35.83    7.01
  10  -2  -2   -2.45    5.74
  10  -2  -2    6.24    5.67
 -10   2   2    2.79    5.44
  10  -2  -1   66.61    6.24
  10  -2  -1   46.24    6.58
 -10   2   1   54.51    6.05
  10  -2   0    2.45    3.75
  10  -2   0   -1.61    3.90
 -10   2   0    1.80    3.68
  10  -2   1   -0.80    3.90
  10  -2   1   -4.63    6.28
 -10   2  -1    4.25    3.75
  10  -2   2    9.49    4.67
 -10   2  -2   -0.38    4.21
  10  -2   3    2.11    4.86
 -10   2  -3    6.93    4.40
  10  -2   4   10.76    5.17
 -10   2  -4    7.35    7.31
  10  -2   5    7.89    5.28
 -10   2  -5    6.58    7.47
 -10   2  -6   -8.38    5.32
  10  -2   7    5.40    6.66
 -10   2  -7   22.66    6.20
 -10   2  -8    6.74    6.01
  10  -2   9    3.10    6.32
 -10   2  -9   -1.84    5.74
  10  -1 -12   13.17    5.97
  10  -1 -11   24.50    7.92
  10  -1 -11   10.22    3.37
  10  -1 -10  -12.14    6.47
  10  -1 -10    1.19    2.95
  10  -1  -9   18.53    7.43
  10  -1  -9   13.74    3.60
  10  -1  -8   -2.34    3.94
  10  -1  -8    1.53    3.33
 -10   1   8    2.76    3.02
  10  -1  -7    3.75    3.94
  10  -1  -7    2.26    3.37
 -10   1   7    0.88    2.99
  10  -1  -6   -3.68    3.48
  10  -1  -6    7.66    5.28
 -10   1   6   -0.69    3.29
  10  -1  -5    6.24    3.71
  10  -1  -5    0.31    3.79
 -10   1   5   -1.57    3.18
  10  -1  -4   21.32    6.81
  10  -1  -4   21.82    5.01
 -10   1   4   19.14    4.33
  10  -1  -3    8.77    5.28
  10  -1  -3    3.33    3.94
 -10   1   3   -4.36    3.48
  10  -1  -2   21.21    4.82
  10  -1  -2   27.30    8.46
 -10   1   2   47.39    7.92
  10  -1  -1   57.84    6.05
  10  -1  -1   49.69    7.04
 -10   1   1   55.70    6.81
  10  -1   0    7.08    6.35
  10  -1   0    9.99    4.59
 -10   1   0    1.99    4.06
  10  -1   1   11.14    5.01
  10  -1   1    7.89    5.09
 -10   1  -1    9.26    4.29
  10  -1   2   12.98    5.40
 -10   1  -2   16.54    5.05
  10  -1   3   11.41    8.65
 -10   1  -3   12.48    5.28
  10  -1   4   -1.11    5.13
 -10   1  -4    4.17    6.93
 -10   1  -5   31.01   10.45
  10  -1   6   10.83    6.66
 -10   1  -6   17.42    6.32
  10  -1   7    6.97    6.24
 -10   1  -7    6.05    6.16
  10  -1   8   42.03    9.72
 -10   1  -8   49.69    9.34
  10  -1   9   -0.04    7.54
 -10   1  -9   25.04    7.24
  10   0 -11   14.16    4.79
  10   0 -11    3.41    4.13
  10   0 -10    3.18    4.44
  10   0 -10    4.82    3.79
  10   0  -9    5.93    4.10
  10   0  -9   -1.07    3.90
  10   0  -8   32.16    7.69
  10   0  -8   26.03    5.05
 -10   0   8   15.50    4.67
  10   0  -7   -0.15    5.59
  10   0  -7   -3.48    5.90
 -10   0   7    4.17    3.45
  10   0  -6    8.88    5.78
  10   0  -6   12.67    6.51
 -10   0   6    2.95    4.06
  10   0  -5   -4.52    3.48
  10   0  -5    8.12    4.06
 -10   0   5    3.79    5.51
  10   0  -4   23.62    4.40
  10   0  -4   11.14    5.09
 -10   0   4    5.05    6.93
  10   0  -3   32.62    4.98
  10   0  -3   23.01    9.34
 -10   0   3   38.97    5.78
  10   0  -2   23.58    7.27
  10   0  -2   24.16    6.35
 -10   0   2   33.19    5.47
  10   0  -1   -7.54    5.97
  10   0  -1    5.09    4.82
 -10   0   1   12.14    6.55
  10   0   0   21.59    5.32
  10   0   0   10.99    8.96
 -10   0   0   23.51    5.90
  10   0   1    0.00    4.90
 -10   0  -1    9.46    7.16
  10   0   2   26.03    8.19
 -10   0  -2   -2.34    4.63
  10   0   3   -0.57    5.28
 -10   0  -3   -4.02    4.63
  10   0   4   -1.72    5.82
 -10   0  -4  -11.68    8.00
  10   0   5    8.50    6.43
 -10   0  -5    6.24    8.88
  10   0   6    8.27    7.89
 -10   0  -6   23.43    6.89
  10   0   7   32.65    8.96
 -10   0  -7   27.95    8.38
  10   1 -10   22.20    4.90
  10   1 -10   11.83    5.36
  10   1  -9    6.66    3.98
  10   1  -9    0.69    4.48
  10   1  -8   10.34    4.33
  10   1  -8    7.31    7.43
  10   1  -7    1.34    3.48
  10   1  -7    9.99    6.93
 -10  -1   7   -1.76    6.05
  10   1  -6    2.34    3.41
  10   1  -6    6.09    4.44
 -10  -1   6   -8.23    3.94
  10   1  -5   14.01    6.35
  10   1  -5    7.92    5.55
 -10  -1   5   17.46    5.13
  10   1  -4   33.31    6.89
  10   1  -4   24.54    9.15
 -10  -1   4   11.41    5.44
  10   1  -3    4.98    3.60
  10   1  -3    7.31    5.05
 -10  -1   3    1.72    6.81
  10   1  -2    2.22    3.71
  10   1  -2    2.68    5.17
 -10  -1   2    0.31    4.44
  10   1  -1   24.23    5.51
  10   1  -1   30.40   10.95
 -10  -1   1   27.07    9.30
  10   1   0   -7.08    5.44
 -10  -1   0    7.54    4.67
  10   1   1   12.44    9.57
 -10  -1  -1    5.67    8.31
  10   1   2    8.08    6.51
 -10  -1  -2   15.01    6.16
  10   1   3   -0.46    8.42
 -10  -1  -3    0.77    5.32
  10   1   4   11.45    6.20
 -10  -1  -4   -5.05    9.30
  10   1   5    9.80    7.12
 -10  -1  -5   17.53    6.74
  10   1   6    3.10    6.81
 -10  -1  -6    5.09    6.13
  10   2  -9    8.61    6.09
  10   2  -9    5.90    5.44
  10   2  -8    4.40    5.78
  10   2  -8    2.03    5.17
  10   2  -7   -1.19    3.52
  10   2  -7    5.09    5.21
 -10  -2   7    8.69    4.71
  10   2  -6    0.23    3.41
  10   2  -6    0.46    8.04
 -10  -2   6    6.47    4.40
  10   2  -5   20.83    6.43
 -10  -2   5   10.99    9.19
  10   2  -4   -4.59    3.37
  10   2  -4    7.04    5.36
 -10  -2   4    4.48    5.05
  10   2  -3    2.03    5.93
  10   2  -3   10.30    9.23
 -10  -2   3    9.57    5.13
  10   2  -2   -1.91    3.94
  10   2  -2    7.43    5.78
 -10  -2   2   13.13    5.24
  10   2  -1    0.88    4.33
  10   2  -1   -2.45    5.74
 -10  -2   1    9.11    5.05
  10   2   0    3.64    9.65
 -10  -2   0    6.58    5.47
  10   2   1   12.59    7.43
 -10  -2  -1   19.26    9.65
  10   2   2   10.60    9.42
 -10  -2  -2   -1.26    5.51
  10   2   3   -1.61    6.47
 -10  -2  -3   -1.91    5.78
  10   2   4   12.29   10.76
 -10  -2  -4    2.99   10.22
  10   3  -7    2.56    5.24
  10   3  -7    4.94    6.09
  10   3  -6   32.35    7.16
  10   3  -6   26.19    8.15
 -10  -3   6   40.66    7.69
  10   3  -5   -1.15    3.56
  10   3  -5    0.57    9.11
 -10  -3   5    5.63    5.17
  10   3  -4    8.61    4.13
  10   3  -4   10.64    7.20
 -10  -3   4   31.70    9.95
  10   3  -3   42.76    9.34
 -10  -3   3   43.18    8.92
  10   3  -2    0.84    6.78
  10   3  -2   11.60   10.26
 -10  -3   2   13.78    8.92
  10   3  -1    2.22    4.94
  10   3  -1   16.27    7.12
 -10  -3   1    4.48    5.86
  10   3   0   11.79   11.22
 -10  -3   0    9.53    9.61
  10   3   1    7.73    7.66
 -10  -3  -1    7.96    6.35
  11 -11  -2   27.14    9.23
  11 -11  -1    4.29    4.75
  11 -11   0   10.14    7.04
 -11  11   0   -1.11    5.86
  11 -11   1   33.80    5.67
  11 -11   1   15.58    4.44
 -11  11  -1   25.11    5.90
  11 -11   2   -7.43    6.16
  11 -11   2    5.28    5.63
 -11  11  -2    6.89    6.85
  11 -11   3    3.79    4.13
  11 -11   3    1.68    4.29
 -11  11  -3   12.21    5.01
  11 -11   4   -2.37    6.01
  11 -11   4    1.45    4.52
 -11  11  -4    8.65    5.24
  11 -11   5    5.40    4.21
  11 -11   5   11.64    8.19
 -11  11  -5   11.71    8.92
  11 -10  -4    5.97    7.62
  11 -10  -3   -4.02    5.05
  11 -10  -2   17.65    8.65
  11 -10  -1   18.30    4.59
  11 -10  -1    3.98    4.40
 -11  10   1    1.95    3.06
  11 -10   0   15.08    6.74
  11 -10   0    7.43    3.33
 -11  10   0    6.43    3.68
  11 -10   1    5.55    4.33
  11 -10   1    3.75    5.67
 -11  10  -1   12.25    6.51
  11 -10   2   16.73    6.70
  11 -10   2    8.12    4.33
 -11  10  -2    7.77    5.24
  11 -10   3    3.79    4.13
  11 -10   3   13.02    6.93
 -11  10  -3   11.79    7.50
  11 -10   4    7.39    4.40
  11 -10   4   10.91    5.05
 -11  10  -4   14.97    7.89
  11 -10   5    1.42    3.90
  11 -10   5    2.72    4.71
 -11  10  -5   -2.60    4.90
  11 -10   6    0.46    4.21
  11 -10   6    8.58    5.78
 -11  10  -6   13.51    5.59
  11 -10   7   42.26    5.90
  11 -10   7   33.99    8.42
 -11  10  -7   41.42    8.46
  11  -9  -6   23.47    7.24
 -11   9   6   51.91   10.03
  11  -9  -5    2.83    5.28
  11  -9  -4    6.32    7.89
  11  -9  -3   11.10    5.17
  11  -9  -2   13.02    7.31
  11  -9  -2    6.81    4.10
 -11   9   2    6.66    5.01
  11  -9  -1    8.27    4.67
  11  -9  -1    5.44    4.59
 -11   9   1   13.97    5.47
  11  -9   0    8.69    4.06
  11  -9   0    1.57    3.06
 -11   9   0   -2.95    3.60
  11  -9   1   -5.93    4.06
  11  -9   1    8.31    5.17
 -11   9  -1    3.25    3.71
  11  -9   2   14.01    4.86
  11  -9   2    9.00    4.44
 -11   9  -2   12.48    4.59
  11  -9   3   16.96    7.31
  11  -9   3    6.78    4.86
 -11   9  -3   15.73    7.81
  11  -9   4   29.97    5.44
  11  -9   4   18.57    6.16
 -11   9  -4   27.22    6.32
  11  -9   5   17.11    7.50
  11  -9   5    8.73    5.86
 -11   9  -5   20.75    5.97
  11  -9   6    2.72    4.29
  11  -9   6    1.72    5.24
 -11   9  -6   -1.07    5.28
  11  -9   7   -2.18    7.16
  11  -9   7    0.27    5.74
 -11   9  -7    7.58    5.67
  11  -9   8    4.90    5.24
  11  -9   8    2.72    6.39
 -11   9  -8   13.78    6.39
  11  -8  -8   23.96    7.24
 -11   8   8   21.63    8.69
  11  -8  -7   20.52   10.11
 -11   8   7   21.28    8.50
  11  -8  -6   10.87    6.05
  11  -8  -5   12.98    5.44
  11  -8  -4   49.81    7.73
  11  -8  -3    7.08    4.71
  11  -8  -3    1.72    3.41
 -11   8   3    5.63    3.98
  11  -8  -2   11.06    7.39
  11  -8  -2    5.70    2.87
 -11   8   2   10.07    4.90
  11  -8  -1   10.72    4.86
  11  -8  -1    9.34    4.82
 -11   8   1   11.18    5.51
  11  -8   0    1.61    4.48
  11  -8   0    2.14    3.14
 -11   8   0    3.87    5.36
  11  -8   1    4.86    7.43
  11  -8   1    9.69    3.94
 -11   8  -1    8.04    4.21
  11  -8   2   37.98    6.24
  11  -8   2   39.58    8.58
 -11   8  -2   42.65    9.11
  11  -8   3   22.93    8.15
  11  -8   3   19.83    7.77
 -11   8  -3   16.46    5.24
  11  -8   4    1.45    4.36
  11  -8   4    2.72    6.74
 -11   8  -4    0.96    4.40
  11  -8   5    7.27    5.05
  11  -8   5    7.16    8.00
 -11   8  -5   11.52    5.24
  11  -8   6    2.72    4.86
  11  -8   6    3.52    7.81
 -11   8  -6   -0.23    7.69
  11  -8   7   14.89    5.78
  11  -8   7   10.60    8.84
 -11   8  -7    0.88    9.72
  11  -8   8   25.23    6.78
  11  -8   8   10.91    6.66
 -11   8  -8   13.67   10.95
  11  -8   9   20.06   11.29
  11  -8   9   10.91    6.70
 -11   8  -9   11.10   11.37
  11  -7  -9    0.04    6.24
 -11   7   9   11.83    6.97
  11  -7  -8    7.73    9.23
 -11   7   8    3.68    6.89
  11  -7  -7   -0.88    5.67
  11  -7  -6    4.48    5.21
  11  -7  -5   11.06    8.27
  11  -7  -4    8.96    4.71
  11  -7  -4    5.01    2.11
 -11   7   4    2.03    2.22
  11  -7  -3    4.56    4.33
  11  -7  -3    0.57    3.56
 -11   7   3   -0.88    3.90
  11  -7  -2    7.69    8.08
  11  -7  -2   13.59    3.29
 -11   7   2   11.52    3.37
  11  -7  -1    1.07    4.94
  11  -7  -1    4.79    5.05
 -11   7   1    7.81    3.56
  11  -7   0   -2.91    4.48
  11  -7   0   10.03    3.71
 -11   7   0    7.73    5.82
  11  -7   1    1.61    4.06
 -11   7  -1   11.18    3.94
  11  -7   2    4.90    4.29
  11  -7   2   -1.34    4.06
 -11   7  -2    5.17    6.28
  11  -7   3   72.39    8.00
  11  -7   3   55.13    7.58
 -11   7  -3   51.91    7.73
  11  -7   4   12.98    5.24
  11  -7   4   12.02    5.17
 -11   7  -4   12.86    5.28
  11  -7   5   30.36    6.51
  11  -7   5   27.75    6.58
 -11   7  -5   36.41   10.07
  11  -7   6  105.54   11.94
  11  -7   6  113.12   11.94
 -11   7  -6  138.12   17.34
  11  -7   7   21.21    6.55
  11  -7   7    4.10    9.65
 -11   7  -7    6.78    6.09
  11  -7   8   17.38    7.77
  11  -7   8    7.24    9.92
 -11   7  -8   10.83    6.66
  11  -7   9   18.72   15.27
  11  -7   9   23.96    7.66
 -11   7  -9   22.36    7.69
  11  -6  -9    7.81    6.24
  11  -6  -8   21.13   10.11
  11  -6  -7   11.75    5.90
  11  -6  -6    8.50    5.55
  11  -6  -5    5.36    7.04
  11  -6  -5    0.46    2.07
 -11   6   5    0.08    2.11
  11  -6  -4   34.88    6.97
  11  -6  -4   29.59    5.13
 -11   6   4   36.25    5.32
  11  -6  -3    0.19    5.13
  11  -6  -3    9.34    2.95
 -11   6   3    7.77    2.99
  11  -6  -2   12.02    8.04
  11  -6  -2    9.42    3.48
 -11   6   2   13.21    3.52
  11  -6  -1    1.57    4.71
  11  -6  -1    4.06    5.28
 -11   6   1   10.11    3.56
  11  -6   0    6.01    4.33
  11  -6   0    4.02    5.51
 -11   6   0    4.33    5.97
  11  -6   1    5.44    6.81
  11  -6   1    2.56    5.82
 -11   6  -1    7.27    4.06
  11  -6   2   19.33    5.36
  11  -6   2   13.36    6.97
 -11   6  -2   13.48    7.43
  11  -6   3   -0.92    6.81
  11  -6   3   -2.49    4.13
 -11   6  -3    8.80    4.33
  11  -6   4    7.73    4.86
  11  -6   4    1.65    4.52
 -11   6  -4    2.18    7.31
  11  -6   5   33.73    6.89
  11  -6   5   27.56    6.35
 -11   6  -5   27.07    9.95
  11  -6   6    3.83    5.86
  11  -6   6    4.29    5.13
 -11   6  -6    4.33    5.55
  11  -6   7   10.60    7.47
  11  -6   7    7.92    8.84
 -11   6  -7    6.78    6.13
  11  -6   8   14.82    9.53
  11  -6   8   25.11   10.07
 -11   6  -8    3.06    6.55
  11  -6   9   23.66    7.81
 -11   6  -9   15.12    7.77
  11  -5 -10   11.33    6.74
  11  -5  -9    4.79    9.00
  11  -5  -8    6.51    5.51
  11  -5  -7   29.44    6.78
  11  -5  -6   63.59   10.83
  11  -5  -6   36.75    4.98
  11  -5  -5   12.82    4.90
  11  -5  -5    8.08    4.02
 -11   5   5   -1.00    3.98
  11  -5  -4   11.48    5.82
  11  -5  -4   16.35    3.64
 -11   5   4   17.11    3.45
  11  -5  -3   -1.34    7.16
  11  -5  -3    4.02    3.33
 -11   5   3    8.08    3.02
  11  -5  -2    0.11    4.06
  11  -5  -2   -0.15    3.18
  11  -5  -1    0.77    4.29
  11  -5  -1    4.94    3.48
 -11   5   1    1.53    3.45
  11  -5   0   20.71    5.01
  11  -5   0    8.80    4.29
 -11   5   0   10.41    6.28
  11  -5   1    6.62    4.71
  11  -5   1    7.77    4.21
 -11   5  -1    9.84    4.10
  11  -5   2    0.84    4.44
  11  -5   2    8.46    4.21
 -11   5  -2    3.64    4.36
  11  -5   3   10.14    7.27
  11  -5   3   12.14    7.01
 -11   5  -3   -1.45    4.86
  11  -5   4   11.83    6.05
  11  -5   4   17.84    8.61
 -11   5  -4   33.54    9.11
  11  -5   5   15.73    9.61
  11  -5   5    8.31    5.24
 -11   5  -5    7.43    7.81
  11  -5   6  -10.91    6.70
  11  -5   6    4.33    5.01
 -11   5  -6    3.14    5.05
  11  -5   7    9.34    8.96
 -11   5  -7    4.90    5.74
  11  -5   8   12.52    6.28
 -11   5  -8    6.97    6.55
  11  -5   9    4.17    6.62
 -11   5  -9    7.01    6.51
  11  -4 -10   -7.27    6.01
  11  -4  -9    8.42    5.63
  11  -4  -8    1.84    4.86
  11  -4  -7   -1.19    7.12
  11  -4  -7    7.27    3.94
 -11   4   7   -1.11    2.72
  11  -4  -6   66.76    8.12
  11  -4  -6   47.36    7.58
 -11   4   6   51.87    4.71
  11  -4  -5    2.26    4.59
  11  -4  -5   -3.18    4.67
 -11   4   5    6.89    4.21
  11  -4  -4   11.25    5.13
  11  -4  -4    9.34    3.75
 -11   4   4   16.73    5.09
  11  -4  -3    1.19    6.47
  11  -4  -3    4.10    3.48
  11  -4  -2   13.09    5.21
  11  -4  -2   15.12    6.39
 -11   4   2   18.49    5.90
  11  -4  -1    1.80    4.48
  11  -4  -1    6.05    6.01
 -11   4   1    6.47    3.68
  11  -4   0   18.57    7.24
  11  -4   0    9.95    6.89
 -11   4   0   10.87    4.29
  11  -4   1    5.01    4.25
  11  -4   1   -4.17    4.13
 -11   4  -1   -2.41    3.94
  11  -4   2   27.83    6.13
  11  -4   2   25.84    6.09
 -11   4  -2   32.16    5.59
  11  -4   3   16.65    5.51
  11  -4   3   13.17    5.36
 -11   4  -3    6.81    4.98
  11  -4   4   -0.54    5.40
  11  -4   4   11.98    7.27
 -11   4  -4   -8.19    6.74
  11  -4   5   23.93    7.85
  11  -4   5    5.17    5.97
 -11   4  -5   14.13    6.16
  11  -4   6   -4.44    5.40
 -11   4  -6    8.73    5.44
  11  -4   7    5.24    8.73
 -11   4  -7   -2.76    5.78
  11  -4   8   -2.79    6.20
 -11   4  -8   -5.97    6.51
  11  -4   9    8.15    6.89
 -11   4  -9    2.95    7.04
  11  -3 -10    0.19    5.01
  11  -3  -9    6.58    7.85
  11  -3  -8   37.52    6.35
  11  -3  -8   23.62    4.44
  11  -3  -7    9.80    4.67
  11  -3  -7   11.56    5.82
 -11   3   7   -1.88    4.40
  11  -3  -6   11.22    5.05
  11  -3  -6    8.54    6.51
 -11   3   6    9.95    4.94
  11  -3  -5    8.38    7.58
  11  -3  -5   12.37    6.74
 -11   3   5   12.21    3.45
  11  -3  -4    4.98    4.13
  11  -3  -4   -3.52    3.98
 -11   3   4    5.05    3.25
  11  -3  -3    7.54    4.75
  11  -3  -3   10.49    4.63
 -11   3   3   11.68    4.02
  11  -3  -2   -5.78    4.25
  11  -3  -2    0.69    4.13
 -11   3   2    6.16    5.24
  11  -3  -1   18.49    7.16
  11  -3  -1    8.23    4.86
 -11   3   1    6.01    3.94
  11  -3   0   10.64    4.86
  11  -3   0   15.81    7.77
 -11   3   0   13.25    4.67
  11  -3   1   10.30    4.82
  11  -3   1   -0.61    4.79
 -11   3  -1   12.29    6.58
  11  -3   2   24.58    5.70
  11  -3   2    3.18    5.28
 -11   3  -2   13.36    5.09
  11  -3   3    7.66    6.43
  11  -3   3   12.56    8.46
 -11   3  -3   16.12    5.44
  11  -3   4   52.37    8.58
 -11   3  -4   54.71   11.83
  11  -3   5   10.68    6.20
 -11   3  -5    9.53    5.70
  11  -3   6   -1.00    9.49
 -11   3  -6   10.87    5.78
  11  -3   7   19.64    7.81
 -11   3  -7   29.48    7.24
  11  -3   8   -5.59    6.35
 -11   3  -8    1.68    5.82
  11  -2 -10    2.03    4.79
  11  -2  -9    5.63    4.82
  11  -2  -9    1.95    3.06
  11  -2  -8   -1.95    4.48
  11  -2  -8    1.95    3.25
 -11   2   8    2.53    3.10
  11  -2  -7    6.20    7.16
  11  -2  -7    1.68    3.71
 -11   2   7    1.34    3.06
  11  -2  -6    2.68    6.70
  11  -2  -6    1.84    3.79
 -11   2   6    2.56    5.51
  11  -2  -5   -2.30    4.10
  11  -2  -5    0.19    5.97
 -11   2   5    0.50    4.98
  11  -2  -4    2.45    4.02
  11  -2  -4    2.30    6.20
 -11   2   4   -0.31    3.52
  11  -2  -3    1.49    6.24
  11  -2  -3    2.49    4.33
 -11   2   3    5.47    3.90
  11  -2  -2   12.79    7.85
  11  -2  -2   21.48    5.67
 -11   2   2   21.63    5.13
  11  -2  -1   15.27    4.59
  11  -2  -1   -4.98    4.90
 -11   2   1   12.25    6.97
  11  -2   0   -7.01    4.75
  11  -2   0   -3.68    7.96
  11  -2   1   20.90    5.90
  11  -2   1   15.54    6.32
 -11   2  -1   26.72    8.42
  11  -2   2    0.84    5.78
  11  -2   2    5.90    5.47
 -11   2  -2    4.10    4.71
  11  -2   3    8.61    8.31
 -11   2  -3    2.99    5.05
  11  -2   4   -1.34    5.09
 -11   2  -4    2.56    7.50
  11  -2   5   14.51    6.47
 -11   2  -5    5.36    6.13
 -11   2  -6   10.03    6.32
  11  -2   7   12.33    6.35
 -11   2  -7   -6.93    6.20
  11  -1  -9    4.90    6.89
  11  -1  -9    1.88    3.79
  11  -1  -8   -1.30    4.33
  11  -1  -8    3.75    3.90
 -11   1   8    1.99    3.75
  11  -1  -7   -0.61    4.29
  11  -1  -7    4.10    4.13
 -11   1   7   -1.11    3.45
  11  -1  -6    7.08    4.36
  11  -1  -6    4.63    4.67
 -11   1   6   14.36    4.29
  11  -1  -5    4.33    7.04
  11  -1  -5   10.53    7.77
 -11   1   5   16.92    4.48
  11  -1  -4   11.41    7.20
  11  -1  -4   10.57    7.96
 -11   1   4   26.72    7.12
  11  -1  -3   37.48    5.93
  11  -1  -3   30.86    6.85
 -11   1   3   44.37    8.96
  11  -1  -2    1.95    4.29
  11  -1  -2    0.15    4.94
 -11   1   2   10.11    4.52
  11  -1  -1   43.91   10.07
  11  -1  -1   55.55   11.83
 -11   1   1   53.37    7.50
  11  -1   0   21.06    5.97
  11  -1   0   27.41    6.70
 -11   1   0   20.02    6.43
  11  -1   1   11.25    6.39
  11  -1   1   20.17    6.62
 -11   1  -1   36.52    8.84
  11  -1   2    8.04    6.13
  11  -1   2    7.89    8.35
 -11   1  -2   -3.90    4.75
  11  -1   3    0.19    5.86
 -11   1  -3    5.17    7.77
  11  -1   4   11.37    6.39
 -11   1  -4    1.15    5.51
 -11   1  -5   -1.57    5.51
  11  -1   6    5.24    7.31
 -11   1  -6   15.81    6.47
  11   0  -9   11.10    5.05
  11   0  -8   -0.96    4.25
  11   0  -8    0.38    4.25
 -11   0   8    3.52    4.17
  11   0  -7    6.70    6.32
  11   0  -7    5.55    4.59
 -11   0   7   -2.56    6.47
  11   0  -6   11.71    4.48
  11   0  -6    8.04    7.92
 -11   0   6   11.48    7.73
  11   0  -5   10.37    4.48
  11   0  -5    8.96    8.54
 -11   0   5   13.67    8.04
  11   0  -4   16.00    4.86
  11   0  -4   12.29    6.09
 -11   0   4   16.12    5.32
  11   0  -3   55.59    9.69
  11   0  -3   29.90    8.65
 -11   0   3   59.57    7.66
  11   0  -2   -0.61    4.33
  11   0  -2   -3.10    8.42
 -11   0   2   -5.93    7.35
  11   0  -1   24.39    5.67
  11   0  -1   18.18    6.85
 -11   0   1   20.79    6.39
  11   0   0   -0.27    7.50
  11   0   0    2.87    5.51
 -11   0   0    7.08    7.62
  11   0   1    5.55    5.63
  11   0   1    1.61    8.92
 -11   0  -1    2.95    5.44
  11   0   2    4.86    6.39
 -11   0  -2    6.24    6.05
  11   0   3    9.46    6.70
  11   0   4    4.75    6.62
 -11   0  -4   -7.96    5.93
  11   1  -7    4.59    3.98
  11   1  -7   -2.45    7.92
 -11  -1   7    4.10    7.54
  11   1  -6    0.00    6.13
  11   1  -6   10.57    5.40
 -11  -1   6    0.31    4.75
  11   1  -5   -2.11    6.20
  11   1  -5   12.48    5.44
 -11  -1   5    0.23    5.32
  11   1  -4   54.21    6.62
  11   1  -4   40.96    9.11
 -11  -1   4   61.71   13.25
  11   1  -3   16.38    4.56
  11   1  -3    2.68   10.41
 -11  -1   3    7.47    5.86
  11   1  -2   12.82    7.54
  11   1  -2   16.42    6.97
 -11  -1   2    9.72    9.23
  11   1  -1   -1.57    4.40
  11   1  -1   -1.68    5.93
 -11  -1   1    2.64    5.17
  11   1   0    4.98    5.51
  11   1   0    9.03    9.99
 -11  -1   0    3.60    8.92
  11   1   1   -3.75    6.39
 -11  -1  -1   -4.63    5.78
  11   1   2   17.49   11.29
 -11  -1  -2    8.42    6.43
  12 -10  -1    8.31    8.15
  12 -10  -1    7.81    4.94
 -12  10   1   11.03    4.94
  12 -10   0   22.70    6.24
  12 -10   0   19.95    4.44
 -12  10   0   31.85    7.20
  12 -10   1   14.47    7.89
  12 -10   1    6.81    6.16
 -12  10  -1    8.04    4.59
  12 -10   2    2.41    4.86
  12 -10   2    5.63    4.40
 -12  10  -2    7.39    7.24
  12 -10   3   15.43    9.69
  12 -10   3   27.45    6.05
 -12  10  -3   32.00    6.55
  12 -10   4    9.84    5.59
  12  -9  -4   40.43    8.00
  12  -9  -3    4.06    8.04
  12  -9  -2   10.83    5.21
  12  -9  -2    4.63    4.29
 -12   9   2    2.18    2.22
  12  -9  -1    9.11    9.26
  12  -9  -1   16.73    5.90
 -12   9   1   23.20    4.94
  12  -9   0    1.45    5.05
  12  -9   0    6.93    3.75
 -12   9   0    5.44    4.10
  12  -9   1    4.67    8.35
  12  -9   1    4.86    4.29
 -12   9  -1   22.47    7.08
  12  -9   2   17.38    5.86
  12  -9   2   10.91    7.85
 -12   9  -2   17.15    5.55
  12  -9   3    7.16    5.13
  12  -9   3   10.34    7.50
 -12   9  -3    2.11    8.12
  12  -9   4   11.52    5.51
  12  -9   4    6.09    8.46
 -12   9  -4   19.29    8.96
  12  -9   5    9.61    7.96
  12  -9   5   -1.45    8.27
 -12   9  -5    3.79    5.44
  12  -8  -5    2.03    5.47
  12  -8  -4   12.71    6.01
  12  -8  -3   15.16    5.51
  12  -8  -3    5.59    2.87
 -12   8   3    9.92    4.90
  12  -8  -2    9.80    5.24
  12  -8  -2    0.31    2.99
 -12   8   2    4.40    5.13
  12  -8  -1   13.21    7.85
  12  -8  -1    0.19    3.33
 -12   8   1    4.82    5.44
  12  -8   0    4.36    5.32
  12  -8   0   -1.99    5.47
 -12   8   0    4.44    4.17
  12  -8   1    9.00    7.31
  12  -8   1    1.30    4.06
 -12   8  -1   -3.22    6.43
  12  -8   2    8.69    5.74
  12  -8   2   11.94    5.28
 -12   8  -2   23.93    5.40
  12  -8   3    0.88    5.17
  12  -8   3    9.07    4.86
 -12   8  -3   -5.24    7.43
  12  -8   4   20.79    6.05
  12  -8   4   13.25    6.20
 -12   8  -4   18.68    6.24
  12  -8   5   18.91    6.24
  12  -8   5   12.14    6.16
 -12   8  -5   11.33    6.32
  12  -8   6    2.03    5.67
  12  -8   6    3.71    5.40
 -12   8  -6   -1.99    5.70
  12  -7  -6   -0.57    5.51
  12  -7  -5   10.95    6.05
  12  -7  -4   19.98    9.65
  12  -7  -4    9.69    2.95
 -12   7   4   20.75    5.01
  12  -7  -3    0.42    5.93
  12  -7  -3   13.25    4.94
 -12   7   3   17.92    5.40
  12  -7  -2    8.04    5.70
  12  -7  -2    0.57    3.48
 -12   7   2   11.25    3.68
  12  -7  -1   17.15    8.00
  12  -7  -1    3.14    3.87
 -12   7   1   -1.11    5.70
  12  -7   0    9.53    5.28
  12  -7   0    4.33    4.33
 -12   7   0    9.92    6.28
  12  -7   1   13.05    7.73
  12  -7   1    3.87    4.44
 -12   7  -1    0.11    4.48
  12  -7   2   -9.34    4.71
  12  -7   2    6.09    4.56
 -12   7  -2   12.14    7.01
  12  -7   3   11.71    8.84
  12  -7   3    8.04    5.32
 -12   7  -3   10.07    5.28
  12  -7   4   -1.34    6.09
  12  -7   4    8.96    5.67
 -12   7  -4   17.57    5.51
  12  -7   5   16.42    9.23
  12  -7   5    5.28    5.59
 -12   7  -5    4.02    9.00
  12  -7   6   15.47    7.16
  12  -7   6    5.78    6.51
 -12   7  -6   19.29    9.95
  12  -7   7  -11.22   12.59
  12  -7   7   11.60    6.89
 -12   7  -7   20.60   10.37
  12  -6  -7   -1.03    5.44
  12  -6  -6    4.71    5.70
  12  -6  -5   27.37   10.41
 -12   6   5   21.36    3.29
  12  -6  -4   18.49    6.24
  12  -6  -4    8.54    3.45
 -12   6   4   22.32    3.87
  12  -6  -3   12.98    5.59
  12  -6  -3    6.24    5.17
 -12   6   3    5.78    3.45
  12  -6  -2   44.10   11.52
  12  -6  -2   39.32    8.88
 -12   6   2   47.74    5.86
  12  -6  -1    9.53    5.32
  12  -6  -1   10.95    6.47
 -12   6   1    5.90    4.25
  12  -6   0   10.26    5.32
  12  -6   0   -2.76    6.78
 -12   6   0   10.95    6.43
  12  -6   1    1.91    8.23
  12  -6   1   11.18    7.31
 -12   6  -1   12.14    4.59
  12  -6   2   22.82    6.28
  12  -6   2   18.11    8.61
 -12   6  -2   22.24    9.07
  12  -6   3   18.53    9.34
  12  -6   3   14.13    8.04
 -12   6  -3    8.69    5.86
  12  -6   4   11.52    6.85
  12  -6   4   19.22    8.73
 -12   6  -4   19.45    6.55
  12  -6   5   -2.76    9.57
  12  -6   5    1.72    5.09
 -12   6  -5    4.40    7.96
  12  -6   6   20.90    8.27
  12  -6   6    7.73    6.58
 -12   6  -6   14.62    6.66
  12  -6   7   -5.59    8.54
  12  -6   7    9.00    6.20
  12  -5  -8   17.23    6.58
  12  -5  -7   -0.65    5.21
  12  -5  -6    4.40    5.55
 -12   5   6    3.22    1.95
  12  -5  -5    1.91    8.46
  12  -5  -5    3.25    3.22
 -12   5   5    8.58    4.79
  12  -5  -4    1.03    5.44
  12  -5  -4    7.50    3.75
 -12   5   4    8.08    5.28
  12  -5  -3    5.86    5.09
  12  -5  -3    1.76    3.87
  12  -5  -2    2.79    4.86
  12  -5  -2    4.25    3.94
 -12   5   2   -2.34    5.55
  12  -5  -1   -0.80    4.98
  12  -5  -1    5.55    4.33
 -12   5   1    8.00    4.02
  12  -5   0    7.69    7.85
  12  -5   0    6.58    4.63
 -12   5   0    3.37    4.44
  12  -5   1    3.02    5.13
  12  -5   1    4.02    4.59
 -12   5  -1    1.15    4.44
  12  -5   2    8.50    5.36
  12  -5   2    2.91    4.98
 -12   5  -2    1.95    4.71
  12  -5   3    2.03    5.63
  12  -5   3    5.28    7.89
 -12   5  -3    5.47    5.05
  12  -5   4   -2.91    5.93
  12  -5   4    4.06    7.81
 -12   5  -4    1.30    7.35
  12  -5   5    7.12    6.85
  12  -5   5    0.38    5.67
  12  -5   6    0.38   12.52
  12  -5   6    5.90    6.09
 -12   5  -6    0.04    6.24
  12  -4  -8  -10.14    6.09
  12  -4  -7   20.86    9.84
  12  -4  -6    4.82    5.01
  12  -4  -6    9.53    6.28
 -12   4   6   -3.71    4.75
  12  -4  -5   -2.68    5.17
  12  -4  -5    2.60    6.43
 -12   4   5    6.55    3.41
  12  -4  -4    0.31    4.98
  12  -4  -4   10.76    6.78
 -12   4   4    6.78    3.68
  12  -4  -3    4.82    7.39
  12  -4  -3   16.19    6.66
 -12   4   3   -1.57    3.87
  12  -4  -2    2.11    4.71
  12  -4  -2    5.51    6.97
 -12   4   2    6.05    5.97
  12  -4  -1    9.88    8.19
  12  -4  -1   17.61    7.66
 -12   4   1    0.65    6.58
  12  -4   0    0.31    5.28
  12  -4   0    2.30    4.86
 -12   4   0    5.55    4.40
  12  -4   1    8.15    5.24
  12  -4   1    1.88    5.21
 -12   4  -1    2.41    7.12
  12  -4   2   -1.30    8.54
  12  -4   2    2.03    5.47
 -12   4  -2    9.42    5.05
  12  -4   3    6.01    5.82
  12  -4   3  -13.25    8.42
 -12   4  -3    4.98    5.13
  12  -4   4   11.98   10.95
  12  -4   4    8.19    6.05
  12  -4   5   -5.09    7.85
  12  -4   5   -1.00    5.78
 -12   4  -5   -0.42    5.47
  12  -4   6   11.29    9.49
  12  -4   6    8.00    6.51
 -12   4  -6    1.38    6.13
  12  -3  -7    7.58    4.90
  12  -3  -7   -2.60    3.90
 -12   3   7   -0.96    4.94
  12  -3  -6    8.31    5.36
  12  -3  -6    7.35    4.67
 -12   3   6    9.19    6.35
  12  -3  -5    1.76    7.58
  12  -3  -5    5.78    4.94
 -12   3   5    7.81    5.86
  12  -3  -4   -0.65    4.86
  12  -3  -4   11.03    5.05
 -12   3   4    9.57    6.13
  12  -3  -3    4.71    5.01
  12  -3  -3    0.34    5.24
 -12   3   3   13.40    4.40
  12  -3  -2   -1.95    8.23
  12  -3  -2   16.96    8.54
 -12   3   2   16.54    4.98
  12  -3  -1    9.26    5.17
  12  -3  -1   10.76    8.38
 -12   3   1    4.98    7.16
  12  -3   0   -4.36    4.94
  12  -3   0    1.30    4.90
 -12   3   0    4.13    4.36
  12  -3   1   21.74    9.11
  12  -3   1    1.68    6.01
 -12   3  -1   23.39    8.31
  12  -3   2    6.58    6.20
  12  -3   2    2.22    6.05
 -12   3  -2   14.93    5.36
  12  -3   3   13.78   11.25
  12  -3   3   12.37    9.80
 -12   3  -3    3.87    8.65
  12  -3   4    3.87    7.31
  12  -3   4    3.10    6.13
 -12   3  -4   -6.01    5.47
  12  -3   5   17.34    9.95
  12  -3   5   15.66    7.08
 -12   3  -5    3.60    6.39
  12  -2  -7    1.42    7.31
  12  -2  -7   -2.83    3.90
 -12   2   7    1.88    3.52
  12  -2  -6    5.63    7.47
  12  -2  -6   -0.31    4.44
 -12   2   6    8.58    4.36
  12  -2  -5   -6.81    4.36
  12  -2  -5   -0.42    4.59
 -12   2   5   -0.42    4.10
  12  -2  -4   -7.20    4.29
  12  -2  -4    8.77    4.63
 -12   2   4    1.80    4.21
  12  -2  -3    9.23    8.27
  12  -2  -3   11.22    5.82
 -12   2   3   26.68    7.89
  12  -2  -2    6.39    4.94
  12  -2  -2    4.36    8.38
 -12   2   2    4.44    4.90
  12  -2  -1    2.14    4.98
  12  -2  -1   11.06    8.61
 -12   2   1    3.71    5.09
  12  -2   0    0.04    5.21
  12  -2   0   -5.82    5.74
 -12   2   0   -6.89    8.04
  12  -2   1    8.50    6.01
  12  -2   1    3.45    6.74
 -12   2  -1   15.73    5.55
  12  -2   2    4.17    9.92
  12  -2   2    6.62    9.84
 -12   2  -2    7.24    5.59
  12  -2   3   24.62    8.46
  12  -2   3   10.95    7.16
 -12   2  -3   12.37   10.11
  12  -2   4   -1.03    8.77
  12  -2   4    5.70    6.62
 -12   2  -4    7.77    6.05
 -12   1   6    6.20    4.98
  12  -1  -5   10.72    7.39
  12  -1  -5    4.13    5.51
 -12   1   5   15.24    7.47
  12  -1  -4   -1.19    4.48
  12  -1  -4    5.09    5.05
 -12   1   4    1.34    4.52
  12  -1  -3   10.64    5.32
  12  -1  -3   11.29    9.23
 -12   1   3   11.98    5.51
  12  -1  -2    9.61    7.85
  12  -1  -2    5.17    8.80
 -12   1   2    3.02    8.08
  12  -1  -1   12.14    5.44
  12  -1  -1    2.22    5.93
 -12   1   1    2.76    5.44
  12  -1   0   -5.01    5.13
  12  -1   0    8.08    5.67
 -12   1   0   -2.30    8.42
  12  -1   1    1.03    5.82
  12  -1   1   -5.97    9.42
 -12   1  -1    3.52    5.63
  12  -1   2   13.97    6.93
 -12   1  -2  -10.95    9.49
  13  -7  -2   16.58    5.74
  13  -7  -2    1.84    3.90
 -13   7   2    3.14    4.13
  13  -7  -1    9.26    9.72
  13  -7  -1    9.65    4.82
 -13   7   1    9.84    7.16
  13  -7   0   10.41    5.74
  13  -7   0    4.06    7.73
 -13   7   0    4.36    4.79
  13  -7   1    8.27    8.58
 -13   7  -1   12.82    5.28
  13  -7   2   15.08    6.70
  13  -7   2   25.99    9.26
 -13   7  -2    8.77    6.01
  13  -6  -3    1.42    6.01
  13  -6  -3    2.60    6.43
 -13   6   3   16.77    6.47
  13  -6  -2    2.18    8.31
  13  -6  -2    8.54    6.55
 -13   6   2   -2.34    3.87
  13  -6  -1   22.93    6.93
  13  -6  -1   17.04    5.90
 -13   6   1   24.35    5.63
  13  -6   0    4.13    5.78
  13  -6   0    3.33    4.94
 -13   6   0    9.19    7.47
  13  -6   1   -7.81    5.59
  13  -6   1    5.47    4.71
 -13   6  -1    0.04    4.71
  13  -6   2    0.96    6.16
  13  -6   2   18.22    8.35
 -13   6  -2   -2.64    8.08
  13  -5  -3   26.76   10.22
  13  -5  -3   13.28    5.82
 -13   5   3   27.22    5.51
  13  -5  -2    1.26    5.82
  13  -5  -2   10.07    5.28
 -13   5   2   16.88    7.04
  13  -5  -1   11.14    5.97
  13  -5  -1    2.79    5.59
 -13   5   1   13.74    5.05
  13  -5   0   11.41    8.77
  13  -5   0   -1.80    5.74
 -13   5   0   12.98    5.17
  13  -5   1   -0.08    6.28
  13  -5   1    7.24    5.63
 -13   5  -1   12.79    8.12
  13  -5   2   -0.54    9.42
  13  -5   2   -2.95    5.78
 -13   5  -2    8.88    5.40
 -13   4   3    3.56    4.48
  13  -4  -2   12.10    5.55
  13  -4  -2    1.42    5.63
 -13   4   2    4.52    4.90
  13  -4  -1   -2.79    9.26
  13  -4  -1    8.42    6.20
 -13   4   1   24.85    8.04
  13  -4   0   13.36    6.13
  13  -4   0   -0.08    6.16
 -13   4   0    7.77    5.28
   0   0   0    0.00    0.00

_computing_structure_solution     'SHELXT 2018/2 (Sheldrick, 2018)'
;
_shelx_hkl_checksum   51636
